# Supplementary material for: Kekulé Counts, Clar Numbers, and ZZ Polynomials for All Isomers of (5,6)-Fullerenes C52–C70
Source: Molecules. 2024 Aug 24;29(17):4013. doi: 10.3390/molecules29174013 (PMC11396526; doi:10.3390/molecules29174013)
Supplement: Supplementary file 1 [file molecules-29-04013-s001.zip]

Archive with 12 entries (11 files):
- Supplementary Materials/
- Supplementary Materials/c52-58KClog.pdf
- Supplementary Materials/c60-66KClog.pdf
- Supplementary Materials/Correlations.txt
- Supplementary Materials/DFTBresults.txt
- Supplementary Materials/Figure S1.old.pdf
- Supplementary Materials/Figure S1.pdf
- Supplementary Materials/Figure S2.old.pdf
- Supplementary Materials/Figure S2.pdf
- Supplementary Materials/Figure S3.pdf
- Supplementary Materials/Geometries.tar.xz
- Supplementary Materials/ZZpolynomials.txt
