# Supplementary material for: Kekulé Counts, Clar Numbers, and ZZ Polynomials for All Isomers of (5,6)-Fullerenes C52–C70
Source: Molecules. 2024 Aug 24;29(17):4013. doi: 10.3390/molecules29174013 (PMC11396526; doi:10.3390/molecules29174013)
Supplement: Supplementary file 1 [file molecules-29-04013-s001.zip › Supplementary Materials/Correlations.txt]

fullerene   isomer    Kekule count    Clar count    Clar number      DFTB energy
=========   ======    ============    ==========    ===========    ==============
 
   C20         1           36             36             0         -33.4865509954  
 
   C24         1           54             64             2         -40.2927224121  
 
   C26         1           63             75             1         -43.7176258835  
 
   C28         1           90            132             2         -47.1453025491  
   C28         2           75             99             1         -47.1641809430  
 
   C30         1          151            241             1         -50.5291983428  
   C30         2          117            183             2         -50.6020427580  
   C30         3          107            165             2         -50.6091209431  
 
   C32         1          168            297             2         -54.0029703508  
   C32         2          184            344             2         -53.9830909201  
   C32         3          180            342             2         -53.9716734471  
   C32         4          151            268             2         -54.0414765068  
   C32         5          150            288             2         -53.9567204959  
   C32         6          144            243             2         -54.0802010933  
 
   C34         1          212            395             3         -57.3680530595  
   C34         2          219            403             2         -57.4414118049  
   C34         3          196            369             2         -57.4367822282  
   C34         4          229            469             3         -57.4611555951  
   C34         5          204            378             2         -57.4828937259  
   C34         6          195            363             2         -57.4302008022  
 
   C36         1          275            559             3         -60.7976355463  
   C36         2          319            695             2         -60.7489107016  
   C36         3          290            623             3         -60.8289595132  
   C36         4          299            648             2         -60.7999098438  
   C36         5          270            619             4         -60.7732880215  
   C36         6          283            709             4         -60.8700891021  
   C36         7          283            610             3         -60.8627077828  
   C36         8          299            647             3         -60.8811797452  
   C36         9          312            674             3         -60.9116695547  
   C36        10          266            534             2         -60.8456365659  
   C36        11          269            535             2         -60.8991278449  
   C36        12          289            579             2         -60.9100051777  
   C36        13          364            840             3         -60.8596452722  
   C36        14          288            576             2         -60.9282910283  
   C36        15          272            478             2         -60.9218226313  
 
   C38         1          355            753             3         -64.1938567562  
   C38         2          456           1155             3         -64.1568490931  
   C38         3          353            784             3         -64.2590780086  
   C38         4          402            983             3         -64.2337551079  
   C38         5          375            900             3         -64.2923042176  
   C38         6          385            950             3         -64.2707880094  
   C38         7          367            841             3         -64.2470276244  
   C38         8          409            943             3         -64.2981652021  
   C38         9          468           1173             3         -64.2511709919  
   C38        10          355            818             3         -64.3147744084  
   C38        11          360            776             3         -64.2849427729  
   C38        12          360            818             3         -64.2292829494  
   C38        13          386            904             3         -64.3282446219  
   C38        14          377            824             3         -64.3179533712  
   C38        15          365            741             2         -64.2714175815  
   C38        16          378            774             2         -64.3164687924  
   C38        17          382            874             3         -64.3589832347  
 
   C40         1          701           1811             2         -67.4903317002  
   C40         2          493           1290             4         -67.5985430309  
   C40         3          596           1548             4         -67.5463514029  
   C40         4          508           1447             4         -67.6265550837  
   C40         5          536           1742             4         -67.6553123868  
   C40         6          498           1239             3         -67.6713522325  
   C40         7          528           1391             3         -67.6244003516  
   C40         8          565           1405             2         -67.6465432917  
   C40         9          535           1589             4         -67.7009014754  
   C40        10          476           1204             3         -67.7002775370  
   C40        11          533           1526             4         -67.6016753524  
   C40        12          512           1386             4         -67.6957154790  
   C40        13          489           1232             3         -67.6957812607  
   C40        14          507           1265             3         -67.7269284022  
   C40        15          542           1350             3         -67.7139384860  
   C40        16          582           1606             4         -67.6997125973  
   C40        17          540           1360             3         -67.7108675445  
   C40        18          560           1449             4         -67.6578451796  
   C40        19          524           1284             3         -67.6933929617  
   C40        20          432            909             2         -67.6979428524  
   C40        21          454           1098             3         -67.7221413018  
   C40        22          474           1161             3         -67.7241225294  
   C40        23          487           1240             4         -67.6713703228  
   C40        24          480           1180             3         -67.7482182131  
   C40        25          500           1250             3         -67.7253890218  
   C40        26          497           1225             3         -67.7544455565  
   C40        27          496           1232             3         -67.7235238153  
   C40        28          541           1500             4         -67.7075537669  
   C40        29          494           1192             4         -67.7607683438  
   C40        30          483           1110             3         -67.7258427302  
   C40        31          520           1362             4         -67.7688370871  
   C40        32          502           1222             3         -67.6545483206  
   C40        33          541           1384             4         -67.6377379839  
   C40        34          494           1182             3         -67.7129692215  
   C40        35          493           1162             3         -67.7274440971  
   C40        36          473           1074             3         -67.7326072305  
   C40        37          513           1398             4         -67.7444782879  
   C40        38          518           1542             4         -67.7930911447  
   C40        39          562           1872             4         -67.7716005466  
   C40        40          576           1485             4         -67.7396948222  
 
   C42         1          659           1765             3         -71.0224576586  
   C42         2          696           2049             4         -71.0542805970  
   C42         3          724           2172             4         -71.0660648288  
   C42         4          675           1868             3         -71.0810161434  
   C42         5          786           2398             4         -71.0408938113  
   C42         6          641           1825             4         -71.0799575204  
   C42         7          685           2015             3         -71.0591415681  
   C42         8          655           1831             4         -71.0821116368  
   C42         9          707           2182             4         -71.1258607578  
   C42        10          668           1964             4         -71.1049691486  
   C42        11          749           2350             4         -71.1034268704  
   C42        12          682           2082             4         -71.1361964807  
   C42        13          744           2609             4         -71.1280206025  
   C42        14          721           2072             3         -71.1625459369  
   C42        15          711           1968             3         -71.0855436992  
   C42        16          812           2523             4         -71.1403738228  
   C42        17          700           1881             3         -71.1353620466  
   C42        18          696           1842             3         -71.1036589788  
   C42        19          698           1956             3         -71.1678953697  
   C42        20          692           1858             3         -71.1303691926  
   C42        21          660           1808             3         -71.1734368855  
   C42        22          622           1594             3         -71.0849479293  
   C42        23          629           1656             3         -71.1196392410  
   C42        24          657           1848             3         -71.1516026500  
   C42        25          621           1635             3         -71.1570079230  
   C42        26          631           1695             3         -71.1373962696  
   C42        27          598           1583             3         -71.1389767805  
   C42        28          678           1878             3         -71.1113100178  
   C42        29          639           1624             3         -71.1492945972  
   C42        30          657           1715             3         -71.1240809988  
   C42        31          672           1888             3         -71.1607873734  
   C42        32          644           1725             3         -71.1909406663  
   C42        33          642           1818             4         -71.1951830690  
   C42        34          658           1732             3         -71.1615187732  
   C42        35          655           1793             3         -71.1829681789  
   C42        36          632           1663             4         -71.1538407121  
   C42        37          681           1867             4         -71.0974635009  
   C42        38          697           1920             4         -71.0601566020  
   C42        39          672           1861             4         -71.1914408511  
   C42        40          668           1781             4         -71.1546687637  
   C42        41          662           1776             3         -71.1707800491  
   C42        42          681           2019             4         -71.1117512684  
   C42        43          671           2074             5         -71.1428833620  
   C42        44          642           1779             4         -71.1772244265  
   C42        45          680           2284             5         -71.2300753936  
 
   C44         1          892           2794             4         -74.4071762743  
   C44         2         1091           3465             4         -74.3647001340  
   C44         3         1170           3900             4         -74.3432623146  
   C44         4         1080           3996             4         -74.4665414859  
   C44         5         1108           4474             4         -74.4805249816  
   C44         6         1073           3980             4         -74.4704046121  
   C44         7         1036           3669             4         -74.4856586968  
   C44         8          920           2780             3         -74.5061990036  
   C44         9          959           3120             4         -74.4147523479  
   C44        10         1007           3429             4         -74.4813728209  
   C44        11          924           2928             4         -74.4418752808  
   C44        12          911           3172             4         -74.4500392010  
   C44        13          928           3112             4         -74.4911152031  
   C44        14          940           3149             4         -74.4481659967  
   C44        15          932           3197             4         -74.5236676879  
   C44        16          962           3349             4         -74.5397444064  
   C44        17         1052           3618             4         -74.4717831643  
   C44        18          930           3057             4         -74.5364707811  
   C44        19          950           3279             4         -74.5411523512  
   C44        20          965           3288             4         -74.5182538058  
   C44        21          869           2719             4         -74.4954581736  
   C44        22          984           3135             4         -74.5683186125  
   C44        23          962           3045             4         -74.5438252202  
   C44        24         1156           3973             4         -74.5232212210  
   C44        25         1000           3284             4         -74.5707113171  
   C44        26          940           2876             4         -74.5274778372  
   C44        27          939           2845             4         -74.5179853449  
   C44        28          907           2678             3         -74.5524467965  
   C44        29          938           2984             4         -74.5740760645  
   C44        30          968           3465             4         -74.5714886071  
   C44        31          994           3356             4         -74.5339850094  
   C44        32          994           3769             4         -74.6063788349  
   C44        33          893           2581             3         -74.5369005365  
   C44        34          961           3065             4         -74.4912790141  
   C44        35         1125           4005             4         -74.4118907267  
   C44        36          872           2364             3         -74.5686657290  
   C44        37          780           2244             4         -74.5375094984  
   C44        38          765           1920             2         -74.5441585480  
   C44        39          872           2856             4         -74.6016331781  
   C44        40          877           2712             4         -74.5768307094  
   C44        41          860           2482             4         -74.5226634036  
   C44        42          847           2352             3         -74.5514365849  
   C44        43          869           2564             4         -74.5243394756  
   C44        44          826           2328             4         -74.5341538996  
   C44        45          814           2288             4         -74.5309457217  
   C44        46          929           2836             4         -74.5062992810  
   C44        47          892           2672             3         -74.5958627403  
   C44        48          917           2885             4         -74.5302187884  
   C44        49          900           2783             4         -74.5658719649  
   C44        50          880           2536             4         -74.5585241334  
   C44        51          898           2999             4         -74.5854528284  
   C44        52          914           3353             4         -74.6367629403  
   C44        53          936           2866             4         -74.5261152357  
   C44        54          929           3459             4         -74.5830937111  
   C44        55          920           3217             4         -74.6433694503  
   C44        56          882           2830             4         -74.6057912023  
   C44        57          881           2766             4         -74.5894633955  
   C44        58          861           2383             3         -74.5454801100  
   C44        59          858           2796             4         -74.6027225278  
   C44        60          912           2845             4         -74.5831076348  
   C44        61          862           2565             4         -74.5582765507  
   C44        62          839           2360             3         -74.5763865797  
   C44        63          881           2622             4         -74.5713225087  
   C44        64          873           2458             3         -74.5668377863  
   C44        65          885           2594             4         -74.5574523362  
   C44        66          894           2672             4         -74.4422782077  
   C44        67          830           2351             3         -74.5876321810  
   C44        68          874           2706             4         -74.6138813433  
   C44        69          896           3015             4         -74.6424499577  
   C44        70          846           2385             3         -74.5998332587  
   C44        71          898           2825             4         -74.5425268453  
   C44        72          960           3339             4         -74.6588931871  
   C44        73          864           2448             3         -74.5705895591  
   C44        74          882           2644             4         -74.5903074403  
   C44        75          924           3544             4         -74.6717257694  
   C44        76          891           2959             4         -74.5836366417  
   C44        77          840           2555             4         -74.6264216156  
   C44        78          856           2518             3         -74.6254484384  
   C44        79          850           2608             4         -74.5841392007  
   C44        80          846           2541             4         -74.6263894519  
   C44        81          870           2662             4         -74.5324224494  
   C44        82          804           2155             4         -74.5738093784  
   C44        83          824           2218             4         -74.5714957418  
   C44        84          854           2399             3         -74.5782752009  
   C44        85          925           2999             4         -74.4807120594  
   C44        86          900           2703             4         -74.4501266938  
   C44        87          864           2488             3         -74.6266363307  
   C44        88          828           2378             3         -74.6263602723  
   C44        89          868           3124             4         -74.6715063438  
 
   C46         1         1172           3919             5         -77.8102899268  
   C46         2         1385           4965             4         -77.9123605021  
   C46         3         1291           4498             4         -77.8821075548  
   C46         4         1246           4215             4         -77.8965225932  
   C46         5         1380           5105             4         -77.9193138799  
   C46         6         1274           4574             4         -77.8572679650  
   C46         7         1494           5654             4         -77.9125364929  
   C46         8         1373           5070             4         -77.9317297360  
   C46         9         1322           4748             5         -77.8688793059  
   C46        10         1434           6280             5         -77.8975502777  
   C46        11         1119           3891             4         -77.8979901505  
   C46        12         1393           5887             5         -77.9483032680  
   C46        13         1266           4678             4         -77.9806342664  
   C46        14         1305           4631             4         -77.9534642949  
   C46        15         1231           4282             4         -77.8610999607  
   C46        16         1375           5106             5         -77.9247006389  
   C46        17         1254           4366             4         -77.9288410619  
   C46        18         1322           4950             4         -77.9467154534  
   C46        19         1212           4308             4         -77.9355446769  
   C46        20         1232           4532             5         -77.8369005592  
   C46        21         1164           3873             4         -77.8935284365  
   C46        22         1489           5432             4         -77.9364578940  
   C46        23         1333           4511             4         -77.9677681719  
   C46        24         1265           4308             4         -77.9824322281  
   C46        25         1387           5018             4         -77.9644547115  
   C46        26         1356           4807             4         -77.9116180129  
   C46        27         1242           4340             4         -77.9444084787  
   C46        28         1329           5124             5         -77.9344698361  
   C46        29         1272           4517             4         -77.9636145935  
   C46        30         1291           4755             5         -77.9601743360  
   C46        31         1322           4495             4         -77.9062263890  
   C46        32         1338           5400             5         -77.9666665708  
   C46        33         1377           4993             4         -77.8990907458  
   C46        34         1270           4496             4         -77.9770940530  
   C46        35         1261           4300             4         -77.9880209703  
   C46        36         1281           4855             5         -77.9856175790  
   C46        37         1218           3905             4         -77.9307867313  
   C46        38         1216           4053             4         -77.9386870127  
   C46        39         1346           4794             4         -77.9928669613  
   C46        40         1249           4425             4         -78.0177935448  
   C46        41         1273           4853             5         -77.9564363568  
   C46        42         1260           4512             5         -77.8872069710  
   C46        43         1137           3550             3         -77.9773645922  
   C46        44         1191           3782             3         -77.9816887192  
   C46        45         1176           3960             5         -77.9040517838  
   C46        46         1181           3931             4         -77.9903750208  
   C46        47         1143           3695             4         -77.9298295813  
   C46        48         1199           4050             4         -77.9121400292  
   C46        49         1105           3433             4         -77.9441243276  
   C46        50         1171           3843             5         -77.9882822601  
   C46        51         1107           3313             4         -77.9864938034  
   C46        52         1164           3620             3         -77.9577571461  
   C46        53         1304           4531             4         -77.9279376657  
   C46        54         1239           4149             4         -78.0082098464  
   C46        55         1225           4128             4         -77.9994589542  
   C46        56         1194           3959             4         -77.9615632593  
   C46        57         1204           4105             4         -77.9250915332  
   C46        58         1229           4317             4         -77.9485227495  
   C46        59         1224           4665             5         -77.9946398204  
   C46        60         1192           4399             4         -78.0371664672  
   C46        61         1151           3821             4         -77.9901488654  
   C46        62         1179           3741             4         -77.9839180754  
   C46        63         1158           3837             4         -78.0048420431  
   C46        64         1190           3879             4         -77.9700165242  
   C46        65         1175           4014             4         -78.0179272300  
   C46        66         1179           4169             5         -78.0302208839  
   C46        67         1193           4728             5         -78.0528149406  
   C46        68         1171           3977             4         -78.0067496822  
   C46        69         1193           4112             4         -78.0305452977  
   C46        70         1131           3718             4         -77.9982563536  
   C46        71         1133           3386             3         -77.9584058760  
   C46        72         1162           3638             3         -78.0041495682  
   C46        73         1166           3590             3         -77.9949455564  
   C46        74         1159           3972             5         -78.0185610104  
   C46        75         1159           3825             4         -78.0027509204  
   C46        76         1213           4049             4         -77.9731396716  
   C46        77         1240           4167             4         -77.9577694024  
   C46        78         1197           3834             4         -77.9906399795  
   C46        79         1140           3586             4         -78.0104508693  
   C46        80         1168           3591             3         -77.9695510630  
   C46        81         1140           3625             4         -77.9996952143  
   C46        82         1132           3651             4         -77.9842801363  
   C46        83         1204           3969             4         -77.9707454625  
   C46        84         1211           3842             4         -77.9946344711  
   C46        85         1164           4012             4         -78.0291845733  
   C46        86         1195           4463             5         -78.0508664791  
   C46        87         1177           4216             5         -78.0121343700  
   C46        88         1192           4228             4         -78.0521801367  
   C46        89         1239           4077             4         -77.9932536507  
   C46        90         1133           3708             4         -78.0467424283  
   C46        91         1281           4473             5         -77.9986961025  
   C46        92         1245           4663             5         -78.0202366353  
   C46        93         1146           3707             4         -78.0169763663  
   C46        94         1140           3939             4         -78.0315985133  
   C46        95         1172           3688             3         -78.0097145166  
   C46        96         1162           3550             3         -78.0075858545  
   C46        97         1224           4077             4         -78.0035255275  
   C46        98         1152           3799             4         -78.0328771173  
   C46        99         1183           4326             4         -78.0683026008  
   C46       100         1182           4225             4         -78.0344063707  
   C46       101         1168           4043             4         -78.0460622437  
   C46       102         1208           4754             5         -78.0368910806  
   C46       103         1154           4219             4         -78.0724594629  
   C46       104         1112           3490             3         -78.0285868724  
   C46       105         1130           3756             4         -77.9854952244  
   C46       106         1168           3969             4         -78.0335990754  
   C46       107         1225           5383             5         -78.0713328493  
   C46       108         1218           5403             5         -78.0780109156  
   C46       109         1222           5246             5         -78.0825122459  
   C46       110         1113           3757             4         -78.0456712417  
   C46       111         1137           3843             4         -78.0374596102  
   C46       112         1070           3132             3         -78.0282029870  
   C46       113         1158           4143             5         -77.9056072872  
   C46       114         1106           3781             4         -78.0750352547  
   C46       115         1032           3030             3         -78.0251512830  
   C46       116         1106           3710             4         -78.0735475059  
 
   C48         1         1532           5418             4         -81.2158506333  
   C48         2         2024           7967             4         -81.1466270417  
   C48         3         1937           8306             4         -81.2788917005  
   C48         4         1935           8281             4         -81.2954716118  
   C48         5         1912           8120             4         -81.2392331578  
   C48         6         1736           6865             4         -81.2574349405  
   C48         7         1763           7239             5         -81.2971526897  
   C48         8         1835           7193             4         -81.3276481653  
   C48         9         2083           8615             4         -81.2752286858  
   C48        10         1818           7035             4         -81.3392547757  
   C48        11         1826           7612             5         -81.3285328209  
   C48        12         1832           7845             5         -81.2908776113  
   C48        13         1616           6037             4         -81.3196287843  
   C48        14         1678           6077             4         -81.2462255856  
   C48        15         1709           9129             6         -81.2040515419  
   C48        16         1610           7246             6         -81.2664894261  
   C48        17         1807           8543             5         -81.3152806965  
   C48        18         1645           6340             4         -81.3304983214  
   C48        19         1722           6745             4         -81.3599902077  
   C48        20         1744           6904             4         -81.3062676862  
   C48        21         1904           8519             5         -81.3544780606  
   C48        22         1750           6848             4         -81.3838774134  
   C48        23         1655           6533             5         -81.3440458367  
   C48        24         1882           9568             5         -81.3502711166  
   C48        25         1831           7677             5         -81.3436983428  
   C48        26         1562           5626             4         -81.2936631568  
   C48        27         1754           7594             5         -81.2769367979  
   C48        28         1758           6707             4         -81.3726600668  
   C48        29         1636           6035             4         -81.3560608331  
   C48        30         1695           6526             4         -81.3081195769  
   C48        31         1776           7589             5         -81.2947204933  
   C48        32         2074           8458             4         -81.3641441036  
   C48        33         1867           7119             4         -81.3871517522  
   C48        34         1863           7143             4         -81.3890145668  
   C48        35         1784           6663             4         -81.3070881228  
   C48        36         1755           6584             4         -81.3680500477  
   C48        37         1853           7396             4         -81.3793722561  
   C48        38         1794           7592             4         -81.4087786054  
   C48        39         1808           6911             4         -81.3839089869  
   C48        40         1952           8072             4         -81.3699039121  
   C48        41         1865           8493             4         -81.4086841416  
   C48        42         1810           7839             4         -81.4271328184  
   C48        43         1922           8479             4         -81.3960509434  
   C48        44         1796           7324             4         -81.4158922922  
   C48        45         1861           8078             4         -81.4018446699  
   C48        46         1720           6826             4         -81.2734258104  
   C48        47         1830           7468             5         -81.3921881526  
   C48        48         1661           6079             4         -81.3613559434  
   C48        49         1723           6384             4         -81.2755850309  
   C48        50         1730           6424             4         -81.3977774520  
   C48        51         1776           7672             5         -81.4164012654  
   C48        52         1719           6478             4         -81.3752042558  
   C48        53         1638           6009             4         -81.3659425435  
   C48        54         1744           7266             5         -81.3937277932  
   C48        55         1748           7483             4         -81.3837715564  
   C48        56         1824           8040             4         -81.3604545166  
   C48        57         1821           7059             4         -81.3203925717  
   C48        58         1755           7231             5         -81.3853096152  
   C48        59         1651           6049             4         -81.3000242306  
   C48        60         1772           7405             5         -81.3240222339  
   C48        61         1609           5510             4         -81.3949291344  
   C48        62         1739           6762             4         -81.3885807404  
   C48        63         1718           6691             5         -81.2841354362  
   C48        64         1556           5529             4         -81.3541194124  
   C48        65         1621           6108             4         -81.3983619191  
   C48        66         1581           5662             4         -81.3742394710  
   C48        67         1605           5630             4         -81.4147465275  
   C48        68         1561           5703             4         -81.3242554771  
   C48        69         1640           6073             4         -81.3197130156  
   C48        70         1486           4983             4         -81.3419232270  
   C48        71         1521           5092             4         -81.4292315634  
   C48        72         1526           4991             4         -81.4108581680  
   C48        73         1537           5471             4         -81.4190083101  
   C48        74         1590           5739             4         -81.3918444838  
   C48        75         1507           5177             4         -81.3587057815  
   C48        76         1785           6860             4         -81.3620865861  
   C48        77         1699           6096             4         -81.4166965061  
   C48        78         1733           6742             5         -81.4079002194  
   C48        79         1696           6533             5         -81.3596956508  
   C48        80         1732           7192             4         -81.3959204237  
   C48        81         1736           6963             4         -81.4224539540  
   C48        82         1724           7095             4         -81.4442015832  
   C48        83         1717           7760             5         -81.4726363573  
   C48        84         1609           5947             4         -81.4195140565  
   C48        85         1634           6292             4         -81.4504580006  
   C48        86         1567           5942             5         -81.3287180375  
   C48        87         1658           6556             4         -81.4522691001  
   C48        88         1566           5915             4         -81.4407260258  
   C48        89         1593           5889             4         -81.3624323732  
   C48        90         1576           5579             4         -81.4495573299  
   C48        91         1653           7383             5         -81.4899487572  
   C48        92         1671           7112             4         -81.4562720043  
   C48        93         1544           5863             5         -81.4553836360  
   C48        94         1616           6383             4         -81.4378889260  
   C48        95         1669           7037             4         -81.4282361506  
   C48        96         1616           5985             4         -81.3779170608  
   C48        97         1662           6726             4         -81.3929206530  
   C48        98         1617           5727             4         -81.3912449795  
   C48        99         1586           5791             4         -81.3989399723  
   C48       100         1614           5933             4         -81.4210358270  
   C48       101         1574           5575             4         -81.3657518228  
   C48       102         1550           5722             5         -81.4189489103  
   C48       103         1622           6108             4         -81.4392072175  
   C48       104         1548           5906             4         -81.4480029714  
   C48       105         1550           5725             4         -81.3784209386  
   C48       106         1586           6504             5         -81.3965171227  
   C48       107         1572           5261             4         -81.3814579723  
   C48       108         1665           7106             5         -81.4463269302  
   C48       109         1753           6758             5         -81.3899896429  
   C48       110         1617           6420             5         -81.4214738375  
   C48       111         1648           6988             5         -81.3956705871  
   C48       112         1586           5588             4         -81.3957944259  
   C48       113         1652           6372             4         -81.4266897026  
   C48       114         1605           5584             4         -81.3570138997  
   C48       115         1648           6110             5         -81.3318451784  
   C48       116         1574           5602             5         -81.4068439708  
   C48       117         1552           5644             4         -81.3851249057  
   C48       118         1563           5872             5         -81.4048225242  
   C48       119         1535           5443             4         -81.3455863247  
   C48       120         1637           5979             4         -81.3398427135  
   C48       121         1634           6795             5         -81.3980420708  
   C48       122         1654           6207             4         -81.3262347178  
   C48       123         1670           6321             5         -81.3265287478  
   C48       124         1492           5204             5         -81.4081826753  
   C48       125         1536           5518             4         -81.4089214243  
   C48       126         1611           5913             4         -81.4108518304  
   C48       127         1544           5987             4         -81.4618401771  
   C48       128         1584           5953             4         -81.4275983453  
   C48       129         1446           4825             4         -81.4096613415  
   C48       130         1648           6347             4         -81.4059967200  
   C48       131         1594           6091             4         -81.4296575730  
   C48       132         1572           5196             4         -81.3761508593  
   C48       133         1674           6987             4         -81.4438508962  
   C48       134         1672           6336             4         -81.4044928340  
   C48       135         1616           6518             4         -81.4781661340  
   C48       136         1678           6423             4         -81.4161006794  
   C48       137         1637           6290             4         -81.4638197563  
   C48       138         1702           7378             4         -81.5007786758  
   C48       139         1578           6188             4         -81.5034026858  
   C48       140         1600           6303             5         -81.4683626329  
   C48       141         1565           6280             5         -81.4088145968  
   C48       142         1570           5291             4         -81.4291403804  
   C48       143         1812           7965             5         -81.4119575734  
   C48       144         1892           7420             4         -81.3583700788  
   C48       145         1544           5545             4         -81.4500930884  
   C48       146         1631           6299             4         -81.4263474671  
   C48       147         1521           4904             3         -81.4445296946  
   C48       148         1626           6514             4         -81.4693880480  
   C48       149         1598           6645             4         -81.5008306386  
   C48       150         1606           6744             4         -81.4884435292  
   C48       151         1482           4966             4         -81.4386976496  
   C48       152         1609           6558             4         -81.4547537119  
   C48       153         1660           6586             4         -81.3933406757  
   C48       154         1579           5458             4         -81.4434513213  
   C48       155         1554           5341             4         -81.4476127780  
   C48       156         1541           5640             4         -81.4573573343  
   C48       157         1685           6221             4         -81.4137164302  
   C48       158         1502           5516             4         -81.4632459330  
   C48       159         1562           5981             5         -81.4350626131  
   C48       160         1702           8610             5         -81.4823438404  
   C48       161         1722           8716             5         -81.4793943844  
   C48       162         1562           6409             5         -81.4844480498  
   C48       163         1654           7518             5         -81.4983221145  
   C48       164         1606           6065             5         -81.4371851814  
   C48       165         1516           5733             4         -81.4973185069  
   C48       166         1583           7012             6         -81.4609286376  
   C48       167         1495           5751             5         -81.4770383287  
   C48       168         1568           6648             5         -81.4892729997  
   C48       169         1532           5752             4         -81.4925899600  
   C48       170         1576           7160             6         -81.5188369191  
   C48       171         1513           5938             4         -81.5205606989  
   C48       172         1544           5627             4         -81.4145511982  
   C48       173         1611           6922             5         -81.4555177917  
   C48       174         1526           5208             4         -81.4126529115  
   C48       175         1590           6448             5         -81.4116625173  
   C48       176         1520           5631             4         -81.4410228390  
   C48       177         1584           6045             4         -81.4277554089  
   C48       178         1494           5132             4         -81.4498398973  
   C48       179         1477           4943             4         -81.4274874061  
   C48       180         1581           6501             5         -81.4488835806  
   C48       181         1556           5444             4         -81.3782543760  
   C48       182         1596           5880             5         -81.3978126414  
   C48       183         1508           5562             4         -81.4518067937  
   C48       184         1559           5678             4         -81.4380144923  
   C48       185         1502           5730             4         -81.4544974521  
   C48       186         1666           8695             6         -81.1897267026  
   C48       187         1497           5861             5         -81.4515190606  
   C48       188         1575           7099             6         -81.4651686786  
   C48       189         1782           5950             4         -81.3596027199  
   C48       190         1644           5877             4         -81.4163658262  
   C48       191         1621           6463             5         -81.4127609948  
   C48       192         1510           5629             4         -81.4871195642  
   C48       193         1532           5784             4         -81.4763696494  
   C48       194         1466           5058             4         -81.4829991741  
   C48       195         1460           5103             4         -81.4840524621  
   C48       196         1560           6632             4         -81.3721354499  
   C48       197         1585           7012             5         -81.5162935232  
   C48       198         1576           6172             4         -81.4734974456  
   C48       199         1568           6697             4         -81.5214758541  
 
   C50         1         3376          14201             3         -84.4702535640  
   C50         2         2105           8874             5         -84.6251254876  
   C50         3         3276          16887             5         -84.5402215877  
   C50         4         2293          10117             4         -84.7266041577  
   C50         5         2263           9541             4         -84.7249782627  
   C50         6         2342           9245             3         -84.6863667807  
   C50         7         2579          13240             5         -84.7140123981  
   C50         8         2330           9995             4         -84.7672768046  
   C50         9         2468          10513             5         -84.7448014756  
   C50        10         2432          10099             4         -84.6818663020  
   C50        11         2663          12196             5         -84.7009195390  
   C50        12         2403           9851             4         -84.7160329884  
   C50        13         2719          15203             5         -84.6448837644  
   C50        14         2515          11815             5         -84.7205282829  
   C50        15         2293           9872             5         -84.7257233373  
   C50        16         2320          10644             5         -84.6848162948  
   C50        17         2152           8599             4         -84.7184176709  
   C50        18         2340          10569             5         -84.6900931212  
   C50        19         2201           9092             5         -84.7517124876  
   C50        20         2326          10108             5         -84.7844583758  
   C50        21         2316          10044             5         -84.7686989373  
   C50        22         2541          12293             5         -84.7357090735  
   C50        23         2348          10814             5         -84.7736321490  
   C50        24         2431          11762             5         -84.7546248456  
   C50        25         2335          10966             5         -84.7543332168  
   C50        26         2488          11854             5         -84.7677933839  
   C50        27         2278          10203             5         -84.7843484065  
   C50        28         2162           9070             5         -84.7169935050  
   C50        29         2258           9888             5         -84.7835244589  
   C50        30         2252           9635             5         -84.7717507913  
   C50        31         2206           8840             5         -84.7841125027  
   C50        32         2243           8830             4         -84.7428324901  
   C50        33         2277           9121             4         -84.7716562985  
   C50        34         2468          10108             5         -84.7605790702  
   C50        35         2478          10095             4         -84.7926065449  
   C50        36         2387          10093             5         -84.7669109495  
   C50        37         2571          11055             5         -84.7983913326  
   C50        38         2565          11908             5         -84.7566378126  
   C50        39         2355           9829             4         -84.8298997487  
   C50        40         2306          10162             4         -84.8479893907  
   C50        41         2383          10485             5         -84.7868654261  
   C50        42         2304           9786             4         -84.8480227407  
   C50        43         2436          10968             5         -84.7751567684  
   C50        44         2374          10100             4         -84.8631675846  
   C50        45         2592          11948             5         -84.7768727474  
   C50        46         2374          10915             5         -84.7496710471  
   C50        47         2326           9951             4         -84.8214203782  
   C50        48         2253           8694             4         -84.7720465052  
   C50        49         2174           8448             4         -84.8129029430  
   C50        50         2306          10410             5         -84.7435935436  
   C50        51         2402          10655             5         -84.8272193094  
   C50        52         2444          12240             5         -84.8619332940  
   C50        53         2364          11060             5         -84.8179434101  
   C50        54         2264           9474             4         -84.8161437790  
   C50        55         2498          13574             5         -84.8624550611  
   C50        56         2308           9558             5         -84.7076394136  
   C50        57         2500          11205             5         -84.8114318681  
   C50        58         2556          12941             5         -84.8352889645  
   C50        59         2412          11476             5         -84.6410349034  
   C50        60         2320           9697             5         -84.7331906153  
   C50        61         2630          12930             5         -84.7048480760  
   C50        62         2344          10132             5         -84.8071406450  
   C50        63         2268           9909             5         -84.7621789622  
   C50        64         2157           8499             5         -84.7591964105  
   C50        65         2314           9394             4         -84.7879069237  
   C50        66         2439          11076             5         -84.7869267522  
   C50        67         2959          14094             5         -84.7603722460  
   C50        68         2282           9884             5         -84.8240907850  
   C50        69         2496          11070             4         -84.8405188392  
   C50        70         2332          10082             5         -84.8351637398  
   C50        71         2332           9521             5         -84.7681227813  
   C50        72         2352          10289             4         -84.8332651621  
   C50        73         2383          10683             5         -84.7717039922  
   C50        74         2088           8653             5         -84.8058114594  
   C50        75         2204           8791             4         -84.8072702063  
   C50        76         2196           8714             4         -84.7791415836  
   C50        77         2182           8647             4         -84.8050978064  
   C50        78         2120           8575             5         -84.7263009646  
   C50        79         2250           9165             5         -84.7411522496  
   C50        80         1983           7358             4         -84.7540753458  
   C50        81         2043           7694             5         -84.7852328626  
   C50        82         2069           8320             5         -84.8135232759  
   C50        83         2090           8498             5         -84.8303322150  
   C50        84         2093           7791             4         -84.7690435647  
   C50        85         2124           8652             4         -84.8240060896  
   C50        86         2214           8655             4         -84.7642042381  
   C50        87         2089           8483             5         -84.8200741768  
   C50        88         2120           8760             4         -84.8634767832  
   C50        89         2067           7874             4         -84.7802327782  
   C50        90         2052           7349             4         -84.7884896611  
   C50        91         2106           8248             4         -84.8343327155  
   C50        92         2240           8621             4         -84.8051378693  
   C50        93         2450          10389             5         -84.7715415127  
   C50        94         2262           8918             4         -84.7695008264  
   C50        95         2264           8679             4         -84.8245116705  
   C50        96         2299           9176             4         -84.8253145399  
   C50        97         2215           9022             4         -84.8555731127  
   C50        98         2206           9235             4         -84.8813165475  
   C50        99         2231           8887             4         -84.8585396105  
   C50       100         2208           9378             4         -84.8859654693  
   C50       101         2101           8606             4         -84.8205970956  
   C50       102         2104           8269             4         -84.8573240856  
   C50       103         2110           8202             4         -84.8129295063  
   C50       104         2116           9254             5         -84.8806661159  
   C50       105         2163           9985             5         -84.8397700840  
   C50       106         2268           9954             5         -84.8666430837  
   C50       107         2250          10890             5         -84.9058522645  
   C50       108         2168           9963             5         -84.8748066897  
   C50       109         2142           8666             4         -84.8589830475  
   C50       110         2305          10739             5         -84.8688160774  
   C50       111         2277          10803             5         -84.8848005533  
   C50       112         2149           8450             4         -84.8176110651  
   C50       113         2281           9318             5         -84.8408058712  
   C50       114         2235           9723             5         -84.8812171621  
   C50       115         2167           9202             4         -84.8893073206  
   C50       116         2211           9778             5         -84.7835792087  
   C50       117         2129           8885             4         -84.8634407029  
   C50       118         2161           8489             4         -84.8514231544  
   C50       119         2156           8585             4         -84.8526365442  
   C50       120         2136           8893             5         -84.8110211380  
   C50       121         2148           9987             5         -84.8349027268  
   C50       122         2119           9433             5         -84.8435480759  
   C50       123         2055           8303             5         -84.8385433449  
   C50       124         2166           8493             4         -84.8244943553  
   C50       125         2491           9907             4         -84.7203816318  
   C50       126         2141           8137             4         -84.7664605502  
   C50       127         2132           8459             5         -84.8126755599  
   C50       128         2108           8299             5         -84.7879830953  
   C50       129         2200           8488             4         -84.8246998323  
   C50       130         2143           8554             4         -84.8125894667  
   C50       131         2226           8323             4         -84.7933801635  
   C50       132         2242           9526             5         -84.8410139143  
   C50       133         2142           8607             4         -84.8126205855  
   C50       134         2261           8925             4         -84.7653463949  
   C50       135         2135           9282             5         -84.7740156938  
   C50       136         2171           8582             5         -84.7631369026  
   C50       137         2141           9006             5         -84.7986397388  
   C50       138         2281           9770             5         -84.6742891266  
   C50       139         2144           8931             5         -84.7377056942  
   C50       140         2172           8909             5         -84.7396584022  
   C50       141         2154           8863             5         -84.7239298659  
   C50       142         2229           9281             5         -84.7803581955  
   C50       143         2103           8163             4         -84.8707040025  
   C50       144         2025           7723             4         -84.8652126224  
   C50       145         2054           8133             5         -84.8357562181  
   C50       146         2078           7967             4         -84.8650088235  
   C50       147         2051           8113             4         -84.8130612953  
   C50       148         2107           7873             4         -84.7564872491  
   C50       149         2107           8326             4         -84.8295944177  
   C50       150         2013           7944             5         -84.8632080294  
   C50       151         2177           8917             5         -84.8496440870  
   C50       152         2070           8367             5         -84.8205945568  
   C50       153         2102          10144             5         -84.8510113844  
   C50       154         2121           9250             5         -84.8378266535  
   C50       155         1998           7821             4         -84.7767618848  
   C50       156         2153           9317             5         -84.8196090763  
   C50       157         2160           8232             3         -84.8704747181  
   C50       158         2153           9918             5         -84.8533395948  
   C50       159         2093           7579             4         -84.8090973684  
   C50       160         2164           8013             4         -84.8301144237  
   C50       161         2157           8541             5         -84.7974034277  
   C50       162         2166           8808             5         -84.7910177950  
   C50       163         2304          10457             5         -84.8555779981  
   C50       164         2192           9661             5         -84.7737735258  
   C50       165         2188           8693             4         -84.8556444343  
   C50       166         2241          10117             5         -84.8558051060  
   C50       167         2334          10100             5         -84.8460676791  
   C50       168         2300           9136             4         -84.8500052769  
   C50       169         2112           8383             4         -84.8767803254  
   C50       170         2106           8764             4         -84.8310935251  
   C50       171         2198           8894             4         -84.8693290529  
   C50       172         2247          10442             5         -84.8920064778  
   C50       173         2233          10126             5         -84.8977144506  
   C50       174         2120           8739             4         -84.8518884884  
   C50       175         2300           9599             5         -84.7454303279  
   C50       176         2247           9013             4         -84.8241423303  
   C50       177         2259          10702             5         -84.8871530500  
   C50       178         2255           9652             5         -84.8346445488  
   C50       179         2289          10573             5         -84.8527353621  
   C50       180         2401          10237             5         -84.8010893330  
   C50       181         2178           8424             4         -84.8623755858  
   C50       182         2165           9218             5         -84.8993397014  
   C50       183         2052           8117             4         -84.8988498717  
   C50       184         2194          10364             5         -84.8993599073  
   C50       185         2163           8319             4         -84.8211740334  
   C50       186         2240          10082             5         -84.8601710832  
   C50       187         2108           8597             5         -84.8778867352  
   C50       188         2226          10379             5         -84.9075022366  
   C50       189         2210          10423             5         -84.8931748718  
   C50       190         2173           8853             5         -84.8340604619  
   C50       191         2156          10050             5         -84.8454449215  
   C50       192         2115           8441             4         -84.8020835828  
   C50       193         2109           8627             5         -84.8422621497  
   C50       194         2145           8501             5         -84.8558861448  
   C50       195         2224          10252             5         -84.8619498190  
   C50       196         2048           7887             4         -84.8444815731  
   C50       197         2149           8730             4         -84.8282544162  
   C50       198         2126           8816             4         -84.8546762655  
   C50       199         2196          10289             5         -84.9139154728  
   C50       200         2101           8826             4         -84.9167936115  
   C50       201         2098           8922             4         -84.8966651094  
   C50       202         2174          10357             5         -84.9077500143  
   C50       203         2254          10307             5         -84.8752412978  
   C50       204         2149           8887             4         -84.8501920931  
   C50       205         2281           9914             5         -84.8427806053  
   C50       206         2172           8547             4         -84.8641016823  
   C50       207         2274          10569             5         -84.8828632324  
   C50       208         2130           9156             5         -84.8970073321  
   C50       209         2108           8253             5         -84.8388137092  
   C50       210         2314           9022             4         -84.8338996847  
   C50       211         2250           9484             4         -84.8027758905  
   C50       212         2212          10469             5         -84.8162819263  
   C50       213         2233          10552             5         -84.8428078848  
   C50       214         2330          11308             5         -84.9010492981  
   C50       215         2170          10045             5         -84.8403887906  
   C50       216         2134           9511             5         -84.8830667048  
   C50       217         2103           8383             4         -84.8912608863  
   C50       218         2134           9447             5         -84.9012860270  
   C50       219         2057           8401             5         -84.8884994002  
   C50       220         2068           8681             5         -84.8522619428  
   C50       221         2096           9691             5         -84.9205507718  
   C50       222         2118          10292             5         -84.9246909862  
   C50       223         2103           8518             4         -84.8873255452  
   C50       224         2014           7957             4         -84.8851955240  
   C50       225         2090           9490             5         -84.9156956514  
   C50       226         2242          12174             5         -84.9259988815  
   C50       227         2031           7415             4         -84.8286739263  
   C50       228         2084           8835             5         -84.8150475998  
   C50       229         2067           8843             5         -84.8621299868  
   C50       230         2124           8430             5         -84.8456325845  
   C50       231         2122           9121             5         -84.8545436331  
   C50       232         2088           9052             5         -84.7837622684  
   C50       233         2030           8197             4         -84.8813045164  
   C50       234         2167           9375             5         -84.8245830121  
   C50       235         2138           8752             5         -84.7616064129  
   C50       236         2056           8765             5         -84.8365372695  
   C50       237         2126           9920             5         -84.8931878051  
   C50       238         2140          10555             5         -84.8212637514  
   C50       239         2022           8142             4         -84.8862777045  
   C50       240         2112           9393             5         -84.9067084547  
   C50       241         2076           9083             5         -84.8960834008  
   C50       242         2128           7828             3         -84.8553078818  
   C50       243         2018           7726             4         -84.8365533115  
   C50       244         2097           8389             4         -84.8679684658  
   C50       245         1973           7346             4         -84.8738004012  
   C50       246         2060           8888             4         -84.9314243889  
   C50       247         2005           8065             5         -84.9027270321  
   C50       248         2070           9082             4         -84.9343032447  
   C50       249         2013           8170             4         -84.9243963452  
   C50       250         2005           7231             3         -84.9004179740  
   C50       251         2020           7952             4         -84.8923899433  
   C50       252         2084           8678             5         -84.8905174292  
   C50       253         2160           9033             4         -84.8646890467  
   C50       254         1982           6647             3         -84.8834977132  
   C50       255         2059           7890             4         -84.8943097043  
   C50       256         2183           9557             5         -84.8946165393  
   C50       257         2039           6963             3         -84.8881562959  
   C50       258         1890           6177             3         -84.8247899038  
   C50       259         2030           8066             4         -84.8877301390  
   C50       260         2191          11366             5         -84.9653858894  
   C50       261         2245          11568             5         -84.9305166577  
   C50       262         2297          13509             5         -84.9620772321  
   C50       263         2124          10262             4         -84.9798015001  
   C50       264         2100          10019             5         -84.9687169152  
   C50       265         2006           8184             4         -84.9496104794  
   C50       266         2134          10523             5         -84.9848978487  
   C50       267         2085           9758             5         -84.9511088941  
   C50       268         2136          10135             5         -84.9466046200  
   C50       269         2099           8670             5         -84.8969247501  
   C50       270         2136          10398             4         -84.9966538502  
   C50       271         2343          15014             5         -84.9994205304  
 
   C52         1         2822          12735             5         -88.0358009274  
   C52         2         3830          18533             4         -87.9607763712  
   C52         3         3486          22646             6         -88.0690221647  
   C52         4         3398          20148             6         -88.0981470804  
   C52         5         3263          15654             4         -88.0819057533  
   C52         6         3348          18027             5         -88.1372346653  
   C52         7         3059          13377             4         -88.1392872499  
   C52         8         3181          14208             4         -88.1361798199  
   C52         9         3356          16120             5         -88.0728172400  
   C52        10         3576          18913             5         -88.1501823736  
   C52        11         3291          15709             4         -88.1725462937  
   C52        12         3151          15490             5         -88.1313783463  
   C52        13         3596          22609             6         -88.1258342491  
   C52        14         3485          18429             5         -88.1156165908  
   C52        15         3488          18684             6         -88.0483233875  
   C52        16         2905          12823             5         -88.1386154379  
   C52        17         3246          16890             6         -88.0886501761  
   C52        18         3317          15480             5         -88.1623316632  
   C52        19         3111          13668             4         -88.1602890589  
   C52        20         3215          14239             4         -88.1307703603  
   C52        21         3499          18263             5         -88.1178955092  
   C52        22         3164          15808             6         -88.1435643408  
   C52        23         3004          14334             5         -88.2039741915  
   C52        24         3216          16585             5         -88.1939383989  
   C52        25         3262          17036             5         -88.1253285461  
   C52        26         3462          17531             5         -88.1572472950  
   C52        27         3139          15516             5         -88.1802435066  
   C52        28         3149          15856             5         -88.1696571048  
   C52        29         3462          20433             6         -88.1807546614  
   C52        30         3416          18557             5         -88.1712861704  
   C52        31         3124          15832             5         -88.1117683782  
   C52        32         2893          13155             5         -88.1157013664  
   C52        33         2955          13100             5         -88.1549308563  
   C52        34         2937          13258             5         -88.1727495816  
   C52        35         3022          14948             6         -88.1943531338  
   C52        36         3146          15532             5         -88.1204238713  
   C52        37         3284          19250             6         -88.1582572396  
   C52        38         3369          17775             6         -88.0730896093  
   C52        39         3039          14203             5         -88.2075544932  
   C52        40         3221          18566             6         -88.2332651123  
   C52        41         3095          14228             5         -88.1889593266  
   C52        42         3074          14807             5         -88.1722912419  
   C52        43         3256          18631             6         -88.2097636932  
   C52        44         3402          17589             6         -88.1979964724  
   C52        45         3559          18437             5         -88.1178020048  
   C52        46         3136          13619             5         -88.2009773669  
   C52        47         3449          16333             5         -88.1644121711  
   C52        48         3460          16133             5         -88.2081545658  
   C52        49         3479          16948             5         -88.1930925629  
   C52        50         3862          19913             5         -88.1698702689  
   C52        51         3102          13920             5         -88.1884162888  
   C52        52         3171          14454             4         -88.1998099037  
   C52        53         3208          16643             5         -88.2152347397  
   C52        54         3168          16210             5         -88.2329397045  
   C52        55         3064          13953             5         -88.2185811707  
   C52        56         3182          15085             5         -88.2127527654  
   C52        57         3209          15280             5         -88.2139959508  
   C52        58         3518          17800             4         -88.0975314062  
   C52        59         3068          13828             5         -88.1683976735  
   C52        60         3249          17009             5         -88.2191506461  
   C52        61         3443          17899             5         -88.1430519533  
   C52        62         3009          13958             5         -88.2496958720  
   C52        63         3181          16633             6         -88.2204557061  
   C52        64         3154          15974             5         -88.1880839604  
   C52        65         3444          22310             6         -88.2544987415  
   C52        66         3413          21567             6         -88.2700549759  
   C52        67         3585          19543             6         -88.1809125202  
   C52        68         3162          15407             5         -88.2250499785  
   C52        69         3334          16061             5         -88.1847352146  
   C52        70         3322          18153             6         -88.2370475826  
   C52        71         3138          14377             5         -88.1773705793  
   C52        72         3198          15855             5         -88.2173909556  
   C52        73         3271          15135             4         -88.1843413375  
   C52        74         2978          13341             5         -88.2484070441  
   C52        75         3164          14763             5         -88.2117837938  
   C52        76         3276          18150             6         -88.1918361876  
   C52        77         2999          13341             5         -88.1510791003  
   C52        78         3108          14847             5         -88.2471795793  
   C52        79         3165          15347             5         -88.1862273151  
   C52        80         3122          15321             5         -88.2417560820  
   C52        81         3146          16630             6         -88.2228399012  
   C52        82         2944          14024             6         -88.2234578688  
   C52        83         3285          19111             6         -88.0683447100  
   C52        84         3092          15822             5         -88.2731562350  
   C52        85         3054          14139             5         -88.1948232498  
   C52        86         3162          16924             6         -88.2281009365  
   C52        87         3108          14840             5         -88.1845837248  
   C52        88         3206          15595             5         -88.1667987768  
   C52        89         3314          19491             6         -88.2819477547  
   C52        90         3051          14040             5         -88.2207825322  
   C52        91         3242          16986             6         -88.2050151758  
   C52        92         3540          23748             6         -88.2782463757  
   C52        93         3391          18043             6         -88.2196449367  
   C52        94         2969          11778             4         -88.2158402071  
   C52        95         2945          12828             5         -88.2504667537  
   C52        96         3120          14903             5         -88.2288302083  
   C52        97         2942          12193             4         -88.2263959945  
   C52        98         3154          15112             5         -88.2426148580  
   C52        99         3362          15963             5         -88.1850166350  
   C52       100         3057          13760             5         -88.2358225793  
   C52       101         3212          18930             6         -88.2767034249  
   C52       102         2968          13213             5         -88.2110930043  
   C52       103         3121          13894             4         -88.1263692148  
   C52       104         3174          14390             5         -88.2004466219  
   C52       105         3653          19388             6         -88.1274334044  
   C52       106         3770          20764             6         -88.1621141932  
   C52       107         3376          18583             6         -88.2386266374  
   C52       108         3196          15015             4         -88.1633337043  
   C52       109         2907          11673             4         -88.1571504903  
   C52       110         2809          11670             4         -88.2292576329  
   C52       111         2952          12970             5         -88.2226312132  
   C52       112         2993          13580             5         -88.1443862311  
   C52       113         2917          12489             5         -88.2160694028  
   C52       114         2923          13125             5         -88.1372690265  
   C52       115         3069          13893             5         -88.1626632655  
   C52       116         2696          11215             4         -88.1661065658  
   C52       117         2790          11481             4         -88.1697461513  
   C52       118         2817          12314             5         -88.1827733674  
   C52       119         2780          12458             5         -88.2047427451  
   C52       120         2707          11354             5         -88.2248993620  
   C52       121         2718          10674             4         -88.2160167686  
   C52       122         2838          11841             5         -88.2086979987  
   C52       123         2838          12845             5         -88.2391496900  
   C52       124         2878          12067             4         -88.1871571877  
   C52       125         2662          10365             4         -88.2050117645  
   C52       126         2822          12494             5         -88.2416865264  
   C52       127         3392          16510             5         -88.1783896946  
   C52       128         3118          14238             5         -88.1851405593  
   C52       129         3173          15074             6         -88.2352804716  
   C52       130         3082          13021             4         -88.2346585081  
   C52       131         3046          14494             5         -88.2209929576  
   C52       132         3072          14798             5         -88.2044037546  
   C52       133         2986          14441             5         -88.2381541212  
   C52       134         2990          14217             5         -88.2679260066  
   C52       135         3008          13640             5         -88.2033507044  
   C52       136         2997          13297             5         -88.2390781791  
   C52       137         3031          15627             6         -88.2703655441  
   C52       138         2841          13144             5         -88.2375061419  
   C52       139         2910          13590             5         -88.2511062934  
   C52       140         2874          13816             5         -88.2901092311  
   C52       141         2954          14485             5         -88.2676860641  
   C52       142         2964          14098             5         -88.2250153744  
   C52       143         3137          16815             5         -88.2663518659  
   C52       144         3108          16569             5         -88.2840562728  
   C52       145         3339          16174             5         -88.2003225567  
   C52       146         3121          16641             5         -88.2777663739  
   C52       147         2963          13640             5         -88.1891180268  
   C52       148         2876          12614             4         -88.2531406710  
   C52       149         3099          14481             4         -88.2238198574  
   C52       150         2972          13986             5         -88.2845166285  
   C52       151         2884          12444             5         -88.2141156468  
   C52       152         2961          15160             6         -88.2876438860  
   C52       153         3076          14647             4         -88.2415419607  
   C52       154         2806          12531             4         -88.3153463029  
   C52       155         2966          13704             5         -88.2851974132  
   C52       156         2920          14408             5         -88.2608687790  
   C52       157         2879          13360             4         -88.2314419326  
   C52       158         2844          12253             5         -88.2797181691  
   C52       159         2959          13718             5         -88.2412286929  
   C52       160         2969          13528             5         -88.2338998249  
   C52       161         2956          13963             5         -88.2710036220  
   C52       162         2900          13468             6         -88.2368164307  
   C52       163         2959          14275             5         -88.3088317921  
   C52       164         2918          14368             5         -88.2904346059  
   C52       165         2922          16099             6         -88.2948180777  
   C52       166         3040          17492             6         -88.1633818516  
   C52       167         2845          12605             4         -88.3129169956  
   C52       168         2982          14149             5         -88.2757869384  
   C52       169         2934          15306             6         -88.2694684419  
   C52       170         2800          12372             5         -88.2417079072  
   C52       171         3000          15934             5         -88.3035275250  
   C52       172         3045          15796             5         -88.3161743748  
   C52       173         2900          12921             5         -88.2552867286  
   C52       174         3000          14260             5         -88.2472453501  
   C52       175         3169          17006             5         -88.2872578389  
   C52       176         3006          14075             5         -88.1992122442  
   C52       177         2998          13489             5         -88.2487355253  
   C52       178         3475          16497             4         -88.0932613149  
   C52       179         3570          17146             4         -88.1011377585  
   C52       180         2841          11778             4         -88.1517334856  
   C52       181         2866          11573             4         -88.1768981844  
   C52       182         3019          14346             5         -88.2802510068  
   C52       183         2956          13264             5         -88.1871073048  
   C52       184         2955          12868             4         -88.2362927579  
   C52       185         2791          11136             4         -88.2150590607  
   C52       186         2946          12492             4         -88.1689946168  
   C52       187         2881          12644             5         -88.2473745982  
   C52       188         3086          14130             5         -88.2412118396  
   C52       189         2855          12296             5         -88.2172478731  
   C52       190         2891          12081             4         -88.1506256091  
   C52       191         2991          12598             4         -88.1403104967  
   C52       192         2835          11600             4         -88.2459162694  
   C52       193         2961          13145             5         -88.2402139713  
   C52       194         3005          14273             5         -88.2495326935  
   C52       195         2844          12838             5         -88.2096540332  
   C52       196         2945          13892             5         -88.1179656251  
   C52       197         2948          12345             4         -88.2206541422  
   C52       198         3074          13071             4         -88.1918472482  
   C52       199         3375          16391             5         -88.2298855203  
   C52       200         3180          16251             5         -88.2728144385  
   C52       201         3108          14433             5         -88.2477772893  
   C52       202         2774          11924             4         -88.2608361738  
   C52       203         2782          11949             4         -88.2379602113  
   C52       204         2854          12770             5         -88.2600168018  
   C52       205         2793          12493             4         -88.3081038307  
   C52       206         2800          12074             4         -88.2193711509  
   C52       207         2813          12521             4         -88.2460494831  
   C52       208         2817          11980             4         -88.2778717318  
   C52       209         3044          14358             4         -88.2775434306  
   C52       210         2808          12160             4         -88.2452281224  
   C52       211         2719          11600             5         -88.2558521151  
   C52       212         2754          11189             5         -88.2823905217  
   C52       213         2886          13593             5         -88.3240894751  
   C52       214         2945          13884             5         -88.2942287396  
   C52       215         2834          13537             5         -88.3206934176  
   C52       216         2946          13467             5         -88.2305813731  
   C52       217         2897          13493             5         -88.2826504804  
   C52       218         2848          14924             6         -88.3042516125  
   C52       219         2761          11883             5         -88.2720383566  
   C52       220         2726          11930             5         -88.2713687794  
   C52       221         3024          14123             5         -88.2944431285  
   C52       222         2948          13417             4         -88.2975918452  
   C52       223         2856          12909             5         -88.2901110241  
   C52       224         2987          13645             4         -88.2521494121  
   C52       225         3177          14840             4         -88.2335696075  
   C52       226         2773          11205             5         -88.2618831281  
   C52       227         2757          11337             5         -88.2446303728  
   C52       228         2844          11923             5         -88.2500101002  
   C52       229         2901          12521             4         -88.2470721622  
   C52       230         2963          14513             5         -88.2265537818  
   C52       231         2689          11073             5         -88.2123599800  
   C52       232         2805          13417             5         -88.2596570151  
   C52       233         2888          12658             5         -88.2570391007  
   C52       234         2923          13854             5         -88.1930632778  
   C52       235         2807          13003             5         -88.1904003347  
   C52       236         2926          14257             5         -88.2030990667  
   C52       237         2784          12717             5         -88.1070757979  
   C52       238         2987          13166             4         -88.1764886025  
   C52       239         3332          16172             5         -88.2307496656  
   C52       240         3408          17342             5         -88.2418385393  
   C52       241         3739          20523             6         -88.2323529115  
   C52       242         3382          19232             5         -88.2565813709  
   C52       243         3040          12977             5         -88.2771796684  
   C52       244         3267          15391             4         -88.2635865975  
   C52       245         3202          15833             5         -88.2926170570  
   C52       246         3061          14433             5         -88.2777418149  
   C52       247         3059          14902             5         -88.2169273991  
   C52       248         3155          15269             4         -88.3180674355  
   C52       249         2986          13937             5         -88.3142694796  
   C52       250         3144          14562             5         -88.2316053519  
   C52       251         2980          13447             4         -88.3108972802  
   C52       252         3094          16429             5         -88.3375264637  
   C52       253         3028          16340             6         -88.2364175276  
   C52       254         3172          15309             5         -88.3133186829  
   C52       255         2964          14915             6         -88.3076307467  
   C52       256         3157          14521             4         -88.2862486171  
   C52       257         3203          15770             5         -88.2062119046  
   C52       258         2963          13670             5         -88.2283987355  
   C52       259         3056          14524             5         -88.2537337106  
   C52       260         3114          15130             5         -88.3020655264  
   C52       261         3169          16855             5         -88.3331217969  
   C52       262         2839          12504             5         -88.2893148862  
   C52       263         2953          12640             5         -88.2796550213  
   C52       264         2795          11374             4         -88.2991148207  
   C52       265         3004          13866             4         -88.3037207683  
   C52       266         2898          13562             4         -88.3372687470  
   C52       267         2890          13307             4         -88.3082883464  
   C52       268         3028          13845             4         -88.3028276132  
   C52       269         3000          13804             4         -88.3204204913  
   C52       270         2790          11428             4         -88.2647100208  
   C52       271         2977          14328             5         -88.3245619068  
   C52       272         2960          13782             5         -88.2785184839  
   C52       273         3032          15168             5         -88.3183596858  
   C52       274         2939          14828             5         -88.2650901363  
   C52       275         2919          14108             5         -88.2526036522  
   C52       276         2876          13481             5         -88.2902923721  
   C52       277         2976          13384             4         -88.3029655276  
   C52       278         3134          14446             4         -88.2956898429  
   C52       279         3020          15691             5         -88.2616577449  
   C52       280         2732          11239             4         -88.2473235305  
   C52       281         3030          15110             4         -88.3489312995  
   C52       282         2840          13457             5         -88.3476704417  
   C52       283         3066          14485             4         -88.3207227489  
   C52       284         3036          15752             5         -88.3078769963  
   C52       285         2788          11938             4         -88.3005730472  
   C52       286         2793          11824             4         -88.1985244379  
   C52       287         3081          14900             5         -88.3243234515  
   C52       288         2847          12891             4         -88.3048292972  
   C52       289         2824          12656             5         -88.2585086852  
   C52       290         2948          13153             5         -88.2370015761  
   C52       291         2991          15275             5         -88.2645366827  
   C52       292         3009          13825             4         -88.2779709658  
   C52       293         3142          15591             5         -88.2712238050  
   C52       294         2842          11284             4         -88.2253411069  
   C52       295         2972          13948             5         -88.3234097634  
   C52       296         3240          16581             4         -88.2837269307  
   C52       297         3107          15646             5         -88.2532828918  
   C52       298         2912          12765             5         -88.2464841606  
   C52       299         3024          14787             6         -88.3000572053  
   C52       300         2829          11289             4         -88.2109323258  
   C52       301         2964          14590             6         -88.2886611304  
   C52       302         2948          14697             6         -88.2897043497  
   C52       303         2925          14073             5         -88.2754474117  
   C52       304         2858          12483             5         -88.1999571960  
   C52       305         2790          11837             5         -88.1867228595  
   C52       306         2946          15217             6         -88.2742749908  
   C52       307         2886          14205             5         -88.2541382743  
   C52       308         2907          14172             6         -88.2614616144  
   C52       309         2962          15520             6         -88.2921611726  
   C52       310         2886          14009             5         -88.3100041476  
   C52       311         3022          14421             5         -88.1925539892  
   C52       312         2868          12360             4         -88.1939588820  
   C52       313         2988          12500             4         -88.1113760175  
   C52       314         2856          13309             5         -88.2450197822  
   C52       315         3148          14172             4         -88.2300301406  
   C52       316         2891          14701             6         -88.2962303343  
   C52       317         2822          12663             5         -88.2984137488  
   C52       318         2740          11108             4         -88.2885268930  
   C52       319         2715          10532             4         -88.2972629877  
   C52       320         2793          11506             4         -88.2874716586  
   C52       321         3020          15076             5         -88.2461294502  
   C52       322         2955          14230             5         -88.2974230101  
   C52       323         2748          12075             5         -88.2952800806  
   C52       324         2870          13908             5         -88.2445815187  
   C52       325         2918          15203             5         -88.3414157182  
   C52       326         2784          13634             5         -88.3341856843  
   C52       327         3056          19829             6         -88.3763108237  
   C52       328         2999          17286             5         -88.3763850551  
   C52       329         2772          12745             5         -88.3382497761  
   C52       330         3014          15840             5         -88.3480424057  
   C52       331         2808          12962             5         -88.2729186765  
   C52       332         2814          12586             5         -88.3024829462  
   C52       333         3113          21526             6         -88.3694469306  
   C52       334         2988          18363             6         -88.2644673346  
   C52       335         2908          13209             4         -88.3361722347  
   C52       336         2925          15252             5         -88.2933405631  
   C52       337         2865          14003             5         -88.2142043116  
   C52       338         3032          14284             5         -88.2993014411  
   C52       339         3205          16484             5         -88.3211462160  
   C52       340         2925          13452             5         -88.3170541311  
   C52       341         2774          12193             5         -88.3021602656  
   C52       342         2806          13196             5         -88.2708717806  
   C52       343         2961          16735             6         -88.3471398052  
   C52       344         2878          14099             5         -88.3009880439  
   C52       345         2881          12702             5         -88.2219313841  
   C52       346         2669          10796             4         -88.2945616112  
   C52       347         2697          11324             4         -88.2619193585  
   C52       348         2718          11809             4         -88.2492188819  
   C52       349         2834          13852             5         -88.3020263864  
   C52       350         2926          14291             5         -88.3044692098  
   C52       351         2757          11701             4         -88.2885847943  
   C52       352         2870          12352             5         -88.2162090618  
   C52       353         2756          11669             4         -88.2424119674  
   C52       354         2985          13926             5         -88.2285530520  
   C52       355         2884          12940             5         -88.1784920757  
   C52       356         2892          12007             4         -88.2652468020  
   C52       357         2856          13956             5         -88.2770572085  
   C52       358         2760          12838             5         -88.2703339866  
   C52       359         2868          12163             4         -88.2754206408  
   C52       360         2802          13885             5         -88.2711261175  
   C52       361         2852          14522             5         -88.2975236722  
   C52       362         2874          13933             5         -88.1695537409  
   C52       363         2830          13183             5         -88.2401989169  
   C52       364         2840          12962             5         -88.2631349631  
   C52       365         2920          16281             6         -88.2993748797  
   C52       366         2998          18867             6         -88.3258138286  
   C52       367         2794          13148             5         -88.2956528018  
   C52       368         2858          15335             6         -88.1870766686  
   C52       369         2755          12737             5         -88.2324451004  
   C52       370         2742          11632             4         -88.2742787104  
   C52       371         2968          14905             6         -88.3228222492  
   C52       372         3025          16030             6         -88.3160107782  
   C52       373         2777          12698             5         -88.3063006382  
   C52       374         2859          14838             6         -88.2969789002  
   C52       375         2822          14138             5         -88.3422440003  
   C52       376         2870          14956             5         -88.3544951199  
   C52       377         2819          14503             5         -88.3467070257  
   C52       378         3031          19490             6         -88.3841855505  
   C52       379         2884          14439             5         -88.3493920651  
   C52       380         2928          15108             5         -88.3302636814  
   C52       381         3056          15754             5         -88.3523180454  
   C52       382         2752          12563             5         -88.2768551805  
   C52       383         2987          16774             6         -88.2693052969  
   C52       384         2966          17677             6         -88.3481686736  
   C52       385         2813          11746             4         -88.2875856877  
   C52       386         2872          12670             4         -88.3023312145  
   C52       387         2748          11469             5         -88.2224897326  
   C52       388         2873          12575             4         -88.3010749788  
   C52       389         2837          12532             4         -88.2970244235  
   C52       390         3002          14462             5         -88.3015013492  
   C52       391         2775          10839             4         -88.2354922073  
   C52       392         3072          14841             5         -88.2966006234  
   C52       393         2916          12450             4         -88.2772894447  
   C52       394         2874          13033             5         -88.1410315897  
   C52       395         2740          11188             4         -88.2838718536  
   C52       396         2850          12166             5         -88.3009756683  
   C52       397         2929          12833             4         -88.2889559440  
   C52       398         2786          12819             5         -88.3305561697  
   C52       399         2704          12039             4         -88.3398052530  
   C52       400         2610          10345             4         -88.3208342536  
   C52       401         2734          11389             4         -88.3346054975  
   C52       402         2800          12656             5         -88.3437637158  
   C52       403         2697          10822             4         -88.3030680568  
   C52       404         2833          12894             5         -88.3266995954  
   C52       405         2867          14227             5         -88.3320871409  
   C52       406         2634          10742             4         -88.2891685405  
   C52       407         2762          12924             5         -88.3421889659  
   C52       408         2756          12939             4         -88.3298120116  
   C52       409         2793          12198             5         -88.3106315478  
   C52       410         2808          13188             4         -88.3241106384  
   C52       411         2958          13884             4         -88.3374958277  
   C52       412         2691          11541             5         -88.2963928987  
   C52       413         2845          13511             6         -88.2801545065  
   C52       414         2797          12821             5         -88.3128133249  
   C52       415         2775          11914             5         -88.2944858270  
   C52       416         2853          12871             4         -88.3351220857  
   C52       417         3033          14458             4         -88.3291560726  
   C52       418         2995          15014             5         -88.3481023660  
   C52       419         2924          13212             4         -88.3384707992  
   C52       420         2905          13442             4         -88.3403838970  
   C52       421         2738          12611             4         -88.3758293056  
   C52       422         2856          15541             5         -88.4112839901  
   C52       423         2783          13035             5         -88.3547395768  
   C52       424         2854          14942             5         -88.3863592529  
   C52       425         2790          14079             5         -88.3567716599  
   C52       426         2758          12955             5         -88.3431213959  
   C52       427         2840          12988             5         -88.3006591497  
   C52       428         2796          12448             4         -88.2944338824  
   C52       429         2856          13103             4         -88.3523814451  
   C52       430         2804          13818             5         -88.3543456252  
   C52       431         3188          16848             6         -88.3149856361  
   C52       432         3204          17248             6         -88.3249967034  
   C52       433         2904          13190             6         -88.3144039857  
   C52       434         2941          16020             6         -88.3601139269  
   C52       435         2892          13158             4         -88.3166272716  
   C52       436         2814          14331             5         -88.3942879815  
   C52       437         2700          12555             4         -88.3912752758  
 
   C54         1         3881          20372             5         -91.4366631804  
   C54         2         4960          30736             5         -91.4837701473  
   C54         3         4562          25313             5         -91.5041351035  
   C54         4         4208          20721             5         -91.5336143207  
   C54         5         4437          23760             5         -91.5884681875  
   C54         6         4359          22754             5         -91.5503047868  
   C54         7         4968          28673             5         -91.5482816061  
   C54         8         4400          23762             5         -91.5823866216  
   C54         9         4712          28728             6         -91.5412194035  
   C54        10         4493          26335             6         -91.5354458724  
   C54        11         4746          28230             6         -91.5182899968  
   C54        12         4208          22442             5         -91.4794910334  
   C54        13         4660          27821             5         -91.5187603529  
   C54        14         4043          20179             5         -91.5382561671  
   C54        15         4108          20094             5         -91.5941892623  
   C54        16         4372          23081             5         -91.5939598188  
   C54        17         4260          21862             5         -91.6034793112  
   C54        18         4177          19921             5         -91.5697274640  
   C54        19         4340          21833             5         -91.5412636427  
   C54        20         4399          25095             6         -91.5246859040  
   C54        21         4468          27188             6         -91.5835736364  
   C54        22         4148          22529             5         -91.5955385697  
   C54        23         4208          21826             5         -91.6093087897  
   C54        24         4276          23037             5         -91.5339672174  
   C54        25         4615          25486             5         -91.5906042631  
   C54        26         4228          22368             5         -91.6070837781  
   C54        27         4880          34540             6         -91.5813955813  
   C54        28         4342          24638             6         -91.5774931894  
   C54        29         4686          27872             6         -91.5820797375  
   C54        30         3909          19929             5         -91.5513095482  
   C54        31         4298          24251             5         -91.4774600344  
   C54        32         4239          23453             6         -91.4890537492  
   C54        33         4217          23946             6         -91.5332449810  
   C54        34         4057          21684             5         -91.5945452574  
   C54        35         3963          20332             5         -91.6089850004  
   C54        36         4116          22004             6         -91.6109143137  
   C54        37         4248          22104             5         -91.6127209261  
   C54        38         4240          25180             6         -91.6250275133  
   C54        39         4171          20727             5         -91.5906081357  
   C54        40         4014          20867             5         -91.5692020546  
   C54        41         4452          23927             5         -91.5912919706  
   C54        42         4048          20912             5         -91.6236284685  
   C54        43         4368          21774             5         -91.6169767894  
   C54        44         4690          24687             5         -91.6184401826  
   C54        45         5204          29169             5         -91.6045537455  
   C54        46         4578          23408             5         -91.6157317399  
   C54        47         4702          25022             5         -91.5510461995  
   C54        48         4046          20094             5         -91.6147618173  
   C54        49         4009          20068             5         -91.6538624232  
   C54        50         4056          21261             5         -91.6382031479  
   C54        51         4016          19516             5         -91.6351540453  
   C54        52         4215          20952             5         -91.6384693464  
   C54        53         4132          20006             5         -91.6581614906  
   C54        54         4187          20711             5         -91.6578433263  
   C54        55         4158          20025             5         -91.6505219412  
   C54        56         4783          28089             5         -91.5809476136  
   C54        57         4321          22213             5         -91.5948503695  
   C54        58         4253          22468             5         -91.5882640189  
   C54        59         4230          25209             6         -91.6756266079  
   C54        60         4150          21118             5         -91.6332317296  
   C54        61         4407          26154             6         -91.5975398530  
   C54        62         4437          25818             5         -91.6417471525  
   C54        63         4454          25912             5         -91.6292435522  
   C54        64         4301          23344             5         -91.5905455641  
   C54        65         4498          24498             5         -91.5714865900  
   C54        66         4230          22546             5         -91.6109981978  
   C54        67         4263          22019             5         -91.5182691119  
   C54        68         4030          20059             5         -91.6408749531  
   C54        69         4222          24005             5         -91.6313789511  
   C54        70         4083          21369             5         -91.6405895221  
   C54        71         4059          20705             5         -91.5998184521  
   C54        72         4367          25150             5         -91.6341293239  
   C54        73         4448          25971             5         -91.6460133676  
   C54        74         4356          26771             6         -91.6872948647  
   C54        75         4450          25787             5         -91.6691222219  
   C54        76         4283          24951             5         -91.6925470189  
   C54        77         4494          25847             5         -91.6621395653  
   C54        78         4377          22742             5         -91.6162205653  
   C54        79         4103          21365             5         -91.6213195815  
   C54        80         3929          19332             5         -91.6311388614  
   C54        81         4159          22854             5         -91.6745094601  
   C54        82         4508          28135             5         -91.6736681087  
   C54        83         4066          20388             5         -91.6266472176  
   C54        84         4410          26579             6         -91.6454828987  
   C54        85         4444          28586             6         -91.6800622640  
   C54        86         4275          24273             6         -91.6606025721  
   C54        87         4573          26570             5         -91.6341042441  
   C54        88         4192          21874             5         -91.5871495040  
   C54        89         4226          21794             5         -91.6100651954  
   C54        90         4134          21017             5         -91.6270056780  
   C54        91         4530          27330             6         -91.6440708946  
   C54        92         4498          23979             5         -91.6359985143  
   C54        93         5230          31756             5         -91.5797897198  
   C54        94         4505          24068             5         -91.5887958869  
   C54        95         4418          23031             5         -91.6077057870  
   C54        96         4836          28382             6         -91.5913166649  
   C54        97         4310          23048             5         -91.6106841658  
   C54        98         4113          21818             6         -91.6388556377  
   C54        99         4148          20503             5         -91.6417107620  
   C54       100         3930          18683             5         -91.6758580049  
   C54       101         4239          23764             6         -91.5604357202  
   C54       102         4088          20822             5         -91.6942523148  
   C54       103         4426          25477             5         -91.6573788907  
   C54       104         4190          21680             5         -91.6220138214  
   C54       105         4305          24943             6         -91.6584148023  
   C54       106         4314          22193             5         -91.6668961992  
   C54       107         4068          21035             5         -91.6962882244  
   C54       108         4333          21668             5         -91.6289900961  
   C54       109         4106          20238             5         -91.6230736519  
   C54       110         4248          22365             5         -91.6103994265  
   C54       111         4569          32487             6         -91.6691317289  
   C54       112         4757          27862             6         -91.5936567782  
   C54       113         4200          22765             6         -91.5833059498  
   C54       114         4340          22104             5         -91.5602977382  
   C54       115         4325          22005             5         -91.5835665331  
   C54       116         4592          25512             5         -91.6178206273  
   C54       117         4288          23085             5         -91.6588731648  
   C54       118         4382          23439             5         -91.5737000626  
   C54       119         5488          34629             6         -91.4309737831  
   C54       120         4165          20143             4         -91.5387291036  
   C54       121         3858          18903             5         -91.6125181716  
   C54       122         3978          19212             5         -91.6301638736  
   C54       123         3976          19177             5         -91.5922036151  
   C54       124         3924          17878             4         -91.6413741209  
   C54       125         4261          22192             5         -91.5894237989  
   C54       126         3971          19446             5         -91.5562372780  
   C54       127         3635          16804             5         -91.5817478472  
   C54       128         3836          18125             4         -91.6400719830  
   C54       129         3857          19049             5         -91.6467964509  
   C54       130         3815          19458             5         -91.6775784569  
   C54       131         3780          19176             5         -91.6808142082  
   C54       132         3754          17082             5         -91.6578359608  
   C54       133         3895          20125             5         -91.6808062318  
   C54       134         3861          19400             5         -91.5655957943  
   C54       135         3880          17983             5         -91.6507838457  
   C54       136         3657          16709             5         -91.6448028974  
   C54       137         3786          16956             5         -91.5694068243  
   C54       138         3781          17953             5         -91.6663202407  
   C54       139         3831          18532             5         -91.6521421490  
   C54       140         3714          17720             5         -91.6260690790  
   C54       141         3774          17635             4         -91.6598539427  
   C54       142         3828          17843             5         -91.6229775086  
   C54       143         3798          17347             5         -91.6114768659  
   C54       144         3780          17278             5         -91.5787914377  
   C54       145         4642          25368             5         -91.5863564744  
   C54       146         4219          20854             5         -91.6435915264  
   C54       147         4100          18787             5         -91.6386125347  
   C54       148         4265          20973             5         -91.6025994804  
   C54       149         3959          18817             5         -91.6665355804  
   C54       150         3932          18787             5         -91.6561831157  
   C54       151         3922          18488             5         -91.6855049646  
   C54       152         3892          17943             4         -91.6904795133  
   C54       153         3852          17886             5         -91.6469438749  
   C54       154         3935          21786             5         -91.7285992448  
   C54       155         3941          20124             5         -91.6923420272  
   C54       156         4060          20816             5         -91.5963526089  
   C54       157         4050          20719             5         -91.6186078732  
   C54       158         3996          20545             5         -91.6836765265  
   C54       159         3942          19591             5         -91.6139213637  
   C54       160         4132          21425             5         -91.6374142195  
   C54       161         3919          19998             5         -91.6583674913  
   C54       162         4012          20471             5         -91.5642292227  
   C54       163         3830          20017             5         -91.7069697250  
   C54       164         4073          24923             5         -91.7065756571  
   C54       165         3837          20261             5         -91.7029840007  
   C54       166         3766          18285             5         -91.6621328838  
   C54       167         3978          20833             5         -91.6418640840  
   C54       168         4092          21622             5         -91.6893546639  
   C54       169         3933          21379             5         -91.7179283513  
   C54       170         4096          22045             5         -91.6924016802  
   C54       171         3928          21209             5         -91.7284465357  
   C54       172         4053          21424             5         -91.7064835954  
   C54       173         4012          19106             4         -91.6498670258  
   C54       174         3825          17828             5         -91.6517655789  
   C54       175         3751          18962             5         -91.6937682542  
   C54       176         3787          19497             5         -91.7004877780  
   C54       177         3783          17839             4         -91.7066038173  
   C54       178         3887          20382             5         -91.7137321939  
   C54       179         4023          21863             5         -91.7139031245  
   C54       180         3821          20125             6         -91.6697403534  
   C54       181         3884          19984             6         -91.6680535714  
   C54       182         3965          20981             5         -91.6983604035  
   C54       183         4011          22054             5         -91.6633268287  
   C54       184         4108          23022             5         -91.7235721424  
   C54       185         4041          22897             5         -91.6998654894  
   C54       186         4211          22793             5         -91.6856697905  
   C54       187         4034          21282             5         -91.6272014720  
   C54       188         3990          20067             5         -91.6641929940  
   C54       189         4046          20688             5         -91.6301364587  
   C54       190         4126          21642             5         -91.6525424498  
   C54       191         4014          18974             5         -91.6679370069  
   C54       192         3980          19035             5         -91.6256369116  
   C54       193         3988          19405             5         -91.6750089815  
   C54       194         3891          18710             5         -91.6877709945  
   C54       195         3861          18514             5         -91.6612906848  
   C54       196         3898          19152             5         -91.6212593841  
   C54       197         3770          17248             4         -91.6695418823  
   C54       198         3962          20345             5         -91.6261100147  
   C54       199         3833          18790             5         -91.6219882344  
   C54       200         3706          16834             5         -91.6291385825  
   C54       201         3846          18506             5         -91.6119026663  
   C54       202         3862          18793             5         -91.6778674931  
   C54       203         3872          18321             5         -91.6525076488  
   C54       204         3820          17270             5         -91.6374762576  
   C54       205         3801          16931             4         -91.6180478195  
   C54       206         3880          19450             5         -91.6159195750  
   C54       207         3842          18723             5         -91.6645187324  
   C54       208         3827          18038             5         -91.6562420501  
   C54       209         4036          21474             5         -91.6780997647  
   C54       210         3968          19884             5         -91.6682675922  
   C54       211         3891          19208             5         -91.6617012382  
   C54       212         4116          23400             6         -91.6893187069  
   C54       213         3943          19313             5         -91.6229491745  
   C54       214         3850          17979             4         -91.6791216183  
   C54       215         4074          21850             5         -91.7016576011  
   C54       216         3898          19226             5         -91.6698224924  
   C54       217         3880          18207             5         -91.6444725586  
   C54       218         4272          21478             5         -91.5684328355  
   C54       219         4263          21445             5         -91.5857071667  
   C54       220         4124          19738             5         -91.6602121743  
   C54       221         4246          23911             6         -91.6762775125  
   C54       222         4081          19566             5         -91.6393445264  
   C54       223         3896          17947             5         -91.6454599811  
   C54       224         4064          19459             4         -91.6699504799  
   C54       225         3614          16255             5         -91.6662606174  
   C54       226         3704          17740             5         -91.6536700207  
   C54       227         3723          17451             5         -91.6759118860  
   C54       228         3800          17350             5         -91.6224365962  
   C54       229         3782          17902             5         -91.6735835877  
   C54       230         3929          19418             5         -91.6628675083  
   C54       231         3688          16587             4         -91.6474465021  
   C54       232         3784          18178             5         -91.6752201595  
   C54       233         3796          18785             6         -91.6968341985  
   C54       234         3793          17052             5         -91.6524361168  
   C54       235         3608          17138             5         -91.7132998318  
   C54       236         3856          18966             5         -91.6998382022  
   C54       237         3740          18712             5         -91.7202990519  
   C54       238         3920          22238             6         -91.7143365072  
   C54       239         3751          17953             5         -91.6778285204  
   C54       240         3940          23842             6         -91.7007528802  
   C54       241         3759          17345             5         -91.6607886804  
   C54       242         3824          21073             6         -91.6903152550  
   C54       243         3839          18698             5         -91.6867213996  
   C54       244         3896          21904             5         -91.7041824457  
   C54       245         3971          21619             5         -91.6690167860  
   C54       246         3698          17863             5         -91.7140006657  
   C54       247         3764          20329             6         -91.7181029970  
   C54       248         3704          17323             5         -91.6708908782  
   C54       249         3887          21848             6         -91.6157589583  
   C54       250         3932          20108             5         -91.6971111532  
   C54       251         4238          21687             5         -91.6557746280  
   C54       252         3902          19361             5         -91.7019906966  
   C54       253         3953          21999             5         -91.7370306505  
   C54       254         3936          18911             5         -91.6683161048  
   C54       255         3872          20466             5         -91.7433089694  
   C54       256         4004          21993             5         -91.7502319310  
   C54       257         3843          19536             5         -91.6980809969  
   C54       258         4082          20858             5         -91.6719921938  
   C54       259         4060          24608             5         -91.7270079015  
   C54       260         3696          17194             4         -91.6819215556  
   C54       261         3824          19091             4         -91.7345766722  
   C54       262         3868          19396             4         -91.7302158218  
   C54       263         4049          20357             5         -91.6672922399  
   C54       264         4011          23240             5         -91.6881608513  
   C54       265         3810          18638             5         -91.6172745188  
   C54       266         3978          19869             5         -91.6787851060  
   C54       267         4110          21442             5         -91.6827195711  
   C54       268         3774          16700             5         -91.6462359701  
   C54       269         3891          20314             6         -91.6701332454  
   C54       270         3971          21656             6         -91.6338929469  
   C54       271         3826          18871             6         -91.6688985325  
   C54       272         3844          17453             5         -91.6314337255  
   C54       273         3880          19183             5         -91.5986370332  
   C54       274         3834          19293             5         -91.6550335277  
   C54       275         4143          22040             6         -91.5802204364  
   C54       276         3900          20956             6         -91.6824568713  
   C54       277         3974          23325             6         -91.5935313257  
   C54       278         3870          19460             6         -91.7058659637  
   C54       279         3672          16705             5         -91.6848448424  
   C54       280         3747          18545             5         -91.6782397414  
   C54       281         4047          22184             5         -91.6444455471  
   C54       282         3775          18969             5         -91.6820046913  
   C54       283         3936          20069             5         -91.6372727504  
   C54       284         3851          19651             5         -91.6583212981  
   C54       285         3762          18471             5         -91.6725361885  
   C54       286         3812          18680             5         -91.6379827751  
   C54       287         3988          20972             5         -91.5474733891  
   C54       288         4036          20402             5         -91.6159313297  
   C54       289         4487          23039             5         -91.6509899621  
   C54       290         4287          22197             5         -91.6578874722  
   C54       291         3924          18188             5         -91.6363610614  
   C54       292         4736          25855             5         -91.6557385175  
   C54       293         4099          20439             5         -91.6814720559  
   C54       294         4343          21838             5         -91.6419492894  
   C54       295         4248          22355             5         -91.6962533292  
   C54       296         4135          20146             4         -91.6621685703  
   C54       297         4172          21417             5         -91.6596398690  
   C54       298         3968          19982             5         -91.7082974922  
   C54       299         3995          20236             5         -91.7050847045  
   C54       300         4017          20590             5         -91.7160751586  
   C54       301         3931          18299             4         -91.7049735838  
   C54       302         4017          21652             6         -91.7040361162  
   C54       303         3929          19273             5         -91.7214709225  
   C54       304         3904          18212             5         -91.6831245578  
   C54       305         3845          17971             5         -91.6474710192  
   C54       306         4117          22567             6         -91.7160361224  
   C54       307         4347          24489             5         -91.6929137882  
   C54       308         3951          19302             5         -91.7019947118  
   C54       309         4197          25701             6         -91.7305423731  
   C54       310         4509          26680             6         -91.6899041879  
   C54       311         4440          22679             5         -91.6476925734  
   C54       312         4017          19013             5         -91.7275372051  
   C54       313         4188          22226             5         -91.6938627699  
   C54       314         3952          19845             5         -91.7322799616  
   C54       315         4368          22993             5         -91.6889628757  
   C54       316         4088          20661             5         -91.6158548594  
   C54       317         4236          24086             5         -91.6710001531  
   C54       318         4734          26778             5         -91.6621938320  
   C54       319         4256          22372             5         -91.7073209492  
   C54       320         3772          18419             4         -91.7389410735  
   C54       321         3968          19652             5         -91.6748117466  
   C54       322         3924          19634             5         -91.7242415420  
   C54       323         3939          19335             5         -91.6830255333  
   C54       324         3848          17172             4         -91.7191547856  
   C54       325         3904          19581             5         -91.7609009432  
   C54       326         4062          21333             5         -91.7270394713  
   C54       327         3948          20644             5         -91.7063601200  
   C54       328         3962          19812             5         -91.6725856926  
   C54       329         3958          21228             5         -91.7513045004  
   C54       330         3688          16724             4         -91.7020099224  
   C54       331         4006          20581             5         -91.7204380528  
   C54       332         3949          19216             5         -91.6894199980  
   C54       333         4031          18574             4         -91.6576168988  
   C54       334         3918          20257             5         -91.7535332222  
   C54       335         3866          20617             5         -91.7125328495  
   C54       336         3966          21072             5         -91.7714470384  
   C54       337         3944          20184             5         -91.7173280415  
   C54       338         4090          21149             5         -91.6890302194  
   C54       339         4038          21333             5         -91.7679005883  
   C54       340         4183          21308             5         -91.7065465235  
   C54       341         3989          19362             5         -91.7228629843  
   C54       342         3962          22521             5         -91.7851414801  
   C54       343         4034          21520             5         -91.7169504772  
   C54       344         3932          20595             5         -91.7278677977  
   C54       345         4082          23309             5         -91.7942948045  
   C54       346         4108          22890             5         -91.7574476533  
   C54       347         3861          20033             5         -91.7553065542  
   C54       348         4072          23720             5         -91.7867821744  
   C54       349         3829          19541             5         -91.7504582345  
   C54       350         4207          22512             5         -91.7377050704  
   C54       351         3987          19201             5         -91.7388659630  
   C54       352         4082          20659             5         -91.6999342197  
   C54       353         3881          20203             5         -91.7732151700  
   C54       354         3946          20553             5         -91.7638206281  
   C54       355         3915          19319             5         -91.7097893383  
   C54       356         4222          22280             5         -91.6822094669  
   C54       357         4078          21546             5         -91.7716214607  
   C54       358         4193          23448             5         -91.7572261559  
   C54       359         3885          19424             5         -91.6961253676  
   C54       360         3902          19496             5         -91.6575305412  
   C54       361         4095          20815             5         -91.6096756905  
   C54       362         4056          21208             5         -91.7331373461  
   C54       363         4004          18889             5         -91.6478812636  
   C54       364         3750          16648             4         -91.7183566900  
   C54       365         3936          20993             5         -91.7667393120  
   C54       366         4138          24835             5         -91.7652151341  
   C54       367         4125          21468             5         -91.6872756944  
   C54       368         3998          20993             5         -91.7700649289  
   C54       369         4356          28528             5         -91.8022110823  
   C54       370         4211          25805             5         -91.7677395710  
   C54       371         4186          21681             5         -91.7384090374  
   C54       372         4428          25394             5         -91.7336788905  
   C54       373         4062          20313             5         -91.7323781570  
   C54       374         3930          18774             5         -91.6844868577  
   C54       375         4141          20419             5         -91.6639225337  
   C54       376         4151          21247             5         -91.6995344764  
   C54       377         4128          22000             5         -91.6864175898  
   C54       378         3904          19355             5         -91.6848235154  
   C54       379         3965          19556             5         -91.7381696997  
   C54       380         3960          20126             5         -91.6806674790  
   C54       381         3928          20836             5         -91.7220586036  
   C54       382         3965          20352             5         -91.7131609001  
   C54       383         4174          24553             6         -91.7116170679  
   C54       384         4267          22085             5         -91.7139428411  
   C54       385         3992          21046             5         -91.7229740021  
   C54       386         4152          22533             5         -91.7233993443  
   C54       387         3836          19600             5         -91.7127861052  
   C54       388         3967          21029             5         -91.7182348892  
   C54       389         4017          22090             5         -91.7545862287  
   C54       390         4026          21586             5         -91.6399097324  
   C54       391         3942          21411             5         -91.6561353951  
   C54       392         3802          19027             5         -91.6054518240  
   C54       393         3950          20633             5         -91.6028362377  
   C54       394         4287          25715             5         -91.7404376748  
   C54       395         3973          19362             5         -91.6010051593  
   C54       396         3937          19534             5         -91.7233992835  
   C54       397         4125          24741             5         -91.6858590781  
   C54       398         4413          28079             5         -91.7366934048  
   C54       399         3980          20715             5         -91.6149614152  
   C54       400         3911          20845             5         -91.6470217211  
   C54       401         3949          22071             5         -91.7020212253  
   C54       402         4015          20973             5         -91.7285292823  
   C54       403         3907          18913             5         -91.6166193359  
   C54       404         3804          18245             5         -91.6572675804  
   C54       405         3897          19366             5         -91.7078475423  
   C54       406         3885          19191             5         -91.6986238701  
   C54       407         4228          21210             5         -91.6357981835  
   C54       408         3880          21984             6         -91.6919667643  
   C54       409         4024          26299             7         -91.7094804852  
   C54       410         4219          30494             7         -91.6866598615  
   C54       411         3668          17318             5         -91.6949773053  
   C54       412         4155          23586             5         -91.6969860768  
   C54       413         3708          18921             6         -91.6992236347  
   C54       414         3870          22418             6         -91.7092397259  
   C54       415         4040          27804             6         -91.7825741602  
   C54       416         4082          29383             7         -91.7486810574  
   C54       417         4193          32464             7         -91.7750185508  
   C54       418         3761          18647             5         -91.7431400182  
   C54       419         3977          21573             5         -91.7369711512  
   C54       420         4057          25638             6         -91.7560230992  
   C54       421         3876          20887             5         -91.6983616368  
   C54       422         3765          19711             5         -91.7592807160  
   C54       423         3956          22264             6         -91.7031973321  
   C54       424         3808          20356             6         -91.7432586017  
   C54       425         3752          18350             6         -91.6818950547  
   C54       426         4017          25170             6         -91.7444956898  
   C54       427         3906          22640             6         -91.7263122764  
   C54       428         3873          19213             5         -91.7346853774  
   C54       429         3865          19367             5         -91.7501719627  
   C54       430         3801          17400             5         -91.6858445304  
   C54       431         3998          20411             5         -91.7163344566  
   C54       432         3994          22256             6         -91.7058910533  
   C54       433         3952          20809             5         -91.6614922264  
   C54       434         4272          26031             5         -91.7096540476  
   C54       435         4358          25744             6         -91.7279139640  
   C54       436         4249          23522             5         -91.7375001931  
   C54       437         4081          22621             5         -91.7196879101  
   C54       438         4142          22139             5         -91.6813398215  
   C54       439         3812          18171             5         -91.7113268902  
   C54       440         3780          17973             5         -91.6989581942  
   C54       441         3780          18432             5         -91.7090376647  
   C54       442         3812          19194             5         -91.7119036708  
   C54       443         3832          18990             5         -91.7120172080  
   C54       444         3907          19480             6         -91.6605278282  
   C54       445         3696          17760             5         -91.7065903678  
   C54       446         3931          22662             6         -91.7603148182  
   C54       447         3957          21097             5         -91.7369801011  
   C54       448         3837          21196             6         -91.7465909144  
   C54       449         3861          19992             5         -91.7515915449  
   C54       450         3816          19673             5         -91.7577242568  
   C54       451         4023          25424             6         -91.6896089378  
   C54       452         4080          22247             6         -91.7412398353  
   C54       453         4012          23143             6         -91.7350917277  
   C54       454         3956          23611             6         -91.6609489650  
   C54       455         3725          17354             5         -91.6848911495  
   C54       456         4040          20588             5         -91.6799219317  
   C54       457         4022          21508             5         -91.5795919747  
   C54       458         3916          22234             6         -91.6093888949  
   C54       459         3716          16838             4         -91.7253976888  
   C54       460         3640          17468             5         -91.6948374381  
   C54       461         4011          24490             6         -91.7471963383  
   C54       462         3972          23298             6         -91.7288499643  
   C54       463         3707          18365             5         -91.7012730539  
   C54       464         3831          17867             5         -91.6917664681  
   C54       465         3952          21050             5         -91.7270222092  
   C54       466         3779          18523             5         -91.6437030636  
   C54       467         3791          18476             5         -91.6563442670  
   C54       468         3734          17682             5         -91.6429561370  
   C54       469         3620          15754             5         -91.6591072940  
   C54       470         3706          17217             5         -91.6421307805  
   C54       471         3733          17530             5         -91.6547517811  
   C54       472         3908          20191             5         -91.6587899676  
   C54       473         3884          19273             5         -91.6662872173  
   C54       474         4001          21625             6         -91.5373196187  
   C54       475         3786          18945             5         -91.6830430908  
   C54       476         3954          23192             6         -91.7212429993  
   C54       477         3940          20668             5         -91.7225559927  
   C54       478         3744          19276             6         -91.7069524184  
   C54       479         4197          31142             7         -91.6725615761  
   C54       480         3886          23098             6         -91.6431525646  
   C54       481         3806          20643             6         -91.6782701506  
   C54       482         3774          19119             5         -91.6971312629  
   C54       483         3967          22438             6         -91.6790554868  
   C54       484         3871          21297             5         -91.7573542022  
   C54       485         3790          20283             6         -91.7650990587  
   C54       486         4032          22556             5         -91.7166524769  
   C54       487         3804          19580             5         -91.6951562468  
   C54       488         3704          19084             5         -91.6813599825  
   C54       489         3896          22712             5         -91.7007749138  
   C54       490         3988          26146             7         -91.7673127460  
   C54       491         4045          27440             7         -91.7423214647  
   C54       492         3904          23057             5         -91.7379717934  
   C54       493         3860          21207             6         -91.7494702106  
   C54       494         3816          19845             6         -91.7216279638  
   C54       495         3920          19179             5         -91.7286863321  
   C54       496         4241          23475             5         -91.7193165330  
   C54       497         3841          20565             6         -91.7159385099  
   C54       498         3805          18959             5         -91.6943366861  
   C54       499         3904          20484             5         -91.6867768880  
   C54       500         3857          18609             5         -91.6938861187  
   C54       501         3774          18338             5         -91.7279723017  
   C54       502         3789          17135             5         -91.6503934104  
   C54       503         3840          17414             5         -91.6993472630  
   C54       504         3716          17955             5         -91.6168308977  
   C54       505         3711          17095             5         -91.6788839885  
   C54       506         3535          15568             5         -91.7333673186  
   C54       507         3709          19802             5         -91.7831339633  
   C54       508         3784          19648             5         -91.7507680790  
   C54       509         3684          17957             5         -91.6945569925  
   C54       510         3745          17745             4         -91.7287725099  
   C54       511         3499          14223             4         -91.7363145988  
   C54       512         3656          17332             5         -91.7376882994  
   C54       513         3758          19549             5         -91.7833221301  
   C54       514         3828          19599             5         -91.7409140613  
   C54       515         3810          20862             5         -91.7243353990  
   C54       516         3656          18218             5         -91.6773183223  
   C54       517         3640          17091             5         -91.6910346627  
   C54       518         3659          17052             5         -91.7112878979  
   C54       519         3667          15565             4         -91.7147890791  
   C54       520         3726          17237             4         -91.7400850867  
   C54       521         3700          17911             5         -91.6834766159  
   C54       522         3769          17692             4         -91.7424058274  
   C54       523         3899          19577             5         -91.7581046221  
   C54       524         3645          16722             5         -91.6965678678  
   C54       525         3831          18528             5         -91.7462087595  
   C54       526         3901          18658             4         -91.7443374184  
   C54       527         3483          14276             4         -91.6924302454  
   C54       528         3786          17389             4         -91.7557900941  
   C54       529         3570          15860             4         -91.7406766831  
   C54       530         3633          16809             5         -91.7037667286  
   C54       531         3720          17407             5         -91.6484303340  
   C54       532         3958          23338             5         -91.7899294412  
   C54       533         3982          22827             5         -91.7370393265  
   C54       534         3922          21415             5         -91.7475886477  
   C54       535         3908          21835             5         -91.7917549296  
   C54       536         4000          24843             5         -91.7753926500  
   C54       537         4002          24720             5         -91.8276249974  
   C54       538         3846          19739             4         -91.7842703109  
   C54       539         4052          23393             5         -91.7979517516  
   C54       540         3950          26821             6         -91.8482369877  
   C54       541         3848          22473             5         -91.8232831123  
   C54       542         3812          20225             5         -91.7952164808  
   C54       543         3730          19585             5         -91.7343633729  
   C54       544         3762          19167             5         -91.7859876517  
   C54       545         3846          19900             5         -91.7401021880  
   C54       546         3944          21875             5         -91.7954507003  
   C54       547         4022          24850             5         -91.7807012660  
   C54       548         3786          19626             5         -91.7649660666  
   C54       549         3814          19851             5         -91.7852117817  
   C54       550         3909          18952             5         -91.7572197284  
   C54       551         4154          24929             5         -91.7921187900  
   C54       552         3966          22806             5         -91.7532289620  
   C54       553         3758          18772             5         -91.7636732893  
   C54       554         3831          21863             6         -91.7408292738  
   C54       555         4002          19777             5         -91.7578279977  
   C54       556         4156          22203             5         -91.7509311351  
   C54       557         3825          19632             5         -91.7632864359  
   C54       558         3797          19827             6         -91.7231745646  
   C54       559         3725          17891             5         -91.6907926199  
   C54       560         4231          25744             5         -91.7227586867  
   C54       561         3858          19258             4         -91.7907097602  
   C54       562         3807          19622             5         -91.7875149662  
   C54       563         4016          20395             4         -91.7948301474  
   C54       564         3909          19793             5         -91.7627918322  
   C54       565         3876          19780             5         -91.7498774316  
   C54       566         4128          20692             5         -91.7487682392  
   C54       567         4025          20162             5         -91.7618472902  
   C54       568         3800          19332             6         -91.7610052271  
   C54       569         4122          21101             5         -91.7615936571  
   C54       570         4014          20925             5         -91.7604744007  
   C54       571         3985          19449             5         -91.7692397087  
   C54       572         3922          23470             5         -91.7882514775  
   C54       573         3788          19586             5         -91.7961559917  
   C54       574         3999          21095             5         -91.7887262073  
   C54       575         3774          21325             6         -91.7938635676  
   C54       576         3762          19685             5         -91.7957712454  
   C54       577         3994          21663             5         -91.7632639585  
   C54       578         3798          18915             5         -91.7291152425  
   C54       579         4222          24037             5         -91.8026529056  
   C54       580         3926          19547             5         -91.7949738072  
 
   C56         1         5146          28684             6         -94.8413274053  
   C56         2         7042          40497             6         -94.7676316578  
   C56         3         8874          62814             6         -94.7405214529  
   C56         4         7637          62106             6         -94.9237049141  
   C56         5         7465          56435             6         -94.9285641801  
   C56         6         7521          57752             6         -94.9309185576  
   C56         7         7549          60442             6         -94.9103703456  
   C56         8         6571          42078             5         -94.9332487062  
   C56         9         6220          38121             6         -94.9220458767  
   C56        10         5785          33517             5         -94.9904252816  
   C56        11         6120          36720             5         -94.9813038533  
   C56        12         6143          37558             5         -94.9457258190  
   C56        13         6797          41783             5         -94.9479108241  
   C56        14         6101          36742             5         -94.9838046985  
   C56        15         6037          37619             6         -94.9245630024  
   C56        16         7104          55334             6         -94.9151334237  
   C56        17         6796          49516             6         -94.9528514366  
   C56        18         6611          43878             6         -94.9395836275  
   C56        19         5854          34770             6         -94.9180403479  
   C56        20         5476          30435             5         -94.9506753748  
   C56        21         6124          38616             6         -94.9053769589  
   C56        22         5569          29636             5         -94.9656985663  
   C56        23         5730          33390             6         -95.0017427369  
   C56        24         5877          37314             6         -95.0129031818  
   C56        25         6080          36008             5         -94.9513927750  
   C56        26         6109          42329             6         -94.9926502120  
   C56        27         6168          38318             6         -94.9203367808  
   C56        28         5931          35189             6         -95.0101109599  
   C56        29         6068          41490             6         -95.0341000757  
   C56        30         5965          34538             6         -94.9604364797  
   C56        31         5975          34327             5         -94.9751250888  
   C56        32         6028          39695             6         -95.0089070772  
   C56        33         6356          39185             6         -94.9754686123  
   C56        34         6804          43384             6         -94.8862571915  
   C56        35         6286          43216             6         -94.9064056607  
   C56        36         6271          42630             6         -94.9153743863  
   C56        37         6284          45715             6         -94.9524359689  
   C56        38         5618          33048             5         -94.9929849735  
   C56        39         5944          36323             6         -95.0295956179  
   C56        40         5750          33391             6         -94.9957658526  
   C56        41         6600          43656             6         -94.9810437637  
   C56        42         5809          33982             6         -95.0144017230  
   C56        43         6655          47510             6         -94.9975895612  
   C56        44         6528          44060             6         -95.0033682441  
   C56        45         6024          39399             6         -94.9864036779  
   C56        46         5790          36584             6         -94.8989924313  
   C56        47         5301          29312             5         -94.9403728439  
   C56        48         5921          35566             6         -94.9640807250  
   C56        49         5906          38809             6         -94.9674051434  
   C56        50         5673          33083             6         -94.9949960215  
   C56        51         6150          39644             6         -94.9921909090  
   C56        52         6251          44017             6         -95.0046089383  
   C56        53         5688          35831             6         -95.0499896516  
   C56        54         5837          40189             6         -95.0718590078  
   C56        55         5826          33800             5         -95.0099687780  
   C56        56         5839          38377             6         -95.0306929721  
   C56        57         5784          38390             6         -95.0743847250  
   C56        58         5682          35178             6         -94.9601502871  
   C56        59         5946          37931             6         -95.0515058085  
   C56        60         5434          31630             6         -95.0447370995  
   C56        61         5499          29761             6         -94.9756429055  
   C56        62         5439          30511             5         -95.0641536193  
   C56        63         5537          31947             6         -95.0430473731  
   C56        64         5373          29634             5         -95.0349410566  
   C56        65         6172          43400             6         -94.9378042534  
   C56        66         5824          38292             6         -95.0289950847  
   C56        67         6468          46100             6         -94.9934446320  
   C56        68         5970          39760             6         -94.9593957308  
   C56        69         5714          32191             5         -94.9988040905  
   C56        70         5533          29719             5         -94.9841729097  
   C56        71         6346          36582             5         -95.0458316136  
   C56        72         6181          34641             5         -94.9881148241  
   C56        73         7303          45947             6         -94.9985333908  
   C56        74         6304          35865             5         -95.0415718835  
   C56        75         6002          34030             5         -95.0093184713  
   C56        76         5544          32594             6         -95.1010515773  
   C56        77         5764          36480             6         -95.1041275364  
   C56        78         5275          27032             5         -95.1005761361  
   C56        79         5318          26320             4         -95.0954503158  
   C56        80         5856          33129             5         -95.0103434638  
   C56        81         5818          33447             5         -94.9561153223  
   C56        82         6241          40484             6         -95.0451470923  
   C56        83         5558          30619             5         -95.0585975292  
   C56        84         6881          56042             6         -95.0535503253  
   C56        85         6082          41132             6         -95.0499057263  
   C56        86         5958          36836             6         -94.9510678650  
   C56        87         5795          34726             5         -95.0265404394  
   C56        88         5242          26479             5         -95.0377181222  
   C56        89         5383          30791             6         -95.0581052233  
   C56        90         5785          38235             6         -94.9787644159  
   C56        91         5857          37341             6         -95.0627411613  
   C56        92         5861          42104             6         -95.0844305468  
   C56        93         5959          39646             6         -94.9979752769  
   C56        94         5526          32951             5         -95.0937917611  
   C56        95         6183          49817             6         -95.1414862143  
   C56        96         6115          47479             6         -95.1317567893  
   C56        97         5466          31208             5         -95.1006993227  
   C56        98         6071          36654             6         -94.9696706503  
   C56        99         5918          36760             6         -95.0741538315  
   C56       100         5938          41153             6         -95.0937812678  
   C56       101         6094          39914             6         -95.0540814020  
   C56       102         5685          32475             5         -95.0436006929  
   C56       103         6105          39043             6         -95.0367489692  
   C56       104         5591          31637             5         -95.0343437072  
   C56       105         5865          39842             6         -95.0261857130  
   C56       106         5825          37417             6         -95.0236020146  
   C56       107         6390          42180             6         -94.9293745153  
   C56       108         5997          38095             6         -94.9330831127  
   C56       109         5572          31728             5         -95.0788052115  
   C56       110         6235          49615             6         -95.1157742879  
   C56       111         6192          41833             6         -95.0841171729  
   C56       112         5757          36055             5         -95.0869093692  
   C56       113         5915          41206             6         -95.0416042863  
   C56       114         5764          35134             5         -95.0742844174  
   C56       115         6266          38192             5         -95.0077504894  
   C56       116         5694          32393             5         -95.0295991136  
   C56       117         5689          33364             6         -94.9809857882  
   C56       118         6005          40000             6         -95.0733123199  
   C56       119         5933          38955             6         -95.0238258348  
   C56       120         6214          40272             6         -95.0565878391  
   C56       121         6856          47776             6         -95.0397776166  
   C56       122         5931          35200             5         -95.0655696859  
   C56       123         6012          40994             6         -95.1003731354  
   C56       124         6080          41784             6         -95.0908721749  
   C56       125         5480          31129             6         -95.0254067327  
   C56       126         6313          44574             6         -95.0839576060  
   C56       127         7270          60572             6         -95.0740851886  
   C56       128         6326          43234             6         -95.0774082538  
   C56       129         6388          44865             6         -95.0634973176  
   C56       130         6136          35173             5         -95.0461048650  
   C56       131         6357          41749             6         -95.0577234153  
   C56       132         6110          39379             6         -95.0674513613  
   C56       133         6008          34980             5         -95.0437657270  
   C56       134         5678          32321             6         -94.9775728663  
   C56       135         6978          47248             6         -95.0207514187  
   C56       136         6304          38280             6         -95.0263878265  
   C56       137         5864          33813             6         -95.0146227159  
   C56       138         6025          35180             6         -94.9735732102  
   C56       139         5871          36580             6         -95.0682262016  
   C56       140         5586          30658             5         -95.0512318706  
   C56       141         6003          35101             6         -95.0190538358  
   C56       142         5520          30805             5         -95.0746905987  
   C56       143         5938          36785             6         -95.0818945560  
   C56       144         6058          38895             6         -95.0228469510  
   C56       145         6960          48530             6         -94.9237355150  
   C56       146         6279          41889             6         -95.0558967748  
   C56       147         5925          35986             6         -95.0832779512  
   C56       148         6207          42692             6         -95.0882921108  
   C56       149         6140          45139             6         -95.1189930124  
   C56       150         6064          39133             6         -95.0950947143  
   C56       151         5905          34858             5         -95.0688595283  
   C56       152         5259          27003             5         -95.0583678644  
   C56       153         5133          25475             4         -95.0846980506  
   C56       154         5408          29204             5         -95.0590410056  
   C56       155         5681          35323             6         -95.0987430066  
   C56       156         5758          36703             6         -95.1041840888  
   C56       157         5356          28922             5         -95.0984179532  
   C56       158         5296          27754             5         -95.0376660859  
   C56       159         6508          42030             6         -95.0462106198  
   C56       160         5945          33546             5         -95.0462291270  
   C56       161         5635          31574             5         -95.0561356175  
   C56       162         6035          39474             6         -95.0343842826  
   C56       163         5876          37877             6         -95.0018930029  
   C56       164         5424          29139             5         -95.0118999341  
   C56       165         5426          28576             5         -94.9954394643  
   C56       166         6052          39558             6         -95.0824435284  
   C56       167         5980          42055             6         -95.1056211083  
   C56       168         6040          40867             6         -95.0811597983  
   C56       169         5974          34333             5         -95.0327327004  
   C56       170         5477          27789             5         -95.0385763006  
   C56       171         5524          28748             5         -95.0324543049  
   C56       172         5639          31100             6         -95.0182496457  
   C56       173         5451          27544             5         -95.0138301066  
   C56       174         5880          36376             6         -95.0684106426  
   C56       175         6178          41031             6         -95.0511668449  
   C56       176         5676          32120             5         -95.0487451397  
   C56       177         5976          39343             6         -95.0909192106  
   C56       178         5912          37945             6         -95.1054403643  
   C56       179         6388          42116             6         -95.0066292281  
   C56       180         5696          34971             5         -95.1130330701  
   C56       181         6812          41457             6         -94.9368814165  
   C56       182         6204          49569             6         -95.1630941397  
   C56       183         6108          36897             6         -95.0754171652  
   C56       184         6202          46527             6         -95.1398060978  
   C56       185         6222          37739             6         -95.0678096404  
   C56       186         6639          43748             6         -95.0263641980  
   C56       187         7273          50337             6         -95.0023075269  
   C56       188         4968          24435             4         -94.9880042873  
   C56       189         5169          26777             5         -95.0455153866  
   C56       190         5431          28338             5         -95.0535696679  
   C56       191         5416          28289             5         -95.0163675881  
   C56       192         5410          28761             5         -95.0445043917  
   C56       193         5430          29962             6         -94.9823568842  
   C56       194         5882          34444             6         -95.0014592073  
   C56       195         4923          25203             5         -94.9987774954  
   C56       196         4953          24304             5         -95.0673379137  
   C56       197         4894          24711             5         -95.0980550615  
   C56       198         4964          25646             5         -95.0894862632  
   C56       199         4917          24420             4         -95.0906838679  
   C56       200         5032          26131             5         -95.0331245798  
   C56       201         4908          23876             5         -95.0661162155  
   C56       202         5064          26292             5         -95.0524973046  
   C56       203         4928          25207             5         -95.0892867644  
   C56       204         5080          27259             5         -95.0347185207  
   C56       205         5249          27680             5         -95.0767774230  
   C56       206         5243          30346             5         -95.1105257274  
   C56       207         5239          29380             5         -95.0682741038  
   C56       208         4982          24547             4         -95.0934632149  
   C56       209         5300          29960             5         -95.1083052043  
   C56       210         5180          29290             5         -95.1193342639  
   C56       211         5100          25226             4         -95.0560016296  
   C56       212         4982          24735             5         -95.0035453725  
   C56       213         5204          27858             5         -95.0089219017  
   C56       214         4872          24567             6         -95.0415179299  
   C56       215         6415          39504             6         -94.9806980114  
   C56       216         5630          29899             5         -95.0601989611  
   C56       217         5717          31415             5         -95.0031845357  
   C56       218         5871          34435             6         -95.0638592300  
   C56       219         5076          25945             5         -95.1071977952  
   C56       220         5180          28262             5         -95.1250453802  
   C56       221         5258          31514             6         -95.1245287962  
   C56       222         4973          24379             5         -95.1170518479  
   C56       223         5246          28062             5         -95.0541369476  
   C56       224         5264          28054             5         -95.0275877147  
   C56       225         5298          29135             5         -95.1182993414  
   C56       226         5542          31681             5         -95.0567426079  
   C56       227         5572          32237             5         -95.0667314469  
   C56       228         5405          30536             5         -95.0049082424  
   C56       229         5406          32474             6         -95.0926479730  
   C56       230         4963          25907             5         -95.0990732024  
   C56       231         5194          32216             6         -95.1277348848  
   C56       232         5501          38116             6         -95.0458646449  
   C56       233         5478          33728             6         -95.1421799991  
   C56       234         5625          43420             6         -95.1612234707  
   C56       235         5479          34918             6         -95.0874470668  
   C56       236         4995          26063             5         -95.1291788684  
   C56       237         5428          35468             5         -95.1809356500  
   C56       238         5558          39631             6         -95.1786354724  
   C56       239         5121          28862             5         -95.1360900346  
   C56       240         5670          32323             5         -94.9989272799  
   C56       241         5320          28882             5         -95.1261122371  
   C56       242         5403          33548             6         -95.1411781151  
   C56       243         5537          32397             6         -95.0904830199  
   C56       244         5184          27222             5         -95.0672115416  
   C56       245         5518          31233             5         -95.0521509849  
   C56       246         5218          28320             5         -95.0837070034  
   C56       247         5196          26694             5         -95.0525740267  
   C56       248         5322          30405             6         -95.0279038325  
   C56       249         5393          33894             6         -95.1096297505  
   C56       250         5463          37637             6         -95.1030166771  
   C56       251         5009          25970             5         -95.0878146363  
   C56       252         5445          35330             5         -95.1572562230  
   C56       253         5500          33484             6         -95.1253886807  
   C56       254         5230          31224             6         -95.1232906339  
   C56       255         5437          34187             6         -95.0943901279  
   C56       256         5452          34161             6         -95.0738269439  
   C56       257         5442          31147             5         -95.1334224850  
   C56       258         5085          26608             5         -95.1146120230  
   C56       259         5562          30023             5         -95.0448867521  
   C56       260         5161          26842             5         -95.1047053442  
   C56       261         5229          28533             5         -95.1306962083  
   C56       262         5323          31128             6         -95.1068150746  
   C56       263         5380          32188             6         -95.0738060480  
   C56       264         5420          32346             5         -95.1266483101  
   C56       265         5538          33221             5         -95.0738639744  
   C56       266         5629          32583             5         -95.1139493847  
   C56       267         5426          30783             5         -95.1004799261  
   C56       268         5599          35195             5         -95.1418177982  
   C56       269         5603          33697             5         -95.1448901091  
   C56       270         5635          32914             5         -95.0809450928  
   C56       271         5630          32380             5         -95.0829804525  
   C56       272         5705          33171             5         -95.0563240470  
   C56       273         5703          33445             5         -95.1022644037  
   C56       274         5325          27068             5         -95.0994076754  
   C56       275         5484          30785             5         -95.1100120336  
   C56       276         5393          28317             5         -95.0604403119  
   C56       277         5658          31694             6         -95.0907834047  
   C56       278         5365          29910             5         -95.0690616388  
   C56       279         5513          31242             5         -95.0533830854  
   C56       280         5320          31813             5         -95.1391370685  
   C56       281         5104          26829             5         -95.1037528270  
   C56       282         5602          32403             6         -95.0793469987  
   C56       283         5157          27729             5         -95.1443091779  
   C56       284         5649          36325             6         -95.1430359256  
   C56       285         5586          34994             6         -95.1033858919  
   C56       286         5593          32276             5         -95.0603640900  
   C56       287         5242          27862             5         -95.0885226083  
   C56       288         5494          31576             5         -95.1189930073  
   C56       289         5389          31515             5         -95.1538826918  
   C56       290         5482          31038             5         -95.1262622255  
   C56       291         5219          26903             5         -95.1139273526  
   C56       292         5409          31156             6         -95.0622127552  
   C56       293         5429          30814             6         -95.0344782649  
   C56       294         5147          29532             6         -95.0829990773  
   C56       295         5497          34989             6         -94.9438946927  
   C56       296         5287          30298             6         -95.1078880428  
   C56       297         5276          32488             6         -95.0849112613  
   C56       298         5353          30671             6         -95.0680976675  
   C56       299         5284          29422             5         -95.0564931915  
   C56       300         5276          27436             5         -95.0115842478  
   C56       301         5258          29574             6         -95.0524891887  
   C56       302         5229          26864             5         -95.0655966844  
   C56       303         5054          26492             5         -95.1002022359  
   C56       304         5569          29862             5         -95.0284488817  
   C56       305         5208          27234             5         -95.0425501011  
   C56       306         5285          27893             5         -95.0171950663  
   C56       307         5420          30784             6         -95.0588809393  
   C56       308         5319          28821             5         -95.0544008153  
   C56       309         5448          32823             6         -95.0742915884  
   C56       310         5705          31901             5         -95.0103702682  
   C56       311         5225          26733             5         -95.0018514828  
   C56       312         5513          32215             6         -95.0471548204  
   C56       313         5403          30993             6         -95.0297835085  
   C56       314         5517          31664             6         -95.0145014559  
   C56       315         6111          36661             6         -95.0354253998  
   C56       316         5762          38354             6         -95.0942899184  
   C56       317         5852          40323             6         -95.1036364233  
   C56       318         5917          39903             6         -95.0770969233  
   C56       319         5528          32398             6         -95.0221444273  
   C56       320         5835          39838             6         -95.0780113419  
   C56       321         6246          37170             6         -94.9941164014  
   C56       322         5524          32101             6         -94.9960507959  
   C56       323         5260          27281             4         -95.0557377716  
   C56       324         5649          31572             5         -95.0702143251  
   C56       325         5220          27495             5         -95.0900445819  
   C56       326         5512          33580             6         -95.1231224375  
   C56       327         5324          27317             5         -95.0573464028  
   C56       328         5448          30682             6         -95.0564987758  
   C56       329         5372          29668             5         -95.0397165136  
   C56       330         5366          31555             6         -95.0619234512  
   C56       331         5118          26242             5         -95.0301583352  
   C56       332         5581          30847             6         -95.0506224396  
   C56       333         5158          28223             5         -95.1149515798  
   C56       334         5504          31022             5         -95.0740777779  
   C56       335         5723          31169             5         -95.0015036812  
   C56       336         5754          31396             5         -94.9317520093  
   C56       337         5218          26398             5         -95.0301122025  
   C56       338         5442          28954             5         -95.0140684339  
   C56       339         5192          26023             5         -95.0683610469  
   C56       340         5700          33006             6         -95.0451103710  
   C56       341         5256          27218             5         -95.0888429112  
   C56       342         4972          24766             5         -95.0751548690  
   C56       343         5351          27460             5         -94.9906322290  
   C56       344         5175          28344             5         -95.1190803051  
   C56       345         5293          27889             5         -95.0852119318  
   C56       346         5162          28957             6         -95.0890063336  
   C56       347         5051          26086             5         -95.0255534799  
   C56       348         5012          25733             5         -95.0847331955  
   C56       349         5244          27294             4         -95.0246723985  
   C56       350         5256          30218             6         -95.0170924266  
   C56       351         5056          26562             5         -95.1397019078  
   C56       352         5026          25801             5         -95.1339363409  
   C56       353         5406          29693             5         -95.0927547262  
   C56       354         4880          24609             5         -95.1301314420  
   C56       355         5365          34421             6         -95.1308941018  
   C56       356         5077          27742             6         -95.1199063559  
   C56       357         5211          27604             5         -95.1013437960  
   C56       358         4947          26987             6         -95.1379139180  
   C56       359         4898          25738             5         -95.1121508220  
   C56       360         5099          27646             5         -95.1438431677  
   C56       361         4937          26997             5         -95.1646729296  
   C56       362         4948          25629             6         -95.0980670253  
   C56       363         5070          28040             5         -95.1381879566  
   C56       364         5291          33829             6         -95.1289549902  
   C56       365         5138          27804             5         -95.0546323581  
   C56       366         5154          30754             6         -95.0913224526  
   C56       367         5126          30968             6         -95.0898524698  
   C56       368         5396          35465             6         -95.0638296321  
   C56       369         5149          30372             6         -95.0515738108  
   C56       370         5195          27303             5         -95.0416745208  
   C56       371         5248          28172             5         -95.0624769892  
   C56       372         5003          26111             5         -95.0946323834  
   C56       373         5209          30149             6         -95.1097671945  
   C56       374         5120          27728             5         -95.0988312993  
   C56       375         5097          26752             5         -95.0971446868  
   C56       376         5166          29615             6         -95.1423939440  
   C56       377         5178          29451             5         -95.1551377635  
   C56       378         5550          32184             5         -95.0688277918  
   C56       379         5424          30331             5         -95.0350347306  
   C56       380         5344          35008             6         -95.0917969148  
   C56       381         5409          36355             6         -95.1429462209  
   C56       382         5114          29356             5         -95.1863933283  
   C56       383         5315          33051             6         -95.1144254413  
   C56       384         5395          34731             6         -95.0969973152  
   C56       385         5068          27696             5         -95.0950226870  
   C56       386         5166          28366             5         -95.0494703213  
   C56       387         5098          25808             4         -95.1059396066  
   C56       388         5308          29436             5         -95.1067790133  
   C56       389         5448          29248             5         -95.1338389748  
   C56       390         5598          31708             5         -95.0773863775  
   C56       391         5856          32232             5         -95.0343940684  
   C56       392         5319          27632             5         -95.0938289205  
   C56       393         5352          28584             4         -95.0157983442  
   C56       394         5120          26895             5         -95.0931629075  
   C56       395         5374          33597             5         -95.1549670866  
   C56       396         5725          34007             6         -95.1193189078  
   C56       397         5478          29368             5         -95.0612710278  
   C56       398         5322          30371             6         -95.1294216274  
   C56       399         5397          30519             6         -95.0811671086  
   C56       400         5063          25550             5         -95.1014965654  
   C56       401         5180          27609             5         -95.0411075764  
   C56       402         4961          24425             5         -95.0435525832  
   C56       403         5195          28729             6         -95.0144961944  
   C56       404         5306          30130             6         -94.9784342011  
   C56       405         5139          26477             5         -95.1347514843  
   C56       406         5305          29132             5         -95.1285841132  
   C56       407         5639          31474             5         -95.0759357674  
   C56       408         5084          27455             6         -95.0981820561  
   C56       409         5428          31661             6         -95.0487667350  
   C56       410         5275          30616             5         -95.1336024847  
   C56       411         5445          30964             5         -95.1200290989  
   C56       412         4956          25740             5         -95.0818358755  
   C56       413         5203          28749             5         -95.1357093073  
   C56       414         5374          31467             6         -95.1081235420  
   C56       415         5218          32603             6         -95.1224700035  
   C56       416         5331          34090             6         -95.0652279282  
   C56       417         5265          30169             6         -95.0201876393  
   C56       418         5252          31381             6         -95.0569586727  
   C56       419         5148          28714             6         -95.0630253036  
   C56       420         5142          28161             5         -95.1184522844  
   C56       421         5301          30959             6         -95.0755788478  
   C56       422         5385          34840             6         -95.0421949825  
   C56       423         5440          30869             5         -95.0004324987  
   C56       424         5022          26454             5         -95.0701402592  
   C56       425         5188          29033             5         -95.0718406625  
   C56       426         5365          31776             6         -94.9695098874  
   C56       427         5380          28201             5         -95.1025725278  
   C56       428         5428          29696             5         -95.0853872909  
   C56       429         5275          28773             5         -95.0814802607  
   C56       430         6260          37743             6         -95.0240994312  
   C56       431         6023          36895             5         -95.0323829330  
   C56       432         6163          37363             6         -95.0850395426  
   C56       433         5494          30107             6         -95.0056784887  
   C56       434         5355          28259             5         -95.0648585895  
   C56       435         5675          31806             5         -95.1001153789  
   C56       436         5552          30037             5         -95.0459883587  
   C56       437         5944          33362             5         -95.0473546017  
   C56       438         5512          29808             5         -95.0737366071  
   C56       439         5566          29828             5         -95.0638400260  
   C56       440         5242          28065             5         -95.1330229674  
   C56       441         5572          33631             6         -95.0492961833  
   C56       442         5440          29699             5         -95.1535853520  
   C56       443         5384          31512             5         -95.1666542613  
   C56       444         5382          31333             6         -95.1392850644  
   C56       445         5588          34590             6         -95.0791116574  
   C56       446         5602          33969             5         -95.0982992353  
   C56       447         5650          35822             6         -95.1020915766  
   C56       448         5852          33165             5         -95.0489502085  
   C56       449         5622          35492             6         -95.0899511865  
   C56       450         5276          27984             5         -95.1132974378  
   C56       451         5592          31143             5         -95.1197266126  
   C56       452         5508          33346             6         -95.1692445610  
   C56       453         5684          32424             5         -95.1184918241  
   C56       454         5291          28843             5         -95.0692549255  
   C56       455         5541          34262             6         -95.1284408857  
   C56       456         5701          35475             6         -95.1045794911  
   C56       457         6669          44525             6         -95.0366874200  
   C56       458         6522          43513             6         -95.0847189222  
   C56       459         7209          43457             6         -94.9534263649  
   C56       460         5932          32171             5         -95.0865124358  
   C56       461         5544          28924             5         -95.1293452155  
   C56       462         5622          30872             5         -95.1334111816  
   C56       463         6042          35426             5         -95.1245053858  
   C56       464         5393          28280             5         -95.0969546364  
   C56       465         5234          28081             6         -95.1306161955  
   C56       466         5454          29503             5         -95.1391060313  
   C56       467         5193          28646             5         -95.1801439485  
   C56       468         5394          28123             4         -95.1429072492  
   C56       469         5118          25675             5         -95.1550592199  
   C56       470         5435          33814             6         -95.1669804163  
   C56       471         5534          32198             5         -95.1500317233  
   C56       472         5131          28031             6         -95.1231776626  
   C56       473         5457          35415             6         -95.1086853425  
   C56       474         5396          32442             5         -95.1631139471  
   C56       475         5601          38596             6         -95.1575220736  
   C56       476         5340          29307             5         -95.0654123351  
   C56       477         5429          30857             5         -95.1012072992  
   C56       478         5448          28979             5         -95.0972486883  
   C56       479         5088          25298             4         -95.0911845558  
   C56       480         5191          28973             5         -95.1353765536  
   C56       481         5348          30423             5         -95.1191906997  
   C56       482         5128          26418             5         -95.1210642290  
   C56       483         5087          26186             5         -95.1203734334  
   C56       484         5096          28418             5         -95.1498657375  
   C56       485         5389          33466             6         -95.1559878914  
   C56       486         5492          33189             6         -95.1705186706  
   C56       487         5272          28632             5         -95.1608194005  
   C56       488         4999          25539             5         -95.1632060247  
   C56       489         5199          27844             5         -95.1171641037  
   C56       490         5172          26204             5         -95.1377942340  
   C56       491         5331          27101             5         -95.1504576813  
   C56       492         5368          28191             5         -95.0942171232  
   C56       493         5186          30143             6         -95.1627095035  
   C56       494         5310          29819             5         -95.0764631410  
   C56       495         5309          30765             5         -95.1605394398  
   C56       496         5287          30420             5         -95.1124495881  
   C56       497         5434          30201             6         -95.1355036484  
   C56       498         5396          27793             5         -95.1185146435  
   C56       499         5267          31587             5         -95.1788953909  
   C56       500         5489          36189             6         -95.1201133541  
   C56       501         5648          38634             6         -95.1694215306  
   C56       502         5269          28463             5         -95.1299671554  
   C56       503         5217          29616             5         -95.1745607976  
   C56       504         5221          29115             5         -95.1723517551  
   C56       505         5609          32426             5         -95.1379199826  
   C56       506         5780          36535             6         -95.1350709901  
   C56       507         5192          26913             5         -95.1354958233  
   C56       508         5672          29872             4         -95.1075723091  
   C56       509         5345          29641             5         -95.1733655625  
   C56       510         5337          28365             5         -95.1457548613  
   C56       511         5130          25800             5         -95.0928333758  
   C56       512         5654          34132             6         -95.1049909856  
   C56       513         5283          29383             5         -95.1816837611  
   C56       514         5489          34473             6         -95.1346237415  
   C56       515         5454          31681             5         -95.1352238809  
   C56       516         5425          27169             4         -95.0729560897  
   C56       517         5238          26093             5         -95.1495905298  
   C56       518         5293          29873             5         -95.1798349476  
   C56       519         5689          35744             6         -95.1431816206  
   C56       520         5572          31897             5         -95.1387135313  
   C56       521         6008          32717             4         -95.0959458342  
   C56       522         5944          35464             5         -95.1117846530  
   C56       523         5446          29910             5         -95.1462796004  
   C56       524         5758          34863             5         -95.1450779937  
   C56       525         5666          32774             6         -95.1460598529  
   C56       526         5355          30127             6         -95.1403179676  
   C56       527         5540          37464             6         -95.2184220643  
   C56       528         5392          31221             6         -95.1437655375  
   C56       529         5409          34004             6         -95.1883523013  
   C56       530         5451          33835             6         -95.1358144990  
   C56       531         6117          39792             6         -95.0202726930  
   C56       532         5460          32372             6         -95.1923992352  
   C56       533         5313          30636             5         -95.1831269214  
   C56       534         5690          37948             6         -95.1653982184  
   C56       535         5856          39146             6         -95.1117537664  
   C56       536         5492          32173             6         -95.1429364401  
   C56       537         5290          28117             5         -95.0590519706  
   C56       538         5486          30658             5         -95.1369552971  
   C56       539         5473          30429             6         -95.1345030615  
   C56       540         5188          26110             5         -95.1307341013  
   C56       541         5100          25429             5         -95.1110855880  
   C56       542         5599          39929             6         -95.1839349096  
   C56       543         5654          39316             6         -95.1841106648  
   C56       544         5189          28181             5         -95.1329697363  
   C56       545         5228          28911             5         -95.0766280022  
   C56       546         5709          35700             6         -95.1095160441  
   C56       547         5728          33238             5         -95.1453673359  
   C56       548         5482          31143             5         -95.1430156661  
   C56       549         5728          32586             5         -95.1040597348  
   C56       550         5914          33849             6         -95.1288893376  
   C56       551         5708          32341             5         -95.1577032440  
   C56       552         5258          29120             6         -95.1275620723  
   C56       553         5638          39200             6         -95.2173709152  
   C56       554         5601          37790             6         -95.1679944460  
   C56       555         5516          36684             6         -95.1789682470  
   C56       556         5664          34948             6         -95.1077783696  
   C56       557         5568          34038             6         -95.1235052105  
   C56       558         6021          38143             6         -95.0882297060  
   C56       559         5364          31758             5         -95.2228165497  
   C56       560         5620          32948             5         -95.1703506457  
   C56       561         5166          26257             5         -95.0971561801  
   C56       562         5407          35076             6         -95.1793517631  
   C56       563         5205          29995             6         -95.1294577048  
   C56       564         5306          31959             5         -95.2054029606  
   C56       565         5234          31050             6         -95.1684919987  
   C56       566         5502          37955             6         -95.1959308280  
   C56       567         5540          33923             6         -95.1182771623  
   C56       568         5442          35359             6         -95.1541963400  
   C56       569         5220          29809             5         -95.1088951120  
   C56       570         5597          34898             6         -95.0776119375  
   C56       571         5236          31599             6         -95.1505219393  
   C56       572         5348          30238             6         -95.1497341948  
   C56       573         5270          29315             6         -95.1412041776  
   C56       574         5301          30964             6         -95.1296271784  
   C56       575         5412          29921             6         -95.0467648981  
   C56       576         5451          32683             6         -95.0706022679  
   C56       577         5205          29680             6         -95.1313569985  
   C56       578         5132          28436             6         -95.0640747177  
   C56       579         5316          28110             5         -95.1065028724  
   C56       580         5741          33992             6         -95.0650614783  
   C56       581         5281          30893             5         -95.1426072774  
   C56       582         5550          32449             6         -95.0753346873  
   C56       583         5366          30280             5         -95.1440132112  
   C56       584         5178          27396             5         -95.0624954739  
   C56       585         5600          36908             6         -95.1243002258  
   C56       586         5523          33425             6         -95.0884271084  
   C56       587         5184          28378             5         -95.1260977160  
   C56       588         5326          30665             6         -95.1380774770  
   C56       589         5292          29956             5         -95.1293648679  
   C56       590         5509          31304             6         -95.0426586329  
   C56       591         5348          29464             5         -94.9758779361  
   C56       592         5716          39194             6         -95.0330069554  
   C56       593         5822          39751             6         -95.1111232261  
   C56       594         5444          31352             6         -95.0665232530  
   C56       595         5755          35991             6         -94.9213373523  
   C56       596         5286          28556             5         -95.1413610740  
   C56       597         5587          29782             5         -95.0648929094  
   C56       598         5526          34214             6         -95.1231447918  
   C56       599         5523          31066             6         -95.0716025589  
   C56       600         5679          36973             6         -95.1152784757  
   C56       601         5524          33039             5         -95.1699695599  
   C56       602         5704          32197             6         -95.0743696017  
   C56       603         5362          30136             6         -95.0714444715  
   C56       604         5430          31024             5         -95.0813970160  
   C56       605         5153          26700             5         -95.0629125224  
   C56       606         5675          36097             6         -95.1478580505  
   C56       607         5237          25958             5         -95.0661570908  
   C56       608         5789          30052             4         -94.9863468746  
   C56       609         5676          34633             6         -95.1141846904  
   C56       610         5842          39085             6         -95.1445282641  
   C56       611         5749          40502             6         -95.1246126290  
   C56       612         5415          30297             5         -95.0496055424  
   C56       613         5369          29803             5         -95.1110564527  
   C56       614         5212          27469             5         -95.1422236145  
   C56       615         5660          32975             6         -95.1443336423  
   C56       616         5397          28761             5         -95.1307560373  
   C56       617         5142          25905             5         -95.0980395627  
   C56       618         5091          25433             5         -95.0898897708  
   C56       619         5357          31395             5         -95.1054163096  
   C56       620         5399          29045             5         -95.0979700639  
   C56       621         5427          27945             5         -95.0995785532  
   C56       622         6561          36282             4         -95.0417305872  
   C56       623         5704          31139             5         -95.0613643980  
   C56       624         5333          33152             6         -95.0203544122  
   C56       625         5302          33696             6         -95.0400927608  
   C56       626         5216          32047             6         -95.0621641411  
   C56       627         5194          31433             6         -95.0691518812  
   C56       628         5478          32689             6         -95.1149190888  
   C56       629         5449          37839             6         -95.1225152762  
   C56       630         5360          37284             6         -95.1400732394  
   C56       631         5606          41387             6         -95.1524629783  
   C56       632         5444          36670             6         -95.1175742094  
   C56       633         5240          32375             6         -95.1506195009  
   C56       634         5156          31146             6         -95.1556274384  
   C56       635         5305          31923             5         -95.1491009591  
   C56       636         5046          28368             5         -95.1573959497  
   C56       637         4936          25365             5         -95.1129175888  
   C56       638         5127          31190             6         -95.1967159137  
   C56       639         5224          33268             6         -95.1634039677  
   C56       640         5100          27947             5         -95.1483222902  
   C56       641         5185          29093             4         -95.1912992289  
   C56       642         5484          34533             6         -95.1031696848  
   C56       643         5250          31208             6         -95.1561498237  
   C56       644         5039          27000             6         -95.1471068503  
   C56       645         5305          29159             5         -95.0930779635  
   C56       646         5274          29021             5         -95.0808266936  
   C56       647         5314          29009             5         -95.1241084065  
   C56       648         5426          31987             6         -95.0999399377  
   C56       649         6049          40927             6         -95.1204977614  
   C56       650         6104          42395             6         -95.1449899592  
   C56       651         6305          45543             6         -95.1233447694  
   C56       652         5720          35659             6         -95.1407654490  
   C56       653         5578          32838             5         -95.0938484746  
   C56       654         5005          26526             6         -95.1210125775  
   C56       655         5412          34269             6         -95.0572429908  
   C56       656         4966          25484             6         -95.1242844779  
   C56       657         5368          35316             6         -95.1371562311  
   C56       658         5412          35684             6         -95.1441549186  
   C56       659         5214          31875             6         -95.1236044602  
   C56       660         5319          34616             6         -95.1700809441  
   C56       661         5220          30350             5         -95.1571781695  
   C56       662         5556          43456             6         -95.2060140054  
   C56       663         5435          37953             6         -95.1638735003  
   C56       664         5525          38727             6         -95.1409876033  
   C56       665         4958          26620             5         -95.1538371610  
   C56       666         5087          29344             5         -95.1110772626  
   C56       667         5419          29942             5         -95.1669403423  
   C56       668         5413          31766             5         -95.1686924564  
   C56       669         5367          30709             5         -95.1575367901  
   C56       670         5382          29917             5         -95.1678573474  
   C56       671         5295          29313             5         -95.1684505160  
   C56       672         5443          30091             5         -95.1633336339  
   C56       673         4926          25245             5         -95.0940594605  
   C56       674         5249          31946             6         -95.0970359232  
   C56       675         5076          29345             6         -95.1034804061  
   C56       676         4924          23906             5         -95.0604579542  
   C56       677         4999          26690             5         -95.1112317904  
   C56       678         5202          29837             6         -95.1013413790  
   C56       679         4990          24839             5         -95.0913531773  
   C56       680         5072          27817             6         -95.1120648476  
   C56       681         5148          27571             5         -95.0856751476  
   C56       682         5484          30372             5         -95.0652842862  
   C56       683         5414          29857             5         -95.0569813740  
   C56       684         5588          32392             6         -95.0852655420  
   C56       685         5644          32598             6         -95.0775365693  
   C56       686         5372          30029             5         -95.0513598969  
   C56       687         5366          30688             6         -95.0657503498  
   C56       688         4972          27021             6         -95.1084267903  
   C56       689         5004          26239             5         -95.1221116028  
   C56       690         5180          26405             5         -95.0801783949  
   C56       691         4960          24990             5         -95.1140986667  
   C56       692         5030          25757             5         -95.1172589647  
   C56       693         4972          24046             4         -95.1134589402  
   C56       694         5312          35850             6         -95.1200521096  
   C56       695         5400          33387             6         -95.1002775760  
   C56       696         5118          27660             5         -95.1291814446  
   C56       697         5228          31655             6         -95.1428821407  
   C56       698         5333          33033             6         -95.1197747853  
   C56       699         5369          31440             5         -95.0961679821  
   C56       700         4984          26065             5         -95.1095787930  
   C56       701         4986          25674             5         -95.0641878850  
   C56       702         4955          26447             5         -95.1118698246  
   C56       703         5326          32162             6         -95.0375988796  
   C56       704         5019          26092             5         -95.1207492058  
   C56       705         5274          29203             6         -95.1140258289  
   C56       706         5304          29649             6         -95.0971813735  
   C56       707         5584          37725             6         -95.0369095378  
   C56       708         5191          28855             6         -95.0094058381  
   C56       709         5200          31825             6         -95.0977211404  
   C56       710         5397          35021             6         -95.0985860561  
   C56       711         5154          30168             6         -95.1000942030  
   C56       712         5372          35473             6         -95.0755253004  
   C56       713         5100          27347             5         -95.1156303459  
   C56       714         5260          34983             6         -95.1479892154  
   C56       715         5026          27010             5         -95.0609491199  
   C56       716         5136          30404             6         -95.1131158403  
   C56       717         5420          31460             5         -95.1227863761  
   C56       718         5364          30421             5         -95.1211182542  
   C56       719         5433          29533             5         -95.1375332240  
   C56       720         5330          35672             6         -95.1990386685  
   C56       721         5112          28379             5         -95.1594338893  
   C56       722         5092          29155             5         -95.1463784208  
   C56       723         5360          32828             6         -95.0655572743  
   C56       724         5012          26262             6         -95.0459056387  
   C56       725         5416          37221             6         -95.1893069717  
   C56       726         5508          35014             6         -95.1618140590  
   C56       727         5260          32268             6         -95.1665836315  
   C56       728         5590          38248             6         -95.1330063232  
   C56       729         5318          34468             6         -95.1417266010  
   C56       730         4912          26116             6         -95.0203340550  
   C56       731         5280          33930             6         -95.0213689048  
   C56       732         5299          28777             5         -95.1690025222  
   C56       733         5527          33761             6         -95.1700944848  
   C56       734         5349          31875             6         -95.1366246720  
   C56       735         5464          32992             6         -95.1817852416  
   C56       736         5199          30435             6         -95.1848297684  
   C56       737         5151          27999             6         -95.1384088813  
   C56       738         5518          32899             6         -95.0874684027  
   C56       739         5352          32983             6         -95.1887011920  
   C56       740         5207          28504             5         -95.1633589695  
   C56       741         5560          37557             6         -95.1731455756  
   C56       742         5374          30791             5         -95.1650101796  
   C56       743         5391          33942             6         -95.1650210105  
   C56       744         5356          33820             6         -95.1457923699  
   C56       745         5130          28836             6         -95.1033700468  
   C56       746         5204          30282             6         -95.1536641111  
   C56       747         5192          29363             6         -95.1356175059  
   C56       748         5144          28301             5         -95.0848242121  
   C56       749         5358          31387             5         -95.0856806485  
   C56       750         5169          30455             6         -95.1090495904  
   C56       751         5373          30796             6         -95.1490985108  
   C56       752         5496          35270             6         -95.1210944744  
   C56       753         5751          33867             6         -95.1239194099  
   C56       754         5327          30586             6         -95.1206207124  
   C56       755         5160          26637             5         -95.0854511430  
   C56       756         5403          27329             5         -95.0675122790  
   C56       757         5119          27226             5         -95.1125235647  
   C56       758         5008          25243             5         -95.1095592718  
   C56       759         5314          29608             5         -95.1052220565  
   C56       760         5302          29905             5         -95.1287695241  
   C56       761         5016          25812             5         -95.0451696481  
   C56       762         5111          29014             6         -95.1066422808  
   C56       763         5205          28862             5         -95.0864128723  
   C56       764         4982          25279             5         -95.0806566741  
   C56       765         4969          28462             6         -95.1790330333  
   C56       766         4772          22378             4         -95.1451787047  
   C56       767         4929          26394             5         -95.1487551944  
   C56       768         4783          23699             5         -95.1942158192  
   C56       769         5243          31796             5         -95.1801021583  
   C56       770         4950          27516             5         -95.1902559937  
   C56       771         4748          22623             4         -95.1425841323  
   C56       772         5159          33593             6         -95.2111299550  
   C56       773         5153          31063             6         -95.1784109085  
   C56       774         4934          25833             5         -95.1363908258  
   C56       775         5116          28044             5         -95.0771923470  
   C56       776         4985          25944             5         -95.1402540962  
   C56       777         5059          26825             5         -95.1525226717  
   C56       778         5160          28223             5         -95.1565485364  
   C56       779         5106          27349             5         -95.1094276499  
   C56       780         5023          27565             5         -95.1743761261  
   C56       781         4952          25656             5         -95.1453647720  
   C56       782         5269          35298             6         -95.2163098658  
   C56       783         5157          29970             6         -95.1831169981  
   C56       784         5250          33120             6         -95.2053841700  
   C56       785         5112          29211             5         -95.1483247517  
   C56       786         5172          29273             6         -95.1463762432  
   C56       787         5209          29189             5         -95.1650885530  
   C56       788         5224          29900             5         -95.1343649641  
   C56       789         5034          26384             5         -95.1141086733  
   C56       790         5001          24471             4         -95.1739888570  
   C56       791         5094          26686             5         -95.1174575085  
   C56       792         5130          25964             5         -95.1177289519  
   C56       793         5092          28866             5         -95.1629280849  
   C56       794         4669          21747             4         -95.0914229092  
   C56       795         5108          27970             6         -95.1603423155  
   C56       796         5350          36271             6         -95.2166096741  
   C56       797         5338          36372             6         -95.2126332482  
   C56       798         5256          33438             6         -95.1984040395  
   C56       799         4981          28744             5         -95.1568181266  
   C56       800         5064          27457             5         -95.1683107003  
   C56       801         5470          34282             5         -95.1917893101  
   C56       802         5186          30144             5         -95.1437408735  
   C56       803         4999          28374             5         -95.1572629871  
   C56       804         4947          25104             5         -95.1043646672  
   C56       805         5135          29656             5         -95.1443028348  
   C56       806         5010          25927             5         -95.1632430430  
   C56       807         5096          27157             5         -95.1948106894  
   C56       808         5024          25410             5         -95.1693357148  
   C56       809         5052          25952             4         -95.2050434484  
   C56       810         4956          25416             4         -95.1977963964  
   C56       811         5064          26065             5         -95.1577732916  
   C56       812         5422          30426             5         -95.1573951652  
   C56       813         5122          26530             5         -95.1623359644  
   C56       814         5102          27735             5         -95.1688407323  
   C56       815         4854          24279             5         -95.1193785169  
   C56       816         5226          29477             5         -95.1635609868  
   C56       817         5388          30890             5         -95.1407627710  
   C56       818         4993          23140             4         -95.1439510598  
   C56       819         5261          28342             5         -95.1592511020  
   C56       820         5266          30985             5         -95.1745510286  
   C56       821         5337          31908             6         -95.1695327872  
   C56       822         5260          32045             5         -95.1967262735  
   C56       823         5515          40477             6         -95.1875900188  
   C56       824         5793          44226             6         -95.1780473156  
   C56       825         5200          35846             6         -95.2299014780  
   C56       826         5184          31075             6         -95.1990608881  
   C56       827         5132          28520             5         -95.1546407503  
   C56       828         5075          27890             5         -95.1587079047  
   C56       829         4948          25616             5         -95.1676467196  
   C56       830         5064          26449             5         -95.1541400319  
   C56       831         5041          26079             5         -95.1708861741  
   C56       832         5028          27127             5         -95.1967272652  
   C56       833         5160          27165             5         -95.1545916694  
   C56       834         5095          28283             5         -95.2097266624  
   C56       835         5172          29900             6         -95.1592509729  
   C56       836         5191          31877             5         -95.2386736836  
   C56       837         5350          31718             5         -95.2066982174  
   C56       838         5252          28865             5         -95.2032624872  
   C56       839         5328          29500             5         -95.1742478618  
   C56       840         5037          27243             5         -95.1412393997  
   C56       841         5185          34925             6         -95.2161734348  
   C56       842         5143          31245             5         -95.1939481174  
   C56       843         5609          49709             6         -95.2756597805  
   C56       844         5465          42385             6         -95.2465728842  
   C56       845         5264          33953             5         -95.1936070307  
   C56       846         5432          36845             6         -95.2157394332  
   C56       847         5238          31044             5         -95.2071841983  
   C56       848         5413          34197             5         -95.1933490064  
   C56       849         5495          36541             6         -95.1538724526  
   C56       850         5173          29225             5         -95.1550524781  
   C56       851         5385          31744             5         -95.2000690361  
   C56       852         5290          29726             5         -95.2026706930  
   C56       853         5164          29506             5         -95.1974425113  
   C56       854         5304          33213             5         -95.2412958451  
   C56       855         5528          36459             5         -95.2380474574  
   C56       856         5304          30498             5         -95.2142960509  
   C56       857         5463          35662             6         -95.1987592921  
   C56       858         5383          36268             5         -95.2402328649  
   C56       859         5293          32522             5         -95.1985387832  
   C56       860         5379          33160             5         -95.1865304042  
   C56       861         5389          30537             5         -95.2135821067  
   C56       862         5392          35028             5         -95.2397319769  
   C56       863         5380          39214             6         -95.2116299714  
   C56       864         5753          51545             6         -95.2817673040  
   C56       865         5633          46526             6         -95.2480131801  
   C56       866         5426          40074             6         -95.2291190355  
   C56       867         5070          29475             5         -95.1562927855  
   C56       868         5004          28555             6         -95.0920939433  
   C56       869         4980          27667             5         -95.1389984288  
   C56       870         5370          33969             6         -95.0981158068  
   C56       871         5146          33348             6         -95.2028640369  
   C56       872         5259          35905             6         -95.2161208815  
   C56       873         4981          26516             6         -95.1461364590  
   C56       874         5434          31423             6         -95.1819201662  
   C56       875         5665          35040             6         -95.1674866054  
   C56       876         5278          29430             6         -95.1712260524  
   C56       877         5235          28290             6         -95.1735947790  
   C56       878         5282          29653             5         -95.2085770286  
   C56       879         5813          41178             6         -95.2014198800  
   C56       880         5303          31099             6         -95.1672910809  
   C56       881         5478          33386             5         -95.2137997248  
   C56       882         5339          30445             5         -95.1685445626  
   C56       883         5415          40037             6         -95.2013564122  
   C56       884         5117          29779             6         -95.1260965384  
   C56       885         5362          32594             6         -95.1782236441  
   C56       886         5292          29085             5         -95.1659839196  
   C56       887         5240          28984             6         -95.1820515386  
   C56       888         5157          29177             5         -95.2049529412  
   C56       889         5132          27341             5         -95.2106609595  
   C56       890         5159          30909             6         -95.2079094050  
   C56       891         5085          28873             5         -95.1941389406  
   C56       892         5305          30674             5         -95.2108077684  
   C56       893         5090          28344             5         -95.1664172065  
   C56       894         5100          27797             5         -95.2135778637  
   C56       895         5487          30085             5         -95.1646003231  
   C56       896         5304          27419             5         -95.1743572075  
   C56       897         5780          33991             6         -95.1685562801  
   C56       898         5370          30428             6         -95.1684750016  
   C56       899         5988          39899             6         -95.1511433693  
   C56       900         5340          28003             5         -95.2179874932  
   C56       901         5144          27611             5         -95.2193412790  
   C56       902         5195          26347             5         -95.1749846288  
   C56       903         5378          30097             5         -95.2145018053  
   C56       904         5395          32357             6         -95.2081708331  
   C56       905         5087          28133             5         -95.2130423884  
   C56       906         5609          32056             5         -95.2128264398  
   C56       907         5322          32818             5         -95.2444387785  
   C56       908         5715          38694             6         -95.2223605352  
   C56       909         5214          30720             6         -95.1800645497  
   C56       910         8580          59901             6         -94.9591463314  
   C56       911         6966          42012             6         -95.0372633393  
   C56       912         5270          36312             6         -95.2146500710  
   C56       913         5699          40962             5         -95.2731582505  
   C56       914         5445          33454             5         -95.2415182171  
   C56       915         5557          34986             5         -95.2447691754  
   C56       916         5717          49221             6         -95.2827014722  
   C56       917         6001          36054             5         -95.2048678549  
   C56       918         5673          30957             4         -95.2043235928  
   C56       919         5123          27646             5         -95.2387244588  
   C56       920         5257          28091             4         -95.2425184103  
   C56       921         5446          27875             4         -95.2018735056  
   C56       922         5310          27495             4         -95.2049625200  
   C56       923         5464          27369             4         -95.1950870818  
   C56       924         5508          27297             4         -95.1849153715  
 
   C58         1         6914          43662             6         -98.2411493290  
   C58         2         9775          70289             6         -98.3667161692  
   C58         3         9088          61180             5         -98.3128497752  
   C58         4         8758          65507             6         -98.3793718452  
   C58         5         7966          51039             5         -98.3956213656  
   C58         6         8290          52455             5         -98.4014520512  
   C58         7         8127          51425             5         -98.3270537194  
   C58         8         9106          61039             5         -98.3760622963  
   C58         9         8345          53587             5         -98.3954622014  
   C58        10         9141          69710             7         -98.3330054672  
   C58        11         9555          84541             7         -98.3599043525  
   C58        12         8310          57734             6         -98.3294792253  
   C58        13         9219          67817             6         -98.3545516802  
   C58        14         7673          47340             6         -98.3206441886  
   C58        15         7313          44666             6         -98.3662955000  
   C58        16         7904          51891             5         -98.3013316901  
   C58        17         8016          53002             6         -98.3317173446  
   C58        18         8252          58970             7         -98.3624253315  
   C58        19         7771          50539             6         -98.3997289766  
   C58        20         7902          51970             6         -98.4167008489  
   C58        21         7736          48273             6         -98.3896217752  
   C58        22         8259          52379             6         -98.3912793974  
   C58        23         8281          61807             7         -98.4243381361  
   C58        24         8025          49420             6         -98.3663006953  
   C58        25         7905          50040             5         -98.3877805112  
   C58        26         8776          59020             5         -98.3754065078  
   C58        27         8044          53478             6         -98.4321462150  
   C58        28         7418          50681             6         -98.3534939866  
   C58        29         8089          56884             6         -98.3774246514  
   C58        30         7585          47601             6         -98.4347070907  
   C58        31         7947          50813             6         -98.4332903299  
   C58        32         7992          53167             6         -98.3940181968  
   C58        33         8956          65918             6         -98.3869676354  
   C58        34         8162          56552             6         -98.4172310791  
   C58        35         8243          58413             6         -98.4000343824  
   C58        36         9122          70074             6         -98.4088581321  
   C58        37         9226          77474             7         -98.4125240950  
   C58        38         7840          55121             7         -98.3094554731  
   C58        39         7242          45700             6         -98.3566084358  
   C58        40         8249          57655             7         -98.3389376601  
   C58        41         7481          46902             6         -98.4199707452  
   C58        42         7477          49516             6         -98.4671927229  
   C58        43         7929          53632             6         -98.4150012645  
   C58        44         7340          45830             6         -98.4522329723  
   C58        45         8144          55113             6         -98.3824583992  
   C58        46         7568          51056             6         -98.4270039720  
   C58        47         8144          58184             6         -98.3294616696  
   C58        48         7594          52017             6         -98.4425174601  
   C58        49         7534          50267             6         -98.4542838490  
   C58        50         7317          43171             5         -98.4320879178  
   C58        51         7296          45272             6         -98.4728624416  
   C58        52         7476          51430             7         -98.4313761443  
   C58        53         7828          52384             6         -98.4421021834  
   C58        54         7884          61395             7         -98.4925415670  
   C58        55         7809          56482             7         -98.4531130546  
   C58        56         7721          51959             6         -98.4604845682  
   C58        57         8372          70517             7         -98.4530889977  
   C58        58         8215          70204             7         -98.4751429028  
   C58        59         7834          53000             6         -98.4203347700  
   C58        60         7457          46285             6         -98.4096761598  
   C58        61         7788          52113             6         -98.3928913526  
   C58        62         8632          63197             6         -98.3451870511  
   C58        63         8085          56082             6         -98.4399588945  
   C58        64         7066          42136             5         -98.4488835135  
   C58        65         8826          57906             5         -98.4343868049  
   C58        66         8667          55495             5         -98.4038485335  
   C58        67         9946          70309             6         -98.4023817400  
   C58        68         8649          54421             5         -98.4497787345  
   C58        69         8090          49432             5         -98.4415411426  
   C58        70         7542          47427             6         -98.4588209868  
   C58        71         7749          57352             7         -98.5079954936  
   C58        72         8104          67036             7         -98.5094735988  
   C58        73         7734          50128             6         -98.4667414550  
   C58        74         7517          46865             6         -98.4687943942  
   C58        75         7394          47116             6         -98.5142191980  
   C58        76         7217          43454             5         -98.4960774353  
   C58        77         7684          47523             5         -98.4729957728  
   C58        78         7598          47020             5         -98.3868047268  
   C58        79         7598          47841             6         -98.4440540320  
   C58        80         7654          47192             5         -98.4617592765  
   C58        81         9216          81778             6         -98.4358009022  
   C58        82         8228          59099             6         -98.4835286351  
   C58        83         8770          60781             5         -98.3675533992  
   C58        84         7908          49300             5         -98.3965447459  
   C58        85         8108          56093             6         -98.4549288965  
   C58        86         9024          68909             6         -98.4335723273  
   C58        87         7458          49465             6         -98.4390773962  
   C58        88         7654          55334             6         -98.4719644969  
   C58        89         7724          55614             7         -98.4841819726  
   C58        90         8354          76048             7         -98.5535134643  
   C58        91         8424          77714             7         -98.4982850641  
   C58        92         8596          66122             6         -98.5242757527  
   C58        93         8405          78222             7         -98.5517142756  
   C58        94         7686          53977             6         -98.4968179234  
   C58        95         7472          47579             6         -98.4989102373  
   C58        96         7844          51424             5         -98.5061037217  
   C58        97         7887          59576             6         -98.5153950639  
   C58        98         7553          48210             6         -98.4770120083  
   C58        99         7942          54778             6         -98.4084728021  
   C58       100         7936          50604             5         -98.4763465436  
   C58       101         7401          47281             5         -98.4985547793  
   C58       102         7887          53811             6         -98.4601292247  
   C58       103         8077          62737             7         -98.4321351676  
   C58       104         7860          49782             6         -98.3831298682  
   C58       105         7653          51552             6         -98.5037167654  
   C58       106         7962          50469             6         -98.4222195248  
   C58       107         7574          47411             6         -98.4009622783  
   C58       108         8145          61545             6         -98.5041940084  
   C58       109         7888          56543             6         -98.4699459280  
   C58       110         7711          48246             5         -98.4921081832  
   C58       111         7558          46435             5         -98.5023055120  
   C58       112         7510          47714             6         -98.4207263492  
   C58       113         9397          74448             7         -98.4753819053  
   C58       114         8448          64720             6         -98.5078547463  
   C58       115         8171          55229             5         -98.4650978151  
   C58       116         8136          52805             6         -98.5047193820  
   C58       117         8338          61902             6         -98.5133454541  
   C58       118         8390          58364             6         -98.4830108190  
   C58       119         8212          60160             6         -98.5015042511  
   C58       120         8114          58958             6         -98.4302071408  
   C58       121         8625          63724             6         -98.5145453338  
   C58       122         9655          85309             7         -98.4760636730  
   C58       123         8667          67843             7         -98.5250750613  
   C58       124         8682          66046             6         -98.5166784514  
   C58       125         8617          67192             7         -98.5305314551  
   C58       126         8311          53773             5         -98.4309174886  
   C58       127         8153          52195             6         -98.4376458252  
   C58       128         7962          51422             6         -98.4670272193  
   C58       129         8391          54626             5         -98.4602980234  
   C58       130         8528          59748             6         -98.4862472847  
   C58       131         8342          55779             6         -98.4889830572  
   C58       132         8257          56078             6         -98.3988423176  
   C58       133         7620          46446             6         -98.4072500003  
   C58       134         7532          47685             6         -98.4992470665  
   C58       135         7782          48768             5         -98.4882876664  
   C58       136         7720          52124             6         -98.4904685109  
   C58       137         7381          45698             6         -98.4930288213  
   C58       138         7781          51744             6         -98.4567025840  
   C58       139         8058          51085             6         -98.3915595464  
   C58       140         8592          59821             6         -98.4015380949  
   C58       141         7528          47339             6         -98.4911401104  
   C58       142         8223          65238             7         -98.5397636488  
   C58       143         8261          60543             6         -98.5391166889  
   C58       144         7645          52433             6         -98.5328560954  
   C58       145         7953          54048             6         -98.5163332137  
   C58       146         7790          51853             6         -98.5230579742  
   C58       147         8121          52492             5         -98.4970692242  
   C58       148         8070          52219             6         -98.4382595889  
   C58       149         8280          64340             7         -98.4761516755  
   C58       150         8020          53848             6         -98.4911954028  
   C58       151         8365          58715             6         -98.4425535544  
   C58       152         8323          62724             7         -98.4924875185  
   C58       153         8139          54232             6         -98.4755043136  
   C58       154         8137          52030             5         -98.4848286306  
   C58       155         8202          60999             7         -98.4962133565  
   C58       156         7391          47509             6         -98.4993659980  
   C58       157         7842          55933             7         -98.4807085222  
   C58       158         8065          66709             7         -98.5539125199  
   C58       159         7844          59931             7         -98.4513180075  
   C58       160         8197          58673             6         -98.5220496897  
   C58       161         7612          53673             6         -98.5172084791  
   C58       162         7228          42085             5         -98.4773370670  
   C58       163         8102          52077             6         -98.4579182197  
   C58       164         7910          49665             6         -98.4281846837  
   C58       165         7588          47123             6         -98.4753395190  
   C58       166         7620          47017             5         -98.4835675546  
   C58       167         7545          49381             6         -98.5267209545  
   C58       168         7809          51096             6         -98.5253159936  
   C58       169         7478          45848             5         -98.5116074186  
   C58       170         8191          52705             6         -98.4439563929  
   C58       171         8484          64440             6         -98.4827836260  
   C58       172         8396          63276             6         -98.4553668068  
   C58       173         7434          49100             6         -98.5240374030  
   C58       174         8440          74699             7         -98.5629345485  
   C58       175         7781          49594             6         -98.4855473767  
   C58       176         8156          62937             6         -98.5299117404  
   C58       177         8079          55494             6         -98.5019215965  
   C58       178         8421          61126             6         -98.4394521527  
   C58       179         7886          51860             6         -98.4499129667  
   C58       180         8236          59854             6         -98.4866670195  
   C58       181         8354          56224             6         -98.4002178250  
   C58       182         7140          39888             5         -98.4818816728  
   C58       183         7536          44815             5         -98.4629596830  
   C58       184         7048          39651             5         -98.4688249369  
   C58       185         7489          48496             6         -98.4804049850  
   C58       186         8094          58308             6         -98.4069479033  
   C58       187         8280          61664             6         -98.4817672521  
   C58       188         7894          56543             6         -98.5085526127  
   C58       189         7530          49479             6         -98.5205142397  
   C58       190         8316          53818             6         -98.3427847043  
   C58       191         8148          58822             6         -98.4510438845  
   C58       192         7712          49081             6         -98.4337925006  
   C58       193         8144          66765             7         -98.5315007483  
   C58       194         7774          50801             6         -98.5020297264  
   C58       195         7992          49762             5         -98.5024476937  
   C58       196         8574          62226             6         -98.4981288013  
   C58       197         8528          57368             6         -98.4740140755  
   C58       198         8338          58548             6         -98.4945297225  
   C58       199         8788          59454             6         -98.4677567429  
   C58       200         8654          56749             5         -98.4536450013  
   C58       201         7928          50173             6         -98.4712294023  
   C58       202         8202          49268             5         -98.4798227340  
   C58       203         7057          39849             5         -98.4708680463  
   C58       204         7515          45991             6         -98.4686617607  
   C58       205         7438          45198             6         -98.4003643473  
   C58       206         7381          43298             5         -98.4572824091  
   C58       207         8080          52501             6         -98.3917721157  
   C58       208         7514          47248             6         -98.3982019785  
   C58       209         6653          37331             5         -98.3952397925  
   C58       210         6846          38075             5         -98.4481358738  
   C58       211         6874          37812             5         -98.4318338843  
   C58       212         6786          39955             6         -98.4779189532  
   C58       213         6768          38988             6         -98.4891718843  
   C58       214         6775          38777             5         -98.4487376782  
   C58       215         6744          37410             5         -98.4626708741  
   C58       216         6904          39566             5         -98.4499036730  
   C58       217         6765          37336             5         -98.4487011279  
   C58       218         6980          42092             6         -98.4885573018  
   C58       219         6804          39516             5         -98.5005155092  
   C58       220         7024          43634             6         -98.4800041415  
   C58       221         6892          38757             5         -98.4703705246  
   C58       222         7384          50364             6         -98.5159658461  
   C58       223         7768          46761             6         -98.4454551578  
   C58       224         7388          52219             6         -98.5200767504  
   C58       225         7140          42127             6         -98.4405963704  
   C58       226         7266          44162             5         -98.4566927382  
   C58       227         7091          47065             6         -98.5188484915  
   C58       228         6923          39526             5         -98.4578798027  
   C58       229         6997          38611             5         -98.4568353005  
   C58       230         6500          36636             5         -98.5276850228  
   C58       231         6901          39679             5         -98.4928937643  
   C58       232         6788          40203             6         -98.4768917625  
   C58       233         6683          36348             5         -98.4382697610  
   C58       234         6548          35112             5         -98.4945107148  
   C58       235         6968          40529             6         -98.4788901586  
   C58       236         6950          44304             6         -98.5045422702  
   C58       237         6903          40782             6         -98.4532131316  
   C58       238         6720          39053             5         -98.5217872582  
   C58       239         6696          40359             6         -98.4997280336  
   C58       240         7001          45386             6         -98.3538293509  
   C58       241         6743          39962             5         -98.4690572061  
   C58       242         8900          60377             6         -98.3974414712  
   C58       243         7814          46998             5         -98.4828403206  
   C58       244         7809          47403             5         -98.4293191342  
   C58       245         7646          44319             5         -98.4820175204  
   C58       246         7308          47125             6         -98.4542363198  
   C58       247         7636          63042             7         -98.5139528714  
   C58       248         7502          58951             7         -98.5454884494  
   C58       249         7288          51646             6         -98.5108592916  
   C58       250         7204          45087             6         -98.4828020847  
   C58       251         7198          44408             6         -98.5147388374  
   C58       252         7075          45775             6         -98.5228392870  
   C58       253         7169          45315             6         -98.5148871554  
   C58       254         7263          45884             6         -98.4973479440  
   C58       255         7289          45563             6         -98.5191950691  
   C58       256         7535          48350             5         -98.4988950622  
   C58       257         7305          44220             5         -98.4394822006  
   C58       258         7440          48147             5         -98.5070198887  
   C58       259         7048          46997             6         -98.5341817675  
   C58       260         7140          50288             6         -98.5308273150  
   C58       261         7116          47617             6         -98.5019259597  
   C58       262         7581          63353             7         -98.5822337586  
   C58       263         7488          59108             7         -98.5588743132  
   C58       264         7670          52865             6         -98.5347760441  
   C58       265         7331          55526             6         -98.5810706123  
   C58       266         7000          43961             5         -98.5275256839  
   C58       267         7003          43538             6         -98.5377483286  
   C58       268         7231          44853             5         -98.5327778619  
   C58       269         7051          45283             6         -98.5526942840  
   C58       270         6764          37453             5         -98.4949881418  
   C58       271         7413          49057             5         -98.4767382373  
   C58       272         7271          43328             5         -98.5079251915  
   C58       273         6839          40961             5         -98.5419628701  
   C58       274         7165          44281             5         -98.5068979609  
   C58       275         7397          51368             6         -98.4749533613  
   C58       276         7352          44174             5         -98.4208460351  
   C58       277         6897          40635             5         -98.5594032518  
   C58       278         7082          45063             6         -98.4989439003  
   C58       279         7192          49197             6         -98.5272904989  
   C58       280         7012          44540             6         -98.5257835900  
   C58       281         7044          43803             6         -98.5345057212  
   C58       282         7122          44636             6         -98.5339065265  
   C58       283         6927          40374             5         -98.5259835691  
   C58       284         6905          41701             6         -98.5418776384  
   C58       285         6983          42473             6         -98.5272955539  
   C58       286         7174          44241             6         -98.4732148709  
   C58       287         7449          49285             5         -98.5541335427  
   C58       288         7551          50241             5         -98.5451238315  
   C58       289         7452          48280             5         -98.5625776846  
   C58       290         7500          46431             5         -98.5164309580  
   C58       291         7352          47287             6         -98.5498254345  
   C58       292         7325          46640             6         -98.4990587467  
   C58       293         7524          46263             5         -98.5052498581  
   C58       294         7675          49007             6         -98.5261651366  
   C58       295         7784          51898             5         -98.5193110802  
   C58       296         7714          49851             5         -98.5088148986  
   C58       297         7677          49661             6         -98.5303173406  
   C58       298         7265          40917             5         -98.4692188423  
   C58       299         7304          43287             5         -98.4843228757  
   C58       300         7341          47929             6         -98.5228672267  
   C58       301         7456          43373             5         -98.4947983720  
   C58       302         7419          45452             5         -98.5307415610  
   C58       303         7364          43467             5         -98.5099762307  
   C58       304         7304          45432             6         -98.4667851374  
   C58       305         6884          41559             6         -98.5541415083  
   C58       306         6953          40875             6         -98.5482145600  
   C58       307         7340          54380             6         -98.5514431030  
   C58       308         6973          42695             5         -98.5429854422  
   C58       309         7185          49466             6         -98.5326754779  
   C58       310         7240          44551             6         -98.4874084871  
   C58       311         7003          42658             6         -98.5093972695  
   C58       312         7317          51502             6         -98.5676579673  
   C58       313         7307          46463             5         -98.5444959543  
   C58       314         6833          39296             5         -98.5489353569  
   C58       315         7065          43650             6         -98.5555856289  
   C58       316         7090          45747             5         -98.5623144680  
   C58       317         7325          44165             5         -98.5200362536  
   C58       318         7387          44517             5         -98.4724149471  
   C58       319         7404          48837             6         -98.5213284689  
   C58       320         7502          49505             6         -98.5279260617  
   C58       321         7509          48386             6         -98.5036053265  
   C58       322         7293          46646             6         -98.5378594269  
   C58       323         7226          41916             5         -98.4958178353  
   C58       324         7221          41481             5         -98.5088601938  
   C58       325         7247          44330             6         -98.5483776086  
   C58       326         7054          40559             5         -98.4909374758  
   C58       327         6742          39031             6         -98.4899530458  
   C58       328         6774          40093             6         -98.5003238461  
   C58       329         7272          40637             5         -98.4682302002  
   C58       330         6976          39470             5         -98.4661127572  
   C58       331         6849          38503             5         -98.4519932004  
   C58       332         7040          42880             5         -98.4989959491  
   C58       333         7378          49269             6         -98.4984888392  
   C58       334         6857          39361             5         -98.4940090110  
   C58       335         7024          40503             6         -98.4446478460  
   C58       336         7289          45625             6         -98.4536134395  
   C58       337         7635          47908             6         -98.4272192810  
   C58       338         7361          47778             6         -98.4727020336  
   C58       339         7327          42851             5         -98.4212743582  
   C58       340         7243          43156             5         -98.3493978395  
   C58       341         7327          45644             6         -98.4122013607  
   C58       342         7540          48244             6         -98.4610289702  
   C58       343         7444          47293             6         -98.4406039664  
   C58       344         7683          49300             6         -98.4213024381  
   C58       345         7566          47835             6         -98.3997874582  
   C58       346         7527          45725             5         -98.4794904181  
   C58       347         7227          44904             6         -98.5075096201  
   C58       348         7516          49748             6         -98.5245675742  
   C58       349         7268          45684             6         -98.4712254112  
   C58       350         7400          42445             5         -98.4512565897  
   C58       351         7202          46856             6         -98.5163660644  
   C58       352         7017          43283             6         -98.5187733193  
   C58       353         7040          43480             6         -98.4728222745  
   C58       354         6921          40413             5         -98.5156960239  
   C58       355         7242          44454             6         -98.4629165601  
   C58       356         7338          41526             5         -98.4283829483  
   C58       357         7704          45607             5         -98.4406977882  
   C58       358         7781          47209             5         -98.3673876352  
   C58       359         6954          38327             5         -98.4780655987  
   C58       360         6857          36934             5         -98.4783147579  
   C58       361         6863          37077             5         -98.4719194417  
   C58       362         6959          38542             5         -98.4680910392  
   C58       363         7042          40469             6         -98.4642910153  
   C58       364         7074          39287             5         -98.4553761124  
   C58       365         6996          37932             5         -98.4654066223  
   C58       366         7295          44540             6         -98.4960257801  
   C58       367         7348          41804             5         -98.4633497752  
   C58       368         7212          46209             6         -98.5245532777  
   C58       369         7612          48981             5         -98.4922150522  
   C58       370         7366          48214             6         -98.5130876963  
   C58       371         7568          47383             6         -98.4838202556  
   C58       372         7480          42361             5         -98.4277402541  
   C58       373         7415          45551             6         -98.4483485136  
   C58       374         6644          35995             5         -98.5150462297  
   C58       375         6742          37079             5         -98.4621411842  
   C58       376         6695          36793             5         -98.5077211089  
   C58       377         6724          37491             5         -98.4676093757  
   C58       378         6950          39536             5         -98.5269979951  
   C58       379         6556          34402             5         -98.5080445873  
   C58       380         6780          37061             5         -98.4646419838  
   C58       381         6820          37815             5         -98.4683535475  
   C58       382         6878          40696             6         -98.4782201090  
   C58       383         6505          34318             5         -98.5408455246  
   C58       384         7026          43237             6         -98.5469022565  
   C58       385         6782          43735             6         -98.5801580818  
   C58       386         7126          46298             6         -98.5411364968  
   C58       387         7043          49133             6         -98.5912552671  
   C58       388         6688          41854             6         -98.5930186742  
   C58       389         6434          34036             5         -98.5486349350  
   C58       390         7084          42684             6         -98.5322723804  
   C58       391         6733          40720             6         -98.5572212653  
   C58       392         6778          39816             6         -98.4857007400  
   C58       393         6896          42077             6         -98.5157624434  
   C58       394         6918          43859             5         -98.4940092470  
   C58       395         6626          40528             5         -98.5842855858  
   C58       396         6826          42470             5         -98.5503875383  
   C58       397         6935          42242             5         -98.4946201601  
   C58       398         7112          44460             6         -98.4838448155  
   C58       399         6812          41433             5         -98.5127491678  
   C58       400         7167          46164             6         -98.4792309066  
   C58       401         6907          43803             6         -98.5120433398  
   C58       402         6979          40434             5         -98.5107803532  
   C58       403         6943          43104             5         -98.5429973213  
   C58       404         7248          47064             5         -98.5683520311  
   C58       405         6678          37058             5         -98.5493392046  
   C58       406         6881          44356             5         -98.5946537438  
   C58       407         6916          40467             5         -98.5466492649  
   C58       408         6780          38291             5         -98.4510519677  
   C58       409         6936          41293             5         -98.5647121391  
   C58       410         6987          50271             6         -98.6359706402  
   C58       411         7027          39769             5         -98.5203050558  
   C58       412         6954          40530             5         -98.4946505453  
   C58       413         7034          44169             5         -98.4998488910  
   C58       414         7135          46457             5         -98.5437307327  
   C58       415         7204          47880             5         -98.5466390849  
   C58       416         6774          37721             5         -98.5560856940  
   C58       417         7102          48046             5         -98.6151483628  
   C58       418         7101          47074             6         -98.5630915591  
   C58       419         7610          46007             5         -98.4029201959  
   C58       420         7010          42758             5         -98.5700401357  
   C58       421         7211          47469             6         -98.5530653638  
   C58       422         7045          42098             5         -98.5011439235  
   C58       423         7437          46230             5         -98.4842773804  
   C58       424         6970          39415             5         -98.4679243341  
   C58       425         7051          42744             5         -98.5232100627  
   C58       426         7728          50686             5         -98.4624808354  
   C58       427         7257          41416             5         -98.4685058291  
   C58       428         7248          48352             6         -98.5302085418  
   C58       429         6916          40123             5         -98.5773184050  
   C58       430         7539          47094             5         -98.5298320418  
   C58       431         6958          39760             5         -98.5138056278  
   C58       432         7499          49932             5         -98.5249403770  
   C58       433         7370          49088             5         -98.5208381692  
   C58       434         7016          41020             5         -98.5226055526  
   C58       435         7555          48398             6         -98.5302570162  
   C58       436         7074          39994             5         -98.5085071618  
   C58       437         6981          42312             5         -98.5369889014  
   C58       438         7074          42793             5         -98.4971350498  
   C58       439         7425          47880             5         -98.4537567815  
   C58       440         7111          44854             5         -98.5001351762  
   C58       441         7282          47013             5         -98.5188848876  
   C58       442         7016          45336             5         -98.5455403104  
   C58       443         7631          49163             5         -98.5089560525  
   C58       444         7123          40980             5         -98.5301834075  
   C58       445         6932          41480             5         -98.5707167215  
   C58       446         7052          47801             5         -98.6028148255  
   C58       447         7386          45371             6         -98.5331246553  
   C58       448         7602          45434             5         -98.4568867479  
   C58       449         6916          40925             5         -98.5431455630  
   C58       450         7508          47397             5         -98.4640315591  
   C58       451         7248          47949             6         -98.5132325824  
   C58       452         7080          47423             5         -98.5861323591  
   C58       453         7156          43908             6         -98.5125683030  
   C58       454         7144          43930             5         -98.5040311317  
   C58       455         7436          53229             6         -98.5888667632  
   C58       456         7084          47284             6         -98.5489942059  
   C58       457         7193          41804             6         -98.4774078441  
   C58       458         7088          40719             6         -98.4639963896  
   C58       459         7318          51750             6         -98.5362422403  
   C58       460         6876          39641             5         -98.5573477233  
   C58       461         7601          50801             6         -98.4519942062  
   C58       462         7115          45626             6         -98.5138481281  
   C58       463         7270          48099             6         -98.5325820144  
   C58       464         6992          43494             5         -98.5860739063  
   C58       465         7134          42934             6         -98.5183845347  
   C58       466         6774          41284             6         -98.5338866666  
   C58       467         6984          43374             6         -98.5572784466  
   C58       468         7220          46743             6         -98.5881187484  
   C58       469         7212          48350             6         -98.5708040415  
   C58       470         7236          51224             7         -98.4828943864  
   C58       471         7266          46823             6         -98.5193262222  
   C58       472         7290          44936             6         -98.5595417042  
   C58       473         6992          40243             6         -98.5641639749  
   C58       474         6888          41626             5         -98.5508896831  
   C58       475         7028          40685             6         -98.4898565722  
   C58       476         6882          43318             6         -98.5187461003  
   C58       477         6860          39653             5         -98.5135705680  
   C58       478         7150          48013             6         -98.5162466075  
   C58       479         7736          54771             6         -98.4942054807  
   C58       480         6691          38656             6         -98.4569687565  
   C58       481         6832          38782             5         -98.5456338079  
   C58       482         7076          47363             5         -98.5812267266  
   C58       483         7084          47944             5         -98.5847063573  
   C58       484         7104          43065             6         -98.5286936692  
   C58       485         7130          44660             6         -98.5149980500  
   C58       486         6796          42143             6         -98.5355964923  
   C58       487         6850          41543             6         -98.5578772618  
   C58       488         6839          39534             6         -98.4981467627  
   C58       489         7103          50189             7         -98.5395634792  
   C58       490         7317          54534             7         -98.4760076180  
   C58       491         7408          50851             7         -98.3745014451  
   C58       492         6984          42249             6         -98.4286801127  
   C58       493         7194          47826             6         -98.5248151260  
   C58       494         6973          43484             6         -98.4427835310  
   C58       495         7390          54923             7         -98.4070856224  
   C58       496         7000          43111             6         -98.3807158081  
   C58       497         7424          48084             6         -98.4895426368  
   C58       498         7878          51840             6         -98.4677767075  
   C58       499         7310          44092             5         -98.5050831293  
   C58       500         7371          43666             6         -98.5142374490  
   C58       501         7164          45221             5         -98.5835632932  
   C58       502         7121          40469             5         -98.5404792750  
   C58       503         7028          38619             5         -98.5221328852  
   C58       504         8411          52420             5         -98.4431655404  
   C58       505         7581          44086             5         -98.4389263819  
   C58       506         7611          45559             5         -98.4274427199  
   C58       507         7457          45114             5         -98.4926304535  
   C58       508         7662          47120             5         -98.5110683311  
   C58       509         7686          47369             5         -98.5211136505  
   C58       510         7845          48055             5         -98.4877364854  
   C58       511         6916          39123             5         -98.5570914191  
   C58       512         6855          38700             5         -98.5308501171  
   C58       513         7357          46086             6         -98.5396104481  
   C58       514         7413          47010             6         -98.5459779172  
   C58       515         7108          43730             6         -98.5480478629  
   C58       516         7174          44186             6         -98.5424335229  
   C58       517         7188          46595             6         -98.5372992079  
   C58       518         7091          43323             6         -98.5501015477  
   C58       519         7523          47613             5         -98.4866001619  
   C58       520         7518          47584             6         -98.4266331428  
   C58       521         7466          48371             6         -98.5380800509  
   C58       522         7656          49719             6         -98.5349423863  
   C58       523         7410          49403             6         -98.5570004854  
   C58       524         7582          48069             6         -98.5496607521  
   C58       525         7678          49091             6         -98.5159539416  
   C58       526         7581          54188             6         -98.5794364876  
   C58       527         7834          57932             6         -98.5904980861  
   C58       528         7120          44433             5         -98.5771747310  
   C58       529         7731          57141             6         -98.5336584870  
   C58       530         7707          55091             6         -98.4595749463  
   C58       531         7870          52270             5         -98.5316606664  
   C58       532         7400          50686             6         -98.5408051544  
   C58       533         7257          41573             5         -98.5116240193  
   C58       534         8541          53692             6         -98.3647922062  
   C58       535         7632          46635             5         -98.5467285463  
   C58       536         8236          55519             5         -98.5258918205  
   C58       537         7312          40822             5         -98.5219212510  
   C58       538         7560          46105             5         -98.5348748276  
   C58       539         7612          47626             5         -98.5322202764  
   C58       540         7572          48765             6         -98.5694787911  
   C58       541         7578          48039             6         -98.5828651135  
   C58       542         8166          54331             6         -98.5058689911  
   C58       543         7376          46186             5         -98.5960122473  
   C58       544         8046          51221             6         -98.4854400796  
   C58       545         9036          61347             6         -98.4338395793  
   C58       546         7304          43175             5         -98.5604314354  
   C58       547         7938          57572             6         -98.6105527223  
   C58       548         8360          53705             6         -98.4498083117  
   C58       549         8037          52642             6         -98.5193417327  
   C58       550         6585          33433             5         -98.5399901097  
   C58       551         7018          42598             6         -98.5967991484  
   C58       552         7284          47136             5         -98.5853841507  
   C58       553         6860          40671             5         -98.5812578015  
   C58       554         7370          49780             6         -98.5801764592  
   C58       555         7360          52500             6         -98.5756278717  
   C58       556         7437          51218             6         -98.5165747905  
   C58       557         7288          47106             6         -98.5447353595  
   C58       558         7245          45703             6         -98.5037466376  
   C58       559         7342          44593             5         -98.5384383743  
   C58       560         7311          43312             5         -98.5018950307  
   C58       561         7174          44798             6         -98.5375556553  
   C58       562         7195          42092             5         -98.5584413809  
   C58       563         7007          40684             5         -98.5852853802  
   C58       564         7259          42620             5         -98.5548482340  
   C58       565         7008          37719             5         -98.5448589851  
   C58       566         7340          43240             5         -98.5723442971  
   C58       567         6960          40304             5         -98.5794149468  
   C58       568         7301          45277             5         -98.5761302137  
   C58       569         7045          40088             5         -98.5632271910  
   C58       570         7366          43077             5         -98.5483718195  
   C58       571         7540          51864             5         -98.6159718789  
   C58       572         7068          45006             5         -98.6065198459  
   C58       573         7422          46977             5         -98.5886849151  
   C58       574         7046          41846             5         -98.6165094307  
   C58       575         6954          40694             5         -98.5969772893  
   C58       576         7464          49203             6         -98.5833997724  
   C58       577         7160          43433             5         -98.5773938391  
   C58       578         7180          42000             5         -98.5616889698  
   C58       579         7324          43662             5         -98.5766683969  
   C58       580         7186          44402             5         -98.5884650382  
   C58       581         7542          46537             6         -98.5552252172  
   C58       582         7514          45366             5         -98.5670506480  
   C58       583         7250          41690             5         -98.5997995352  
   C58       584         7477          47896             5         -98.6001134960  
   C58       585         7042          42778             5         -98.5057110015  
   C58       586         7623          46054             5         -98.5299792576  
   C58       587         7412          49513             5         -98.5504612338  
   C58       588         7490          45407             5         -98.4715303108  
   C58       589         7021          38700             5         -98.5741736943  
   C58       590         7326          46161             5         -98.5694771561  
   C58       591         7132          43536             6         -98.5419822223  
   C58       592         7146          47975             5         -98.6094127154  
   C58       593         6868          40811             5         -98.5195775492  
   C58       594         7583          52707             5         -98.6034541037  
   C58       595         7308          46828             5         -98.5786883965  
   C58       596         7659          50982             5         -98.5265626000  
   C58       597         7040          40938             5         -98.5863164238  
   C58       598         7115          46233             5         -98.6249234563  
   C58       599         7523          45244             5         -98.4957365645  
   C58       600         7400          43241             5         -98.4827702111  
   C58       601         7051          39506             5         -98.5341242605  
   C58       602         7169          41453             5         -98.5119871406  
   C58       603         7284          45256             5         -98.5372085564  
   C58       604         7164          45196             6         -98.5804704024  
   C58       605         7292          45882             5         -98.5877898181  
   C58       606         7166          48141             5         -98.6243788665  
   C58       607         6992          41353             5         -98.5888508626  
   C58       608         7468          55298             6         -98.5418927921  
   C58       609         7542          45057             5         -98.5092330460  
   C58       610         7422          51980             6         -98.4999926546  
   C58       611         7170          40288             5         -98.5594059436  
   C58       612         7503          46837             5         -98.5482980623  
   C58       613         7236          44185             6         -98.5528510211  
   C58       614         7342          46130             5         -98.5425267022  
   C58       615         7163          45427             6         -98.5893982078  
   C58       616         7528          57990             7         -98.6222518694  
   C58       617         7433          49712             6         -98.5960278736  
   C58       618         7993          62571             7         -98.5379983306  
   C58       619         7007          43113             5         -98.5956303767  
   C58       620         7718          50455             6         -98.5545598759  
   C58       621         7560          50645             6         -98.5385390101  
   C58       622         7576          43989             5         -98.4917551324  
   C58       623         7419          47473             5         -98.5886119746  
   C58       624         7602          51260             6         -98.5946312817  
   C58       625         8036          53577             5         -98.5718505465  
   C58       626         7878          49977             6         -98.5590134585  
   C58       627         7648          44883             5         -98.5123059887  
   C58       628         7172          39717             5         -98.5573763572  
   C58       629         7523          43452             5         -98.5298846792  
   C58       630         7303          47334             5         -98.5941965914  
   C58       631         7586          46114             5         -98.5771203610  
   C58       632         7734          45884             5         -98.5276290403  
   C58       633         7075          40018             5         -98.5694292439  
   C58       634         7440          42221             5         -98.5339248612  
   C58       635         6970          38342             5         -98.5443193020  
   C58       636         7107          44670             6         -98.5816519420  
   C58       637         7179          47011             6         -98.5656177051  
   C58       638         7458          51979             6         -98.5316722452  
   C58       639         7383          45125             5         -98.5940322988  
   C58       640         7930          53106             5         -98.5780053547  
   C58       641         7658          47290             5         -98.5518742896  
   C58       642         7384          49237             6         -98.5701493718  
   C58       643         7504          49277             6         -98.5282587913  
   C58       644         7697          52035             5         -98.5877192920  
   C58       645         7459          44896             5         -98.5822874764  
   C58       646         7240          45280             6         -98.5588679208  
   C58       647         7311          44907             6         -98.5907433368  
   C58       648         7214          44067             6         -98.5882296273  
   C58       649         7324          50305             7         -98.5894665546  
   C58       650         7814          58499             7         -98.5268445760  
   C58       651         7531          46548             6         -98.4695153130  
   C58       652         7462          48217             6         -98.4818395399  
   C58       653         7089          44642             6         -98.6030628057  
   C58       654         7243          44659             6         -98.5637054932  
   C58       655         7293          49246             6         -98.5594761648  
   C58       656         7227          47243             6         -98.5353271843  
   C58       657         7360          48801             5         -98.5973880943  
   C58       658         7951          54220             5         -98.5454694902  
   C58       659         7626          54812             5         -98.5754115374  
   C58       660         7476          47276             5         -98.4971418950  
   C58       661         7258          48152             5         -98.5806939050  
   C58       662         7060          41582             5         -98.5529811028  
   C58       663         7101          45938             6         -98.5323745430  
   C58       664         6818          40467             5         -98.5910006895  
   C58       665         7210          42462             5         -98.5114377626  
   C58       666         7294          44568             5         -98.5195044871  
   C58       667         7384          51995             6         -98.5575584049  
   C58       668         7686          56170             7         -98.5259311559  
   C58       669         6951          38556             5         -98.5376752638  
   C58       670         7579          56855             7         -98.5916366624  
   C58       671         7050          43106             6         -98.5454227632  
   C58       672         7428          51305             6         -98.6232351491  
   C58       673         7502          49505             6         -98.5802639807  
   C58       674         7786          59379             7         -98.5775036225  
   C58       675         7214          44241             6         -98.5231891406  
   C58       676         7308          52111             6         -98.5860909883  
   C58       677         7388          54427             7         -98.5468689493  
   C58       678         7328          50637             6         -98.6224600328  
   C58       679         7464          47307             6         -98.5432692614  
   C58       680         7288          48245             6         -98.5740072802  
   C58       681         7228          46903             6         -98.5906603016  
   C58       682         7402          52925             7         -98.5119868672  
   C58       683         7339          49641             7         -98.5373770912  
   C58       684         7030          45340             6         -98.5795210238  
   C58       685         7000          43385             6         -98.4931692645  
   C58       686         6799          38670             5         -98.5261823257  
   C58       687         7020          41294             6         -98.4712840084  
   C58       688         7132          45325             6         -98.5457984404  
   C58       689         7091          43353             5         -98.4817381490  
   C58       690         7078          43460             5         -98.4782499052  
   C58       691         6820          38385             5         -98.4934251409  
   C58       692         7360          48186             6         -98.5657525601  
   C58       693         7593          55828             7         -98.5594269606  
   C58       694         7010          41032             5         -98.4886139255  
   C58       695         7123          42809             6         -98.5155275754  
   C58       696         7182          39494             5         -98.5618961061  
   C58       697         7278          44651             6         -98.4993383928  
   C58       698         7289          45770             5         -98.5139682205  
   C58       699         7838          51623             5         -98.4394932899  
   C58       700         7379          45688             5         -98.4080375161  
   C58       701         7264          46268             5         -98.5099592441  
   C58       702         7180          42035             5         -98.5293003249  
   C58       703         7390          49100             6         -98.4475080920  
   C58       704         7360          48781             6         -98.5208265356  
   C58       705         7094          43090             5         -98.5385677422  
   C58       706         7488          49508             6         -98.5858503959  
   C58       707         7384          47113             5         -98.5780492945  
   C58       708         7163          40400             5         -98.4682893187  
   C58       709         7074          39590             5         -98.4427863469  
   C58       710         7604          60027             6         -98.6399558149  
   C58       711         7282          48907             6         -98.6102561012  
   C58       712         7698          60661             7         -98.5791147689  
   C58       713         7202          47478             6         -98.5659766858  
   C58       714         7348          47804             5         -98.5654723242  
   C58       715         7729          51588             5         -98.5167792320  
   C58       716         7175          43467             6         -98.5045868205  
   C58       717         7123          45115             6         -98.5836720641  
   C58       718         7119          44066             6         -98.4976593915  
   C58       719         7313          45271             5         -98.5408141506  
   C58       720         7265          45568             6         -98.5229591467  
   C58       721         7180          45484             6         -98.5551621119  
   C58       722         7227          44268             5         -98.5387551299  
   C58       723         7315          49230             6         -98.5254750722  
   C58       724         7412          45935             6         -98.5111256339  
   C58       725         7625          50855             6         -98.3890500270  
   C58       726         7913          59776             7         -98.4546601644  
   C58       727         7394          43229             5         -98.5359437720  
   C58       728         7272          46056             6         -98.5831826238  
   C58       729         7176          44564             6         -98.5821541258  
   C58       730         7286          45503             5         -98.5252354006  
   C58       731         7538          44230             5         -98.4750761562  
   C58       732         7186          40549             5         -98.4565864000  
   C58       733         7630          48001             5         -98.4463018137  
   C58       734         7446          47402             5         -98.5424460044  
   C58       735         7510          48977             5         -98.5438992557  
   C58       736         7507          47562             5         -98.5500519596  
   C58       737         8270          54830             5         -98.4952442391  
   C58       738         7281          45749             6         -98.4959443803  
   C58       739         6999          38094             5         -98.5120132902  
   C58       740         7773          51247             6         -98.5113888727  
   C58       741         7674          50278             6         -98.5066184896  
   C58       742         7094          42717             6         -98.5533431789  
   C58       743         7230          46073             6         -98.5565406463  
   C58       744         7249          43272             6         -98.5206147632  
   C58       745         7920          58164             7         -98.5126636582  
   C58       746         7514          48211             6         -98.5035715470  
   C58       747         7651          44528             5         -98.4996121975  
   C58       748         6929          39458             5         -98.5369901839  
   C58       749         7474          46094             6         -98.5054103685  
   C58       750         7340          45468             6         -98.5618602674  
   C58       751         7671          46381             5         -98.5430847561  
   C58       752         7534          48291             6         -98.5176728459  
   C58       753         6996          38855             5         -98.5527566807  
   C58       754         7476          50107             6         -98.5130044996  
   C58       755         7598          47387             5         -98.4843566511  
   C58       756         7460          45707             6         -98.5278403529  
   C58       757         7251          42334             5         -98.5566366903  
   C58       758         7287          47544             6         -98.5898882209  
   C58       759         8316          54507             5         -98.5367176708  
   C58       760         7989          60452             7         -98.5185612394  
   C58       761         7669          52548             6         -98.5769022592  
   C58       762         7796          47020             5         -98.4793245250  
   C58       763         6852          40684             6         -98.5278296867  
   C58       764         7270          50237             6         -98.4965949070  
   C58       765         7253          50171             6         -98.5160705607  
   C58       766         6736          41146             5         -98.5599370447  
   C58       767         7136          48900             6         -98.5108742124  
   C58       768         7336          57967             7         -98.5737116334  
   C58       769         6672          41295             5         -98.6075396853  
   C58       770         7520          63109             6         -98.6119074063  
   C58       771         7390          63326             7         -98.6196605442  
   C58       772         6918          44978             6         -98.5733067634  
   C58       773         7392          63304             7         -98.6139105288  
   C58       774         7096          47486             6         -98.5627480614  
   C58       775         6917          43345             6         -98.5537236271  
   C58       776         7347          51304             6         -98.5579042012  
   C58       777         6876          42522             5         -98.5584469722  
   C58       778         6850          41183             5         -98.5694889692  
   C58       779         7061          48528             6         -98.5599785995  
   C58       780         7157          53588             7         -98.5758361880  
   C58       781         7149          42849             5         -98.5138116920  
   C58       782         7215          42960             5         -98.4713525652  
   C58       783         7227          43468             5         -98.5410447011  
   C58       784         7259          43841             5         -98.5135756657  
   C58       785         7934          53813             6         -98.4590216187  
   C58       786         7784          52307             6         -98.5042231344  
   C58       787         7541          49289             6         -98.4875128497  
   C58       788         7618          50274             5         -98.5408215598  
   C58       789         7748          53594             6         -98.5558345509  
   C58       790         6624          36477             5         -98.5363672735  
   C58       791         6746          38674             5         -98.5193311560  
   C58       792         6852          42129             6         -98.5415760914  
   C58       793         7094          42916             5         -98.5341396656  
   C58       794         7032          49378             7         -98.5415903993  
   C58       795         6680          38344             6         -98.5234979703  
   C58       796         7040          45965             6         -98.5302134360  
   C58       797         6904          42900             6         -98.5260611259  
   C58       798         7260          50780             6         -98.5112025944  
   C58       799         7261          51445             6         -98.4828763689  
   C58       800         7200          51846             6         -98.5787761737  
   C58       801         7073          46872             6         -98.5559524531  
   C58       802         7064          52487             6         -98.6126322758  
   C58       803         7594          69402             7         -98.6129016444  
   C58       804         6896          45777             6         -98.5735340058  
   C58       805         7547          65799             7         -98.5682241730  
   C58       806         7566          64454             7         -98.5041650744  
   C58       807         7807          68884             7         -98.6108586872  
   C58       808         7059          50914             6         -98.6051453540  
   C58       809         7247          49357             6         -98.5883547833  
   C58       810         7595          50648             6         -98.5744978929  
   C58       811         6965          41050             5         -98.5756805169  
   C58       812         7345          49087             6         -98.5756629610  
   C58       813         6882          39490             5         -98.5717525679  
   C58       814         6992          43610             5         -98.6140597601  
   C58       815         6998          43763             5         -98.6203102025  
   C58       816         7077          46372             6         -98.5854297071  
   C58       817         7281          45575             5         -98.5608748327  
   C58       818         7036          43570             5         -98.6246352201  
   C58       819         7749          60833             6         -98.6310780551  
   C58       820         7220          48507             6         -98.5926416283  
   C58       821         7537          50299             6         -98.5715849016  
   C58       822         7222          48404             6         -98.6153300944  
   C58       823         7736          62676             7         -98.6128887659  
   C58       824         7618          59534             7         -98.6200582211  
   C58       825         7268          47941             6         -98.5724715424  
   C58       826         7357          48251             6         -98.5869370939  
   C58       827         7306          48075             6         -98.5638312913  
   C58       828         7806          56823             6         -98.5662327690  
   C58       829         6974          42624             6         -98.5810195639  
   C58       830         7334          52920             6         -98.5923533346  
   C58       831         7336          46337             5         -98.5591127514  
   C58       832         7074          44889             6         -98.4398622766  
   C58       833         6523          35574             5         -98.5226530559  
   C58       834         7340          45157             5         -98.4394192496  
   C58       835         7416          47176             6         -98.4626578310  
   C58       836         6596          36381             5         -98.5443626041  
   C58       837         7030          43411             6         -98.4637580763  
   C58       838         7261          50621             6         -98.5030262677  
   C58       839         7302          52566             6         -98.4824106972  
   C58       840         7058          46188             6         -98.5525929158  
   C58       841         7001          41669             5         -98.5255363285  
   C58       842         7107          50018             6         -98.5725703166  
   C58       843         7248          51863             6         -98.5451342147  
   C58       844         6758          39350             5         -98.4958277578  
   C58       845         7329          51854             6         -98.4708809713  
   C58       846         7398          52338             6         -98.5389853180  
   C58       847         6795          40708             5         -98.5358518691  
   C58       848         7139          46153             6         -98.3886332285  
   C58       849         7124          46091             6         -98.4300913287  
   C58       850         6988          43878             6         -98.4504000665  
   C58       851         7380          51572             7         -98.3694804437  
   C58       852         6782          39824             5         -98.4999406580  
   C58       853         7215          47931             6         -98.4738723144  
   C58       854         7077          48132             6         -98.5036271765  
   C58       855         6805          39504             5         -98.4460686997  
   C58       856         7081          48552             6         -98.5575327323  
   C58       857         6847          42454             6         -98.5379298875  
   C58       858         6917          40898             5         -98.5114110176  
   C58       859         7065          40765             5         -98.5246433575  
   C58       860         7097          42960             5         -98.5364844596  
   C58       861         7274          43726             5         -98.5259793641  
   C58       862         7300          43386             5         -98.5222322978  
   C58       863         6984          40108             5         -98.5285351580  
   C58       864         6942          38446             5         -98.5334558546  
   C58       865         7202          46655             6         -98.4599607838  
   C58       866         7456          60161             7         -98.4501600044  
   C58       867         7225          49458             6         -98.4149996546  
   C58       868         7242          49623             6         -98.4849138271  
   C58       869         6977          45579             6         -98.5190105726  
   C58       870         7291          59652             7         -98.5697972623  
   C58       871         7620          69752             7         -98.5430776631  
   C58       872         7734          66517             7         -98.5264127316  
   C58       873         6923          45957             6         -98.5452289587  
   C58       874         7316          54918             7         -98.4799206871  
   C58       875         6990          46290             6         -98.5311712356  
   C58       876         7032          43568             6         -98.5396069098  
   C58       877         7635          53189             6         -98.5343510000  
   C58       878         7429          50136             6         -98.5492751148  
   C58       879         7169          46888             6         -98.5416704172  
   C58       880         7492          54967             6         -98.5793104305  
   C58       881         7328          52302             6         -98.5808826043  
   C58       882         7345          49559             6         -98.5640479450  
   C58       883         7417          52607             6         -98.5219672713  
   C58       884         7975          64010             6         -98.5457520923  
   C58       885         7010          42140             5         -98.5395451677  
   C58       886         7052          47569             6         -98.4969751160  
   C58       887         7498          55283             6         -98.4801508720  
   C58       888         7281          44162             5         -98.4988217387  
   C58       889         6948          46752             6         -98.5659177280  
   C58       890         6813          44862             6         -98.5567869266  
   C58       891         6829          41371             6         -98.5192132110  
   C58       892         6883          47181             7         -98.5794855232  
   C58       893         7188          56676             7         -98.6214131527  
   C58       894         7057          50295             7         -98.5796807606  
   C58       895         6984          45867             6         -98.5651785357  
   C58       896         7556          67247             7         -98.6673498037  
   C58       897         7271          52297             6         -98.6203622180  
   C58       898         7665          73142             7         -98.6505011940  
   C58       899         7151          50725             7         -98.5809445884  
   C58       900         7618          71177             7         -98.6363034730  
   C58       901         7332          54204             6         -98.5995785397  
   C58       902         7326          61216             7         -98.5975813113  
   C58       903         6986          45011             6         -98.4818650335  
   C58       904         7027          50601             7         -98.5606706529  
   C58       905         7434          50368             6         -98.5392086449  
   C58       906         7152          45755             6         -98.5487223951  
   C58       907         6932          43179             6         -98.5880498087  
   C58       908         6924          39963             6         -98.5429397928  
   C58       909         7565          55864             7         -98.5931870456  
   C58       910         7157          48475             6         -98.6311636853  
   C58       911         7373          50408             6         -98.6295226578  
   C58       912         7228          48447             6         -98.5895353068  
   C58       913         7148          43372             6         -98.5405877027  
   C58       914         7443          53758             7         -98.5955249539  
   C58       915         6720          38751             5         -98.5875246617  
   C58       916         6972          42258             5         -98.5717926279  
   C58       917         7260          50255             6         -98.5778323764  
   C58       918         7116          48273             6         -98.5781903412  
   C58       919         7102          47753             6         -98.6228896467  
   C58       920         7719          67381             7         -98.6494371861  
   C58       921         7433          56888             6         -98.6184275923  
   C58       922         7703          62186             7         -98.6130425535  
   C58       923         7241          51793             6         -98.6070134507  
   C58       924         7509          53830             6         -98.6079351576  
   C58       925         7313          50910             6         -98.5819852297  
   C58       926         7088          42659             5         -98.5710960661  
   C58       927         7369          51392             6         -98.5865988867  
   C58       928         7037          45647             6         -98.5685879929  
   C58       929         6980          41451             6         -98.5230368457  
   C58       930         7101          45469             6         -98.5537651736  
   C58       931         7209          49091             6         -98.5650767878  
   C58       932         7503          56071             7         -98.5678247048  
   C58       933         7533          58768             7         -98.5722991982  
   C58       934         7161          47504             6         -98.5614346520  
   C58       935         6727          36802             5         -98.5784114358  
   C58       936         7109          44099             6         -98.5309913553  
   C58       937         6788          39561             6         -98.5471429751  
   C58       938         7048          45642             6         -98.5821412800  
   C58       939         7580          57205             7         -98.5869214906  
   C58       940         7087          44447             6         -98.5900184003  
   C58       941         7228          47116             6         -98.4789914980  
   C58       942         7266          50064             6         -98.5407699925  
   C58       943         7531          53520             6         -98.5567076271  
   C58       944         7571          53835             7         -98.5447752673  
   C58       945         6977          41509             6         -98.5460094709  
   C58       946         7114          44694             6         -98.5443395607  
   C58       947         7296          44516             6         -98.5959359854  
   C58       948         7245          43087             6         -98.5592757315  
   C58       949         7326          45334             6         -98.5586322723  
   C58       950         7337          43954             5         -98.5991539290  
   C58       951         7840          53577             6         -98.5871623615  
   C58       952         7424          47729             6         -98.5458564153  
   C58       953         7154          41664             6         -98.5390480155  
   C58       954         7395          45178             5         -98.5663934458  
   C58       955         7116          43921             6         -98.5310952286  
   C58       956         7482          52474             7         -98.5319533513  
   C58       957         7252          47565             6         -98.5423058804  
   C58       958         6943          41041             5         -98.5402233076  
   C58       959         7193          39439             5         -98.5216711264  
   C58       960         6554          34459             5         -98.5454279334  
   C58       961         6633          34773             5         -98.5413247786  
   C58       962         6624          36693             5         -98.5381092163  
   C58       963         6840          40136             6         -98.5451563567  
   C58       964         7031          38120             5         -98.5073071863  
   C58       965         6696          36401             5         -98.5345048159  
   C58       966         7467          52983             6         -98.5802989998  
   C58       967         7395          49356             6         -98.5520663713  
   C58       968         7120          41036             5         -98.5083751273  
   C58       969         6581          35351             5         -98.5329796237  
   C58       970         6776          44305             6         -98.6047439780  
   C58       971         6732          40970             5         -98.5558254265  
   C58       972         6777          43920             6         -98.6114703170  
   C58       973         6760          40168             5         -98.6007192491  
   C58       974         6611          38127             5         -98.5648613902  
   C58       975         6188          30422             5         -98.5972838965  
   C58       976         6572          35703             5         -98.5590190357  
   C58       977         6721          42915             5         -98.5804574891  
   C58       978         6831          45864             6         -98.5798067311  
   C58       979         6749          39942             5         -98.5523648543  
   C58       980         6936          48337             6         -98.5983200676  
   C58       981         6926          43986             5         -98.5439315115  
   C58       982         7136          54870             6         -98.6383383595  
   C58       983         6745          41631             6         -98.5679573498  
   C58       984         6664          38177             6         -98.5537287971  
   C58       985         6963          48720             6         -98.6035831454  
   C58       986         7154          53239             6         -98.6501972283  
   C58       987         6869          40857             5         -98.6031480371  
   C58       988         7057          48367             5         -98.6066930745  
   C58       989         6830          41858             6         -98.5666651916  
   C58       990         6742          42468             6         -98.5581718567  
   C58       991         6772          40269             5         -98.4804549843  
   C58       992         6741          42146             6         -98.5518079782  
   C58       993         6616          36333             5         -98.5267740853  
   C58       994         6461          34561             5         -98.5175610937  
   C58       995         6972          45117             6         -98.5734929066  
   C58       996         7180          45361             6         -98.5492839911  
   C58       997         6662          37232             5         -98.5772883124  
   C58       998         7220          43382             5         -98.5064604290  
   C58       999         6773          41074             6         -98.5584573388  
   C58      1000         6880          40092             5         -98.5028565039  
   C58      1001         7126          44844             6         -98.5254264010  
   C58      1002         6934          40969             5         -98.5146766410  
   C58      1003         7015          42979             6         -98.5169117813  
   C58      1004         6951          40981             5         -98.5267176327  
   C58      1005         6683          38942             5         -98.5649301487  
   C58      1006         7115          45497             6         -98.5457230632  
   C58      1007         6840          37569             5         -98.4117870683  
   C58      1008         6937          43946             6         -98.5894632761  
   C58      1009         6600          33085             4         -98.5564363084  
   C58      1010         6912          37784             5         -98.5564529486  
   C58      1011         6910          40253             5         -98.5750839843  
   C58      1012         6643          36025             5         -98.5172467345  
   C58      1013         6810          37379             5         -98.5755022337  
   C58      1014         6945          44297             6         -98.6054890662  
   C58      1015         7011          43293             6         -98.5552338115  
   C58      1016         6807          40807             6         -98.5716023729  
   C58      1017         7064          47292             5         -98.5878920570  
   C58      1018         6868          39158             5         -98.5568164262  
   C58      1019         6703          39434             5         -98.6287550979  
   C58      1020         7059          47146             5         -98.6261501509  
   C58      1021         6935          39867             6         -98.5727878854  
   C58      1022         6869          38914             5         -98.5712292969  
   C58      1023         6850          41428             6         -98.5679754027  
   C58      1024         6780          43472             6         -98.6136090409  
   C58      1025         6882          42959             6         -98.5859741777  
   C58      1026         6926          44749             6         -98.5828476530  
   C58      1027         6807          42512             6         -98.5849056311  
   C58      1028         6930          45479             5         -98.5746217042  
   C58      1029         6888          44571             5         -98.5747814285  
   C58      1030         6630          38674             5         -98.6101694105  
   C58      1031         6882          44680             5         -98.6019710544  
   C58      1032         6534          36854             5         -98.5107351029  
   C58      1033         6403          34979             5         -98.5663827622  
   C58      1034         6827          44181             6         -98.6167987588  
   C58      1035         7186          52477             6         -98.6121489173  
   C58      1036         6813          40250             5         -98.5736753322  
   C58      1037         6772          42721             6         -98.5776640446  
   C58      1038         6669          39419             6         -98.5343898803  
   C58      1039         7028          45442             6         -98.5715784571  
   C58      1040         6642          38259             5         -98.5696765619  
   C58      1041         7078          43525             6         -98.5201689344  
   C58      1042         6750          39476             5         -98.5736167066  
   C58      1043         6646          39522             6         -98.5781681096  
   C58      1044         6828          38722             6         -98.5496353963  
   C58      1045         6960          39584             5         -98.5708558758  
   C58      1046         6874          40071             6         -98.5623742411  
   C58      1047         6964          38322             5         -98.5503652730  
   C58      1048         6764          39258             5         -98.5911101471  
   C58      1049         6846          39047             5         -98.6106734809  
   C58      1050         7056          46411             5         -98.6353175281  
   C58      1051         7263          51590             6         -98.6175279475  
   C58      1052         7310          48567             5         -98.6089618911  
   C58      1053         7198          50291             6         -98.5563305933  
   C58      1054         7092          45980             5         -98.5988393408  
   C58      1055         6912          42151             5         -98.6144878471  
   C58      1056         7048          44106             5         -98.6072129374  
   C58      1057         6946          45810             6         -98.6473691468  
   C58      1058         7066          50652             6         -98.6465080494  
   C58      1059         6880          42594             5         -98.5978620601  
   C58      1060         6696          38028             5         -98.6061076688  
   C58      1061         6840          42710             5         -98.6083829595  
   C58      1062         6968          42244             5         -98.6088974108  
   C58      1063         7021          45455             5         -98.5954979063  
   C58      1064         6908          43155             5         -98.6029986751  
   C58      1065         6924          42694             5         -98.6106443240  
   C58      1066         6835          41299             5         -98.5639881004  
   C58      1067         6958          47389             6         -98.6484674306  
   C58      1068         6938          41149             5         -98.5575410429  
   C58      1069         6744          36660             5         -98.5682199069  
   C58      1070         7052          44368             5         -98.5713766669  
   C58      1071         6752          39063             5         -98.5854929443  
   C58      1072         7216          53245             7         -98.6307398320  
   C58      1073         7056          45543             6         -98.6218284268  
   C58      1074         6817          39828             5         -98.6161286618  
   C58      1075         7050          44712             6         -98.6149847408  
   C58      1076         6983          45812             6         -98.6143785238  
   C58      1077         7062          50129             6         -98.6527590358  
   C58      1078         7728          74696             7         -98.6863264991  
   C58      1079         7414          59110             7         -98.6580977903  
   C58      1080         7114          43750             5         -98.6141841987  
   C58      1081         7616          55532             6         -98.6271985289  
   C58      1082         7042          41644             5         -98.5745497436  
   C58      1083         7046          45543             5         -98.6177820573  
   C58      1084         6868          39220             5         -98.5798645404  
   C58      1085         6858          46504             6         -98.6207904105  
   C58      1086         7243          49391             5         -98.6061123810  
   C58      1087         7856          59134             5         -98.5885466546  
   C58      1088         7069          47856             6         -98.6072712629  
   C58      1089         7290          49506             5         -98.5497140408  
   C58      1090         7396          52293             5         -98.6024034767  
   C58      1091         7464          55607             6         -98.6003830449  
   C58      1092         6993          44729             6         -98.5622737671  
   C58      1093         7109          46981             5         -98.5993992333  
   C58      1094         6822          41434             5         -98.6174970901  
   C58      1095         6993          45375             6         -98.6042323942  
   C58      1096         7005          47770             6         -98.6256703123  
   C58      1097         7078          45818             5         -98.5547667723  
   C58      1098         7024          44942             6         -98.4944198855  
   C58      1099         6938          46827             6         -98.5754401575  
   C58      1100         6663          36042             5         -98.6110970678  
   C58      1101         7128          49201             7         -98.5945880526  
   C58      1102         7082          46063             6         -98.6255211076  
   C58      1103         7101          48090             5         -98.6474148811  
   C58      1104         7290          52534             6         -98.6295384777  
   C58      1105         7519          62835             7         -98.6596627815  
   C58      1106         7084          47830             6         -98.6594477774  
   C58      1107         7049          50543             6         -98.6613772141  
   C58      1108         7454          46321             5         -98.6069956032  
   C58      1109         7275          45162             6         -98.6157078456  
   C58      1110         6995          40315             5         -98.6248167017  
   C58      1111         6934          47197             6         -98.5725768965  
   C58      1112         6967          41332             6         -98.5818311719  
   C58      1113         6887          44303             6         -98.6241491954  
   C58      1114         6900          40568             5         -98.5669623281  
   C58      1115         6658          40439             5         -98.6273302686  
   C58      1116         6946          41284             5         -98.5737604325  
   C58      1117         7036          44542             6         -98.6060313914  
   C58      1118         6694          36751             5         -98.5331471575  
   C58      1119         7049          45378             6         -98.6027939444  
   C58      1120         6867          40997             6         -98.6271207451  
   C58      1121         6953          41086             5         -98.5831268304  
   C58      1122         7080          46086             6         -98.5735209152  
   C58      1123         6994          43720             6         -98.5841254668  
   C58      1124         7048          46397             6         -98.5780995176  
   C58      1125         6904          43947             6         -98.5837378531  
   C58      1126         7185          46122             6         -98.5787596046  
   C58      1127         7047          44601             6         -98.6173763564  
   C58      1128         7345          60297             7         -98.6210941759  
   C58      1129         6954          43256             6         -98.6150239222  
   C58      1130         6906          40451             5         -98.6144690267  
   C58      1131         6838          41292             5         -98.6082516047  
   C58      1132         7157          50918             6         -98.6488632214  
   C58      1133         6875          43241             6         -98.6224601283  
   C58      1134         6861          40670             6         -98.6282165219  
   C58      1135         6885          43312             5         -98.6475330857  
   C58      1136         6923          43835             5         -98.6468861908  
   C58      1137         6900          44286             5         -98.5753337622  
   C58      1138         6715          39500             6         -98.5791948132  
   C58      1139         6969          45704             6         -98.6224034595  
   C58      1140         6854          40197             5         -98.6189072364  
   C58      1141         7102          41954             5         -98.6147154015  
   C58      1142         7053          40870             5         -98.5781586911  
   C58      1143         7077          40110             5         -98.5819614177  
   C58      1144         6816          37710             5         -98.5791049845  
   C58      1145         7014          40039             5         -98.6149977999  
   C58      1146         6979          43505             6         -98.6210283081  
   C58      1147         7333          51854             6         -98.6517315747  
   C58      1148         7461          49566             5         -98.6076203145  
   C58      1149         6777          39735             6         -98.5909145218  
   C58      1150         6690          36515             5         -98.5874307696  
   C58      1151         6867          41517             5         -98.6142155130  
   C58      1152         7002          42316             5         -98.6222682172  
   C58      1153         7254          43565             6         -98.6209189780  
   C58      1154         6840          42352             6         -98.6270720563  
   C58      1155         7357          57329             7         -98.6623853943  
   C58      1156         7185          50226             6         -98.6279721471  
   C58      1157         7085          44869             6         -98.5841336962  
   C58      1158         7006          42379             5         -98.5853756183  
   C58      1159         7099          43261             5         -98.6249274491  
   C58      1160         7747          53521             5         -98.6065474183  
   C58      1161         7368          51053             6         -98.6180555869  
   C58      1162         6903          41058             5         -98.6243554629  
   C58      1163         7248          44028             5         -98.5764454028  
   C58      1164         6897          40208             5         -98.5793971865  
   C58      1165         6975          47360             6         -98.6233185496  
   C58      1166         6986          42734             6         -98.5882565425  
   C58      1167         7224          41287             5         -98.6205842135  
   C58      1168         7041          38331             5         -98.6132013766  
   C58      1169         7151          39535             5         -98.6080962997  
   C58      1170         7216          42687             5         -98.6190091457  
   C58      1171         7161          42071             5         -98.6153254011  
   C58      1172         7603          48376             6         -98.6173295599  
   C58      1173         7531          45656             5         -98.6021874214  
   C58      1174         7131          45625             5         -98.6561784019  
   C58      1175         7041          39532             5         -98.6276116188  
   C58      1176         6868          41653             5         -98.6297423703  
   C58      1177         7056          41731             5         -98.5780439925  
   C58      1178         7015          43526             5         -98.6633477431  
   C58      1179         7005          43183             6         -98.6561946896  
   C58      1180         7427          51999             7         -98.6352707923  
   C58      1181         7473          53181             6         -98.6208182882  
   C58      1182         7115          41129             6         -98.6273759296  
   C58      1183         7328          49987             6         -98.6281832787  
   C58      1184         7102          45106             6         -98.5926978638  
   C58      1185         7004          47501             7         -98.5615825968  
   C58      1186         7392          46308             5         -98.6225836793  
   C58      1187         7584          52759             6         -98.6249128251  
   C58      1188         7156          48394             6         -98.6202963970  
   C58      1189         7030          47063             6         -98.6609897827  
   C58      1190         8268          54885             5         -98.5919283518  
   C58      1191         7834          50655             5         -98.6125419259  
   C58      1192         7210          44547             5         -98.6556503305  
   C58      1193         7226          44961             5         -98.6553024900  
   C58      1194         7287          43555             5         -98.6220400415  
   C58      1195         6931          45866             5         -98.6884096064  
   C58      1196         7103          47654             5         -98.6878706121  
   C58      1197         7056          42778             5         -98.6639289377  
   C58      1198         7060          45756             5         -98.6911389244  
   C58      1199         7176          43080             5         -98.6514573899  
   C58      1200         6878          41059             5         -98.6609128947  
   C58      1201         7024          39381             4         -98.6507623984  
   C58      1202         6630          38388             5         -98.6186630214  
   C58      1203         7164          43193             5         -98.6614539663  
   C58      1204         7308          44641             5         -98.6517752887  
   C58      1205         7308          53784             5         -98.7104965375  
 
   C60         1        16501         113231             4        -101.4555925670  
   C60         2         9238          62331             6        -101.6535172197  
   C60         3        13236          93240             6        -101.5615467773  
   C60         4        13845         118882             6        -101.7371292263  
   C60         5        13779         118169             6        -101.7471544580  
   C60         6        12220          91786             6        -101.7012621484  
   C60         7        11837         100346             6        -101.7646331060  
   C60         8        10830          76090             6        -101.7900946356  
   C60         9        11418          80189             5        -101.8151711737  
   C60        10        11115          76614             6        -101.7625164852  
   C60        11        13130         105123             6        -101.7890450329  
   C60        12        11549          82272             6        -101.8164110615  
   C60        13        13006         115719             6        -101.7323295777  
   C60        14        12666         110970             7        -101.7656042668  
   C60        15        12697         105729             7        -101.7837020814  
   C60        16        11673          94973             7        -101.7456266335  
   C60        17        10670          81235             6        -101.7407274282  
   C60        18        10604          70310             5        -101.7320262169  
   C60        19         9782          64297             6        -101.7715034630  
   C60        20        11848          90441             6        -101.8001864299  
   C60        21        11372          90254             6        -101.8116571401  
   C60        22        11331          84490             6        -101.8326604068  
   C60        23        12151          96516             6        -101.8174325318  
   C60        24        11684          95564             6        -101.8258996499  
   C60        25        11159          88172             6        -101.8569896102  
   C60        26        11289          90748             6        -101.8665696022  
   C60        27        11385          84106             6        -101.8244272711  
   C60        28        11073          85969             6        -101.8347089609  
   C60        29        11459          95920             6        -101.8647513845  
   C60        30        10964          83822             6        -101.7501589582  
   C60        31        11618          88574             6        -101.8311565428  
   C60        32        10724          77178             6        -101.8249021527  
   C60        33        10678          71689             6        -101.7421567634  
   C60        34        10739          75528             5        -101.8519750009  
   C60        35        11083          81695             6        -101.8346672678  
   C60        36        10288          68446             6        -101.8191683676  
   C60        37        11875          98642             6        -101.7465935538  
   C60        38        11158          87993             6        -101.8311964083  
   C60        39        11953          97062             6        -101.7983217845  
   C60        40        11378          90151             6        -101.7892534658  
   C60        41        11262          78751             6        -101.7962798322  
   C60        42        10694          70289             6        -101.7589862409  
   C60        43        11102         104860             8        -101.6993410996  
   C60        44        11259         115991             8        -101.7138880884  
   C60        45        11097          85251             6        -101.8157007373  
   C60        46        10340          72192             6        -101.8459050737  
   C60        47        11294          86415             6        -101.8480916626  
   C60        48        10966          82253             6        -101.7657903542  
   C60        49        12132          94606             6        -101.8263433192  
   C60        50        10979          81982             6        -101.8431163141  
   C60        51        12806         126343             7        -101.8172138412  
   C60        52        12623         107360             7        -101.8213377729  
   C60        53        11409          92466             7        -101.8109924038  
   C60        54        10651          82279             6        -101.7119401674  
   C60        55         9726          66523             6        -101.7648381837  
   C60        56        10187          70255             6        -101.7961690499  
   C60        57        10395          75610             6        -101.7692148592  
   C60        58        10176          74963             6        -101.8350468550  
   C60        59        10398          78190             6        -101.8556380621  
   C60        60         9804          65624             6        -101.8000189402  
   C60        61        10052          68372             6        -101.8312248172  
   C60        62        10599          84790             7        -101.7819499910  
   C60        63        11367          88419             6        -101.7961012467  
   C60        64        10308          73494             6        -101.8563361729  
   C60        65        10582          82547             6        -101.8759216899  
   C60        66        11706          96670             7        -101.8013462612  
   C60        67        10063          73654             7        -101.8749381999  
   C60        68        10618          86289             7        -101.8548786520  
   C60        69        10757          85812             7        -101.8403167077  
   C60        70        11701         117922             7        -101.8683472073  
   C60        71        12448         106772             7        -101.7982270589  
   C60        72        11762         121472             7        -101.8678630738  
   C60        73        11025          90788             7        -101.7699968659  
   C60        74        10964          83145             6        -101.8353266544  
   C60        75        10703          93824             7        -101.8926776313  
   C60        76        10281          70854             6        -101.8255206406  
   C60        77        10855          80369             6        -101.8459569394  
   C60        78         9940          73384             6        -101.9095471256  
   C60        79        10337          75128             6        -101.8884464066  
   C60        80        10370          84885             7        -101.8737818935  
   C60        81         9927          68865             6        -101.8399313407  
   C60        82        10050          72504             6        -101.8556751283  
   C60        83        11266          85385             6        -101.8095032371  
   C60        84        10918          89249             7        -101.8424013505  
   C60        85        10426          84631             7        -101.8881289459  
   C60        86        11036          83006             6        -101.8041205237  
   C60        87        10152          72356             6        -101.8560960737  
   C60        88        10281          78111             6        -101.9113811991  
   C60        89        10056          76295             6        -101.9048645973  
   C60        90        10538          90136             7        -101.7780870072  
   C60        91         9860          68998             6        -101.8513930351  
   C60        92        13427         104166             6        -101.8358604852  
   C60        93        11841          82029             6        -101.8556281376  
   C60        94        11115          74182             5        -101.8566917728  
   C60        95        12116          88874             6        -101.8497265353  
   C60        96        11719          82324             6        -101.7861660254  
   C60        97        10393          76706             6        -101.8602065590  
   C60        98        10556          80888             6        -101.8583752053  
   C60        99        10182          75009             6        -101.8656867724  
   C60       100        10416          77508             6        -101.8736017970  
   C60       101         9914          66723             6        -101.8655208610  
   C60       102        11486          96993             7        -101.8655311412  
   C60       103        12231         101362             6        -101.8085675025  
   C60       104        10994          79726             6        -101.8504170571  
   C60       105        11343          88677             6        -101.7950220715  
   C60       106        10775          89020             6        -101.8747164213  
   C60       107        10670          81634             6        -101.8905924503  
   C60       108        11807          97791             6        -101.8422645841  
   C60       109        11134          97088             7        -101.9333290829  
   C60       110        11016          96435             7        -101.9182598103  
   C60       111        10930          88825             6        -101.8786868718  
   C60       112        11114          96189             6        -101.9005223809  
   C60       113        10671          83828             6        -101.8988117613  
   C60       114        11270          87059             6        -101.8546356187  
   C60       115        10379          78662             6        -101.9117721554  
   C60       116        10123          70233             6        -101.8326155369  
   C60       117        10363          76237             6        -101.9005927837  
   C60       118        10853          88201             6        -101.8836670427  
   C60       119        10232          75621             6        -101.9045290722  
   C60       120         9872          65225             6        -101.8512302720  
   C60       121        11050          91340             6        -101.9102916026  
   C60       122        10953          87771             6        -101.9083353034  
   C60       123        10502          85253             6        -101.9571517023  
   C60       124        10838          87007             6        -101.9338874871  
   C60       125        10628          86066             6        -101.9067021306  
   C60       126        11302          92446             6        -101.8496453682  
   C60       127        10324          70598             5        -101.9269036585  
   C60       128        10474          75824             6        -101.8003026417  
   C60       129        10714          80781             6        -101.8148053198  
   C60       130        13042         120124             6        -101.8792886859  
   C60       131        11195          87041             6        -101.9194040355  
   C60       132        11450         102083             6        -101.9054281591  
   C60       133        10405          73888             6        -101.8415278292  
   C60       134        10451          73099             6        -101.9417917519  
   C60       135        10718          81735             6        -101.8747680583  
   C60       136        10987          82136             6        -101.9007293737  
   C60       137        10554          78024             6        -101.9098015489  
   C60       138        10214          71250             6        -101.8565575709  
   C60       139        11070          81010             6        -101.7659216365  
   C60       140        11324          84528             6        -101.9063944332  
   C60       141        12972         117644             7        -101.8727419727  
   C60       142        10894          83427             6        -101.8777545308  
   C60       143        11281          88573             6        -101.9340378101  
   C60       144        11420          93367             6        -101.9187017608  
   C60       145        11043          80307             6        -101.8816412049  
   C60       146        10932          83054             6        -101.9190353119  
   C60       147        11379          84645             6        -101.8916016574  
   C60       148        11228          86561             6        -101.8674221774  
   C60       149        11195          82394             6        -101.8938982496  
   C60       150        11945         102314             7        -101.8827435163  
   C60       151        12018         102473             7        -101.8894734708  
   C60       152        11868         103166             7        -101.8698204181  
   C60       153        12099         107015             7        -101.9288981513  
   C60       154        13266         112840             6        -101.8586416053  
   C60       155        12290         110478             7        -101.9357247397  
   C60       156        10672          74378             6        -101.8504223449  
   C60       157        11339          80956             6        -101.8391565231  
   C60       158        10632          72407             6        -101.8725344348  
   C60       159        11132          80380             6        -101.8445604292  
   C60       160        11298          86748             6        -101.8786271309  
   C60       161        11564          90599             6        -101.8982805018  
   C60       162        11103          81045             6        -101.8568139237  
   C60       163        11208          81821             6        -101.8576463564  
   C60       164        11096          79447             6        -101.8191634567  
   C60       165        12644         101723             6        -101.7576203684  
   C60       166        10448          75806             6        -101.9030362292  
   C60       167        10898          87738             6        -101.8620128603  
   C60       168        10886          79534             6        -101.8966252857  
   C60       169        10737          84388             6        -101.9388187973  
   C60       170        10874          82993             6        -101.8983695346  
   C60       171         9916          64992             6        -101.8570919904  
   C60       172        10099          67121             6        -101.8502736651  
   C60       173        10602          82582             6        -101.8993841464  
   C60       174        10780          79662             6        -101.8826262579  
   C60       175        11044          91616             6        -101.8746683127  
   C60       176        11944          96885             6        -101.8119422980  
   C60       177        11206          84840             6        -101.7858118110  
   C60       178        10482          73601             6        -101.8466825981  
   C60       179        10883          77980             6        -101.7962089766  
   C60       180        10609          79147             6        -101.8724154652  
   C60       181        11136          95606             7        -101.9564488774  
   C60       182        10968          93398             7        -101.9139937109  
   C60       183        12104          99327             6        -101.9005200680  
   C60       184        11199          97703             7        -101.9449050501  
   C60       185        10988          92023             7        -101.9094734661  
   C60       186        11186          94697             7        -101.9217823599  
   C60       187        10792          77402             6        -101.9440745371  
   C60       188        11175          99686             6        -101.9814885211  
   C60       189        11414          98310             6        -101.9453682480  
   C60       190        10883          88477             6        -101.9550914206  
   C60       191        11243          94230             6        -101.9064786089  
   C60       192        11765          99858             6        -101.9349001346  
   C60       193        11570          97260             6        -101.9276322945  
   C60       194        10251          71527             6        -101.9325024325  
   C60       195        10079          68537             6        -101.8868341872  
   C60       196        10966          78513             6        -101.9439948342  
   C60       197        10885          81957             6        -101.9361478069  
   C60       198        11418          84685             6        -101.8222346688  
   C60       199        11247          84962             6        -101.9429265570  
   C60       200        11988          96274             6        -101.9202324901  
   C60       201        11530          89419             6        -101.9181711479  
   C60       202        13288         109211             6        -101.8139297716  
   C60       203        11041          81429             6        -101.9395066736  
   C60       204        10816          79487             6        -101.9453795733  
   C60       205        11052          80708             6        -101.9548275823  
   C60       206        11516          85467             6        -101.8630234460  
   C60       207         9803          63299             6        -101.8850957950  
   C60       208        10094          60717             5        -101.8784592750  
   C60       209        10580          83881             7        -101.9237694433  
   C60       210        10348          78911             7        -101.9139672748  
   C60       211        10215          67587             6        -101.8573923181  
   C60       212        11230          78422             6        -101.8616524181  
   C60       213        10226          65963             6        -101.8692759932  
   C60       214        10036          70589             6        -101.9216966999  
   C60       215        10272          75361             6        -101.9200624499  
   C60       216        10152          65782             5        -101.9117708645  
   C60       217        10096          68602             6        -101.9278108454  
   C60       218         9960          64289             6        -101.9174331268  
   C60       219        11360          89051             6        -101.8920219865  
   C60       220        12618         119594             7        -101.8599180700  
   C60       221        11616          99338             7        -101.9161900976  
   C60       222        10593          86639             7        -101.8985537182  
   C60       223        11400         114806             7        -101.9697052549  
   C60       224        11319         114592             7        -101.9432057575  
   C60       225        12208         107302             6        -101.9083752732  
   C60       226        11215          97842             7        -101.8834890096  
   C60       227        10665          79367             6        -101.9413178620  
   C60       228        10506          79567             6        -101.9533902631  
   C60       229        10842          83164             6        -101.9094754497  
   C60       230        10899          92609             7        -101.9483588282  
   C60       231        10706          80152             6        -101.8731707380  
   C60       232        11568          87699             6        -101.9051871766  
   C60       233        11504          91923             6        -101.9143865427  
   C60       234        10350          75356             6        -101.9321719889  
   C60       235        10053          68221             6        -101.8856422248  
   C60       236         9956          65320             6        -101.8672858153  
   C60       237        10276          76964             6        -101.8934756297  
   C60       238        10324          77864             6        -101.8775867468  
   C60       239        10390          71892             6        -101.8487227826  
   C60       240        10020          68483             7        -101.8101340248  
   C60       241        10383          84402             7        -101.8671392773  
   C60       242        10365          86010             7        -101.9019067072  
   C60       243        10584          75254             6        -101.7969083455  
   C60       244        11199          81912             6        -101.8272803991  
   C60       245        11019          89282             7        -101.9219885568  
   C60       246        11125          81662             6        -101.8746336192  
   C60       247        12239          95517             6        -101.8633501601  
   C60       248        11927         101206             6        -101.8748015431  
   C60       249        11249          81259             6        -101.7787100798  
   C60       250        10764          76966             6        -101.8760615529  
   C60       251        11002          93141             6        -101.9606240231  
   C60       252        11120          85399             6        -101.9379140843  
   C60       253        10300          71446             6        -101.9011602629  
   C60       254        11134          91826             7        -101.7860495522  
   C60       255        10102          66264             6        -101.7661936527  
   C60       256        11308          90656             6        -101.9289047993  
   C60       257        10544          80362             6        -101.9380927779  
   C60       258        11045          86528             6        -101.9019205879  
   C60       259        10928          79391             6        -101.9535476146  
   C60       260        11417          89180             6        -101.9562270388  
   C60       261        10749          79105             6        -101.9175270126  
   C60       262        10994          79016             6        -101.8333954821  
   C60       263        10473          75656             6        -101.9457319365  
   C60       264        10467          72385             6        -101.8914719849  
   C60       265        11009          77311             6        -101.8829309559  
   C60       266        11464          92158             7        -101.8476453229  
   C60       267        11217          88498             6        -101.9606801404  
   C60       268        12245         102643             6        -101.9172480171  
   C60       269        11990          96228             6        -101.9203031319  
   C60       270        11017          79638             6        -101.8821678655  
   C60       271        10846          75970             6        -101.9148872065  
   C60       272        10908          78962             6        -101.8706521335  
   C60       273        11773         102254             6        -101.9628562868  
   C60       274        11395          93624             6        -101.9567321679  
   C60       275        10875          79636             6        -101.9456714104  
   C60       276        11911          88900             6        -101.8075822348  
   C60       277        10890          78489             6        -101.8898635027  
   C60       278        11874          97832             6        -101.9194023898  
   C60       279        11430          87644             6        -101.9372084612  
   C60       280        12021          94596             6        -101.9128977950  
   C60       281        12031          93549             6        -101.8825509832  
   C60       282        11817          95909             6        -101.9099845020  
   C60       283        12000          98713             6        -101.9233152657  
   C60       284        11335          79154             6        -101.8383774999  
   C60       285        11956          95990             7        -101.9031745576  
   C60       286        12278          91836             6        -101.8727435396  
   C60       287        12264          93227             6        -101.8968252349  
   C60       288        15745         138041             7        -101.7523992348  
   C60       289         9722          63851             6        -101.8552443014  
   C60       290        10110          64813             5        -101.8785400241  
   C60       291        10039          64770             5        -101.8159243868  
   C60       292        10084          64415             5        -101.8861816119  
   C60       293        10304          71237             6        -101.8001732782  
   C60       294        11210          81771             6        -101.7949520732  
   C60       295         9010          56721             6        -101.8103321616  
   C60       296         8860          51867             5        -101.8668933310  
   C60       297         8666          51781             6        -101.8996401626  
   C60       298         8808          54911             6        -101.8772806504  
   C60       299         8725          49502             5        -101.8742483746  
   C60       300         8987          53469             6        -101.8985702713  
   C60       301         8955          52410             5        -101.8859497556  
   C60       302         8924          52213             6        -101.8850230223  
   C60       303         8830          50041             5        -101.9022321294  
   C60       304         9371          55860             5        -101.8612863114  
   C60       305         9474          64934             6        -101.9249211908  
   C60       306         9465          59444             5        -101.8949371306  
   C60       307         9534          61696             6        -101.8501909900  
   C60       308         9602          62219             6        -101.8673405835  
   C60       309         9680          69216             6        -101.9171299981  
   C60       310         9471          64663             6        -101.8655666967  
   C60       311         9815          64357             5        -101.8660559186  
   C60       312         9304          62041             6        -101.8972563077  
   C60       313         9467          60792             6        -101.7991844795  
   C60       314         8897          54417             5        -101.9238716511  
   C60       315         9295          61360             5        -101.9209521566  
   C60       316         8896          55571             5        -101.9268148844  
   C60       317         8959          55069             6        -101.8869595883  
   C60       318         9277          58218             5        -101.8744421835  
   C60       319         9533          61911             5        -101.9138636777  
   C60       320         9252          63070             6        -101.9435989123  
   C60       321         9605          63884             5        -101.9152520984  
   C60       322         9365          55771             5        -101.8697269598  
   C60       323         8906          51481             5        -101.8933508048  
   C60       324         9204          57614             6        -101.8729834863  
   C60       325         8718          53047             6        -101.9034412969  
   C60       326         9162          57114             6        -101.8826680599  
   C60       327         9671          61743             6        -101.8616953078  
   C60       328         9279          56010             5        -101.8671306213  
   C60       329        12447          94793             6        -101.8149300436  
   C60       330        10928          75313             6        -101.8915755109  
   C60       331        10626          69308             5        -101.8878290821  
   C60       332        10482          68503             5        -101.8423470412  
   C60       333        10049          77671             6        -101.8659739167  
   C60       334        10179          78258             6        -101.8472617452  
   C60       335        10008          75545             6        -101.8960908339  
   C60       336        10025          75851             6        -101.9216686808  
   C60       337        10521          77862             6        -101.8840966343  
   C60       338        10446          75752             6        -101.8599475439  
   C60       339         9924          63776             5        -101.8847605878  
   C60       340        10198          87104             6        -101.9576397443  
   C60       341         9913          74494             6        -101.9525694997  
   C60       342         9975          78566             6        -101.9514443110  
   C60       343        10011          78428             6        -101.9310288524  
   C60       344         9852          70076             6        -101.9295291346  
   C60       345         9814          70276             5        -101.9439017217  
   C60       346         9779          70510             6        -101.9293422817  
   C60       347        10380          73814             6        -101.8815125913  
   C60       348         9891          75978             6        -101.9328452202  
   C60       349         9519          64734             6        -101.8397274322  
   C60       350         9270          59238             5        -101.9405666430  
   C60       351        10110          79185             6        -101.9157782452  
   C60       352         9822          77691             6        -101.9446334432  
   C60       353         9372          61686             5        -101.8877201565  
   C60       354         9940          72385             6        -101.9657816839  
   C60       355        10152          77088             6        -101.9526590312  
   C60       356         9976          85153             6        -102.0016284424  
   C60       357        10208          81617             6        -101.9840371102  
   C60       358         9664          69943             6        -101.9769530235  
   C60       359        10484          82148             6        -101.9281593082  
   C60       360         9504          62310             5        -101.9513850061  
   C60       361         9894          75053             6        -101.8851906553  
   C60       362         9706          69970             6        -101.8975171563  
   C60       363        10049          76105             6        -101.9519025156  
   C60       364         9349          58837             5        -101.8978290908  
   C60       365         9989          70302             6        -101.9677226055  
   C60       366         9845          76769             7        -101.9903711196  
   C60       367         9956          79436             7        -101.8866864356  
   C60       368         9713          64930             6        -101.9574744889  
   C60       369         9494          65550             6        -101.9529012245  
   C60       370        10182          79749             6        -101.9663907659  
   C60       371         9409          62451             6        -101.8958052519  
   C60       372         9788          77328             7        -101.9574890865  
   C60       373        10094          75807             7        -101.9607506060  
   C60       374         9182          58092             6        -101.9369567427  
   C60       375        10248          72837             6        -101.8487342065  
   C60       376         9988          71546             6        -101.8747312769  
   C60       377        10137          75126             6        -101.8848385999  
   C60       378        10159          72025             6        -101.9462030328  
   C60       379         9986          69306             5        -101.9157816847  
   C60       380        10292          76099             6        -101.9724025379  
   C60       381        10281          76080             6        -101.9694804431  
   C60       382        10181          73681             6        -101.8953551438  
   C60       383         9690          63897             5        -101.9537436225  
   C60       384        10253          69140             5        -101.9245043197  
   C60       385        10147          72331             6        -101.9287698548  
   C60       386        10223          74404             6        -101.9414367173  
   C60       387        10665          77582             6        -101.8766666041  
   C60       388        10562          76741             6        -101.8991496950  
   C60       389        10803          79660             6        -101.8688482085  
   C60       390        11087          87510             6        -101.9184771889  
   C60       391        11778          85298             6        -101.8280896195  
   C60       392        11011          86841             6        -101.9449746261  
   C60       393        10866          82263             6        -101.9183589618  
   C60       394        10701          79242             6        -101.8894854046  
   C60       395        10572          77108             6        -101.8886853155  
   C60       396        10746          81142             6        -101.9430142227  
   C60       397        11688          85908             6        -101.8821490296  
   C60       398        10624          79065             6        -101.9100162573  
   C60       399        10158          64285             5        -101.8714799869  
   C60       400         9895          66537             6        -101.9151349189  
   C60       401        10141          66621             5        -101.8616823119  
   C60       402        10114          68317             6        -101.9292970343  
   C60       403         9925          65975             6        -101.9036433409  
   C60       404         9979          64556             5        -101.9015019691  
   C60       405        10115          71314             6        -101.8771937718  
   C60       406         9642          69925             6        -101.9698318203  
   C60       407         9964          76485             6        -101.9058733713  
   C60       408         9926          70707             6        -101.9777109417  
   C60       409         9647          69448             6        -102.0036065402  
   C60       410         9364          62441             6        -101.9368324320  
   C60       411         9285          60917             6        -101.9495677282  
   C60       412         9568          69399             6        -101.9615701209  
   C60       413         9844          70418             6        -101.9597488142  
   C60       414        10397          91972             6        -101.9433076729  
   C60       415        10143          74974             6        -101.8682312572  
   C60       416         9309          60251             6        -101.9203799931  
   C60       417        10004          72360             6        -101.8852435754  
   C60       418         9612          63700             6        -101.8735298816  
   C60       419         9874          75117             6        -101.9629476012  
   C60       420        10080          79133             6        -101.9265919764  
   C60       421        10402          72712             6        -101.9217652804  
   C60       422        10351          86597             6        -101.9677813470  
   C60       423         9835          70477             6        -101.9485872351  
   C60       424         9794          71702             6        -101.9730466824  
   C60       425         9508          60619             5        -101.9577555138  
   C60       426         9620          70374             6        -101.9986820377  
   C60       427         9872          69897             5        -101.9802194593  
   C60       428         9726          70954             6        -101.9688277701  
   C60       429        10100          76691             6        -101.9377494001  
   C60       430         9933          68442             5        -101.9760382296  
   C60       431        10094          74075             6        -101.9646523441  
   C60       432         9646          69271             6        -101.9691431116  
   C60       433         9292          58374             5        -101.9177825020  
   C60       434         9838          62799             5        -101.9668624785  
   C60       435         9493          60328             5        -101.9733275423  
   C60       436        10403          68367             5        -101.8557355422  
   C60       437         9641          61009             5        -101.9786697307  
   C60       438        10192          67025             5        -101.9443583671  
   C60       439        10402          73862             6        -101.9432940033  
   C60       440         9816          65154             5        -101.9732192122  
   C60       441         9765          66754             6        -101.9831847810  
   C60       442         9874          63965             5        -101.9708135774  
   C60       443        10385          68371             5        -101.8949859891  
   C60       444         9563          60460             5        -101.8543395295  
   C60       445         9529          58837             5        -101.8855985814  
   C60       446         9985          63526             6        -101.8723831879  
   C60       447        10070          65627             6        -101.8430896672  
   C60       448         9398          58340             5        -101.9020621827  
   C60       449        10232          75532             6        -101.9396849892  
   C60       450         9576          64406             6        -101.9356424111  
   C60       451        10223          84339             6        -101.9529948285  
   C60       452         9816          73860             6        -101.8408784141  
   C60       453         9364          59541             5        -101.9304540549  
   C60       454        10024          69489             6        -101.9207150438  
   C60       455         9546          65259             6        -101.9186778046  
   C60       456         9057          53731             5        -101.8835458621  
   C60       457         9778          66166             6        -101.8162302383  
   C60       458         9730          59998             5        -101.9013898295  
   C60       459        10477          74141             6        -101.8874415751  
   C60       460        10145          72128             6        -101.9011730506  
   C60       461         9972          69530             6        -101.8779700313  
   C60       462         9843          67611             6        -101.7853148487  
   C60       463        10099          70644             6        -101.8615800894  
   C60       464         9909          67494             6        -101.9200001622  
   C60       465        10355          74724             6        -101.9382901529  
   C60       466        10326          69299             6        -101.8991586371  
   C60       467         9860          59996             5        -101.9046744853  
   C60       468         9583          66863             6        -101.9321907829  
   C60       469         9955          75296             6        -101.8791608641  
   C60       470        10201          73312             6        -101.9198312224  
   C60       471        10044          80292             6        -101.9640399568  
   C60       472         9242          58164             6        -101.9040529706  
   C60       473         9451          60736             6        -101.9076359583  
   C60       474         9687          66368             6        -101.9336902024  
   C60       475        10014          71016             6        -101.9199572230  
   C60       476         9981          64161             6        -101.8016490668  
   C60       477         9470          60536             6        -101.9036306627  
   C60       478        10577          70128             6        -101.8338228254  
   C60       479        10561          69188             6        -101.8107101003  
   C60       480         8959          52335             5        -101.9195601955  
   C60       481         9103          53362             5        -101.9037166353  
   C60       482         9044          54948             6        -101.9199903186  
   C60       483         9264          61736             6        -101.9220198122  
   C60       484         9422          62676             6        -101.9174279871  
   C60       485         9201          58515             6        -101.9215231423  
   C60       486         9057          54842             5        -101.9089080881  
   C60       487         9438          57771             6        -101.9041124347  
   C60       488         9396          60992             5        -101.9312859900  
   C60       489        10281          68015             6        -101.8342069904  
   C60       490        10129          70001             6        -101.9329091750  
   C60       491        10355          85328             6        -101.9731618425  
   C60       492        10022          74320             6        -101.9565259280  
   C60       493        10158          81758             6        -101.9783194298  
   C60       494        10096          71456             6        -101.9156393859  
   C60       495         9354          59209             5        -101.9268101697  
   C60       496         9578          60806             6        -101.8900582688  
   C60       497        10556          75730             6        -101.8679781061  
   C60       498         9697          61209             6        -101.8685293102  
   C60       499        10079          74698             6        -101.9234835172  
   C60       500         9880          65319             6        -101.9051111751  
   C60       501        10535          74696             6        -101.8416384910  
   C60       502         9698          61226             6        -101.8478139808  
   C60       503        10191          71258             6        -101.8766943009  
   C60       504        10367          67947             6        -101.7804967297  
   C60       505        10106          65620             6        -101.8657846918  
   C60       506        10342          68061             6        -101.8473289819  
   C60       507        10904          77421             6        -101.9260816504  
   C60       508        10485          76631             6        -101.9373495354  
   C60       509        10241          71807             6        -101.8767957416  
   C60       510         9010          52074             5        -101.8551639969  
   C60       511         9368          54974             5        -101.8620458864  
   C60       512         8872          53522             6        -101.9390010532  
   C60       513         9465          60906             6        -101.9347304201  
   C60       514         8927          54273             6        -101.9112796484  
   C60       515         9013          52589             6        -101.8610179464  
   C60       516         9431          58544             5        -101.9301794973  
   C60       517         9370          64110             6        -101.9347131588  
   C60       518         9178          57976             6        -101.9083145910  
   C60       519         9437          63974             6        -101.7897625218  
   C60       520         9195          58369             6        -101.9210835857  
   C60       521         8717          53217             6        -101.9782913934  
   C60       522         9453          75835             7        -101.9597342924  
   C60       523         9290          68583             7        -102.0073561115  
   C60       524         9140          59809             6        -101.9169916536  
   C60       525         8975          57562             6        -101.9698951360  
   C60       526         8999          57655             6        -101.9631429105  
   C60       527         9245          70215             6        -102.0081527647  
   C60       528         9654          69116             6        -101.9686128996  
   C60       529         9225          61671             6        -101.9457984960  
   C60       530         9620          64753             6        -101.9107452016  
   C60       531         9705          83513             7        -101.9911210150  
   C60       532         9285          65106             6        -101.9435576983  
   C60       533         9819          88440             7        -102.0034454762  
   C60       534         9343          67067             7        -101.9269666093  
   C60       535         9377          66506             7        -101.9404969939  
   C60       536         9440          62325             6        -101.9220702221  
   C60       537         9324          64548             6        -101.9571305869  
   C60       538         9415          62572             6        -101.9200333574  
   C60       539         9253          68066             6        -101.9979433404  
   C60       540         9476          60739             5        -101.9279535451  
   C60       541         9042          57274             6        -101.9145199194  
   C60       542         9137          63427             6        -101.9748799402  
   C60       543         9493          60906             6        -101.8952691078  
   C60       544         9271          66835             6        -101.9780300397  
   C60       545         9495          61747             6        -101.9135716146  
   C60       546         9343          66688             6        -101.9900745336  
   C60       547         9128          62648             5        -101.9976200185  
   C60       548         9557          77225             6        -102.0120104652  
   C60       549         9381          65440             5        -101.9574605981  
   C60       550         9230          59990             5        -101.9523087985  
   C60       551         9871          90884             6        -102.0514347788  
   C60       552         9942          74206             6        -101.9844247958  
   C60       553         9356          66529             6        -101.9791033523  
   C60       554         9917          87143             6        -101.9988828056  
   C60       555        10025          73799             6        -101.9285568877  
   C60       556        10037          74480             6        -101.9412643153  
   C60       557        10128          96087             6        -102.0421824418  
   C60       558         9855          81442             6        -102.0122876219  
   C60       559         9171          57787             5        -101.9327158727  
   C60       560         9744          71971             6        -101.9694472856  
   C60       561         9488          68690             6        -101.9816952879  
   C60       562         9216          60395             5        -101.9755292247  
   C60       563         9275          58086             6        -101.9285823666  
   C60       564         9991          71748             6        -101.9167918649  
   C60       565         9219          60394             5        -101.9767365618  
   C60       566         9699          68675             6        -101.9539362963  
   C60       567        10017          73974             6        -101.8925444318  
   C60       568         9409          56489             5        -101.8369627512  
   C60       569        10561          78800             6        -101.7987718939  
   C60       570         9559          69684             6        -101.9946438834  
   C60       571        10745          82913             6        -101.9046584961  
   C60       572         9204          55736             5        -101.9706899313  
   C60       573         9466          61202             6        -101.9747593675  
   C60       574         9676          66957             6        -101.9832446924  
   C60       575         9437          61400             5        -101.9072840507  
   C60       576         9421          61563             5        -101.9755175162  
   C60       577         9859          77300             6        -102.0057775665  
   C60       578         9715          70293             6        -101.9563166859  
   C60       579         9780          72839             6        -101.9704340217  
   C60       580        10549          78593             6        -101.8730270629  
   C60       581         9466          69229             6        -102.0245943550  
   C60       582         9955          80359             6        -102.0236417766  
   C60       583         9966          73612             6        -101.9721653824  
   C60       584        10003          64027             6        -101.9288437728  
   C60       585         9267          56581             5        -101.9828392947  
   C60       586         9397          62920             6        -101.9871440924  
   C60       587         9223          65037             6        -102.0234162780  
   C60       588         9294          60880             6        -101.9954464311  
   C60       589         9597          59728             5        -101.9540041365  
   C60       590         9522          61053             6        -101.9185287740  
   C60       591         9233          60505             6        -101.9576825429  
   C60       592         9320          56679             6        -101.8770191281  
   C60       593         9232          59092             5        -101.9020975074  
   C60       594         9909          78054             6        -101.9642383045  
   C60       595        10320          83341             6        -101.9483694798  
   C60       596         9240          60191             5        -101.9484883529  
   C60       597         8979          51531             4        -101.9771646393  
   C60       598         9418          62927             6        -101.9605541857  
   C60       599         9404          59153             5        -101.9554685601  
   C60       600         9604          63281             6        -101.9334621800  
   C60       601         9759          63004             6        -101.9224867398  
   C60       602         9581          58296             6        -101.9134406758  
   C60       603         9541          61505             5        -101.9075718939  
   C60       604        10117          73896             6        -101.9139432882  
   C60       605         9446          60171             5        -101.9297333866  
   C60       606        10431          72904             6        -101.9209587831  
   C60       607        10083          72420             6        -101.9011361951  
   C60       608         9528          63916             6        -101.9197070827  
   C60       609         9792          75282             6        -101.9644495914  
   C60       610        10379          75770             6        -101.8731352220  
   C60       611         9302          58631             6        -101.9258278998  
   C60       612         9388          59002             6        -101.9144470823  
   C60       613         9504          60953             6        -101.8880726896  
   C60       614         9297          58798             6        -101.9016867617  
   C60       615         9118          56533             5        -101.9286396845  
   C60       616         9827          76125             7        -101.9722807908  
   C60       617         9150          56787             6        -101.9206610982  
   C60       618         9903          78789             7        -101.9645429918  
   C60       619        10223          72116             6        -101.8468382901  
   C60       620         9230          59242             6        -101.8975471525  
   C60       621         9154          56048             5        -101.9639965354  
   C60       622         9593          67361             6        -101.9666169155  
   C60       623         9425          68077             6        -101.9867963262  
   C60       624         9796          76903             6        -101.9803569472  
   C60       625        10077          71920             6        -101.9187419140  
   C60       626         9653          66110             6        -101.9139783283  
   C60       627         9200          62943             6        -101.9278472443  
   C60       628         9811          71931             6        -101.8876711166  
   C60       629         9734          67935             6        -101.9751928506  
   C60       630         9750          59051             5        -101.9344748094  
   C60       631         9418          60782             6        -101.9796427710  
   C60       632         9171          62989             6        -102.0059614243  
   C60       633         9513          70186             6        -102.0056178647  
   C60       634         9577          61057             6        -101.9446391725  
   C60       635         9574          67475             6        -101.9681063426  
   C60       636         9242          64011             6        -101.9656330477  
   C60       637         9092          58496             6        -101.9357535392  
   C60       638         9634          65398             6        -101.9272176281  
   C60       639         9638          66775             6        -101.9652892466  
   C60       640         9418          64281             6        -101.9537462378  
   C60       641         9565          70127             7        -101.9861991260  
   C60       642         9744          60142             5        -101.8854771971  
   C60       643        10037          71888             6        -101.9436595437  
   C60       644         9659          76109             7        -101.9715196997  
   C60       645         9431          62975             6        -101.9023411586  
   C60       646         9482          64320             6        -101.9522721714  
   C60       647         9636          70342             7        -101.8865713957  
   C60       648        10158          82305             6        -101.9168176209  
   C60       649        10452          76447             6        -101.8817336011  
   C60       650         9703          70878             6        -101.9208642687  
   C60       651         9714          72780             6        -101.8120740003  
   C60       652         9904          75709             6        -101.8765339640  
   C60       653         9236          55743             6        -101.9441116075  
   C60       654         9578          67843             6        -101.9466394112  
   C60       655         9089          57744             6        -101.9513155942  
   C60       656         9268          59442             5        -101.9329238980  
   C60       657         9636          69465             6        -101.9448995204  
   C60       658         9724          72196             7        -101.9522834689  
   C60       659         9330          60397             6        -101.9094295340  
   C60       660         9763          77004             7        -101.9679347963  
   C60       661         9814          77947             7        -101.8796734949  
   C60       662         9133          59689             6        -101.9727838812  
   C60       663         9293          63580             6        -101.9704736261  
   C60       664         9360          60969             6        -101.9602192487  
   C60       665         9423          64827             6        -101.9523573594  
   C60       666         9732          70144             7        -101.8158716252  
   C60       667        10111          75930             7        -101.9040701530  
   C60       668         9846          68394             6        -101.8830170113  
   C60       669         9677          66277             6        -101.8606234833  
   C60       670         9461          66499             6        -101.9543954109  
   C60       671         9445          64571             6        -101.9410725969  
   C60       672         9580          70743             6        -101.9243638587  
   C60       673         9700          74179             6        -101.9318017497  
   C60       674        10065          76779             7        -101.8537868045  
   C60       675         9822          70107             6        -101.8351911314  
   C60       676         9450          70035             7        -101.8556920591  
   C60       677         9553          65119             6        -101.9252113223  
   C60       678        10113          71603             6        -101.8639523916  
   C60       679        10246          74352             6        -101.8352328139  
   C60       680         9908          63837             6        -101.8793275362  
   C60       681         9063          53820             5        -101.9382298934  
   C60       682         9410          58238             6        -101.9503262116  
   C60       683        10014          63573             6        -101.9221644337  
   C60       684         9845          67814             6        -101.9508474366  
   C60       685        10236          69831             6        -101.9141020750  
   C60       686         9653          59905             6        -101.8922839087  
   C60       687         9404          59111             5        -101.9642606095  
   C60       688        10880          73414             6        -101.9029516541  
   C60       689         9667          66321             6        -101.9449346513  
   C60       690         9717          62916             5        -101.9055561739  
   C60       691        10072          68217             6        -101.9302124730  
   C60       692         9656          67731             6        -101.9768675345  
   C60       693        10071          68723             5        -101.9506717139  
   C60       694         9934          64563             6        -101.8980783085  
   C60       695        10353          70707             6        -101.9262888333  
   C60       696        10459          75070             6        -101.9538213471  
   C60       697         9716          67283             6        -102.0012459417  
   C60       698        10092          81424             6        -102.0221218467  
   C60       699         9840          67308             6        -101.9344458231  
   C60       700         9838          63705             5        -101.9047546114  
   C60       701         9496          56419             5        -101.9454943032  
   C60       702         9833          70380             7        -101.9585792050  
   C60       703         9508          69702             6        -101.9687259383  
   C60       704         9288          59521             5        -101.9638907823  
   C60       705         9784          70017             6        -101.9922191145  
   C60       706         9513          67669             5        -102.0073860815  
   C60       707        11627          83625             6        -101.7781768417  
   C60       708        10036          67581             6        -101.9311958992  
   C60       709        10390          68153             6        -101.9170192016  
   C60       710        10396          71599             6        -101.9410105510  
   C60       711        10236          67833             6        -101.9331555272  
   C60       712        10239          68521             6        -101.8547801438  
   C60       713         9892          74925             6        -101.9758931772  
   C60       714        10036          77351             7        -101.8800471444  
   C60       715        10322          75887             6        -101.9927797064  
   C60       716         9988          78395             7        -102.0070833874  
   C60       717         9434          61827             6        -101.9820720746  
   C60       718         9736          65043             6        -101.9819699740  
   C60       719         9356          62200             6        -101.9718255531  
   C60       720        10335          70960             6        -101.9110248550  
   C60       721        10505          74435             6        -101.9533195744  
   C60       722         9604          64614             6        -101.9461392168  
   C60       723        10264          84720             6        -102.0031624334  
   C60       724        10386          78246             6        -101.9935152625  
   C60       725         9446          61298             6        -101.9806413021  
   C60       726        10797          98043             6        -102.0169131171  
   C60       727        10522          89430             7        -101.9327991986  
   C60       728        11070          84063             6        -101.9901579105  
   C60       729        10401          86244             7        -101.9996798066  
   C60       730        10362          79329             6        -101.9509968243  
   C60       731         9966          70746             6        -101.9010819553  
   C60       732        10507          74045             6        -101.8673369568  
   C60       733        10195          76241             7        -101.9069811879  
   C60       734         9927          67100             6        -101.9661516599  
   C60       735        10330          76631             6        -101.9371128270  
   C60       736         9932          75382             6        -101.9920758899  
   C60       737        10300          71164             6        -101.9667281181  
   C60       738        10538          75502             6        -101.8857822245  
   C60       739        10700          81089             6        -101.9537871196  
   C60       740        10014          72319             6        -101.9902791507  
   C60       741         9780          66803             5        -102.0046360833  
   C60       742        11190          81848             6        -101.8307821243  
   C60       743        10248          72093             6        -101.9360352960  
   C60       744        10084          68098             6        -101.9233453772  
   C60       745         9798          61873             6        -101.9132609002  
   C60       746        10224          71073             6        -101.9298518193  
   C60       747        10878          75411             6        -101.8410753059  
   C60       748        10652          78391             6        -101.8796925686  
   C60       749        10486          81485             6        -101.9982104453  
   C60       750        10290          78056             6        -101.9687587695  
   C60       751         9852          66209             6        -101.9531564909  
   C60       752         9492          59182             5        -101.9597373211  
   C60       753        10806          79776             6        -101.9344084668  
   C60       754        10342          70118             5        -101.9636091932  
   C60       755        11012          75724             6        -101.9287360061  
   C60       756        10257          71210             6        -101.9692586495  
   C60       757         9749          60439             5        -101.9715843926  
   C60       758        10452          70822             6        -101.9511606542  
   C60       759        10141          82670             6        -102.0018478373  
   C60       760         9712          70103             6        -101.9558360215  
   C60       761         9477          64844             5        -101.9954139077  
   C60       762         9997          72300             6        -101.9556034643  
   C60       763         9616          65859             6        -101.9363420500  
   C60       764         9933          61328             5        -101.9301722567  
   C60       765         9239          59715             6        -101.9619782996  
   C60       766         9931          79041             6        -102.0093098356  
   C60       767         9999          74856             6        -101.9942706494  
   C60       768         8933          53006             5        -101.9951861858  
   C60       769         9480          60455             5        -101.9769304974  
   C60       770         9842          77523             6        -102.0142948066  
   C60       771         9877          66994             6        -101.9715774294  
   C60       772        10195          70862             6        -101.9218883341  
   C60       773         9660          64002             6        -101.9530220010  
   C60       774        10102          74427             6        -101.9760489121  
   C60       775         9834          71921             6        -102.0028135679  
   C60       776         9755          65596             6        -101.9985128218  
   C60       777         9407          58855             5        -101.9988217415  
   C60       778         9075          52439             5        -101.9864372369  
   C60       779         9897          76602             6        -102.0342242251  
   C60       780         9296          57921             5        -102.0296906798  
   C60       781         9462          62272             6        -102.0308645370  
   C60       782         9689          68914             6        -102.0388844409  
   C60       783         9546          68997             6        -102.0143276192  
   C60       784         9606          64463             5        -102.0048681545  
   C60       785         9498          59703             6        -102.0185117489  
   C60       786         9200          56851             5        -101.9969367824  
   C60       787         9915          69366             6        -102.0063301473  
   C60       788        10092          71370             6        -102.0124709761  
   C60       789         9760          71600             6        -102.0148700831  
   C60       790         9215          55524             5        -102.0038650262  
   C60       791         9513          60661             6        -102.0145610843  
   C60       792         9572          60914             6        -101.9957989992  
   C60       793         9485          56442             5        -102.0244253282  
   C60       794         9857          64828             6        -101.9202763853  
   C60       795         9666          65515             6        -101.9622252344  
   C60       796         9829          67551             6        -101.9357576460  
   C60       797         9746          70477             6        -102.0098352952  
   C60       798         9171          52983             5        -101.9799563175  
   C60       799         9462          62886             5        -101.9799613099  
   C60       800        10227          78207             6        -102.0100102146  
   C60       801         9652          68433             5        -102.0312665979
[truncated: 2,168,891 more chars]
