# Supplementary material for: Kekulé Counts, Clar Numbers, and ZZ Polynomials for All Isomers of (5,6)-Fullerenes C52–C70
Source: Molecules. 2024 Aug 24;29(17):4013. doi: 10.3390/molecules29174013 (PMC11396526; doi:10.3390/molecules29174013)
Supplement: Supplementary file 1 [file molecules-29-04013-s001.zip › Supplementary Materials/DFTBresults.txt]

fullerene   isomer     DFTB energy    Mermin energy     Gradient       HOMO energy    LUMO energy    (open shell occupation pattern)
=========   ======  ===============  ===============  ============    ============   ============
 
   20         1      -33.4865509954   -33.4865509954  0.993661E-07    40  -4.70654   41  -3.97462  
 
   24         1      -40.2927224121   -40.2927224121  0.914853E-07    48  -5.03158   49  -4.41051  
 
   26         1      -43.7176258835   -43.7176258835  0.999035E-07    52  -5.07275   53  -4.62360  
 
   28         1      -47.1453025491   -47.1453025491  0.511999E-07    56  -5.24144   57  -4.68114  
   28         2      -47.1641809430   -47.1641809430  0.782617E-07    56  -5.06635   57  -4.72878  
 
   30         1      -50.5291983428   -50.5291983428  0.999715E-07    60  -4.64206   61  -4.26664  
   30         2      -50.6020427580   -50.6020427580  0.902609E-07    60  -5.34659   61  -4.22088  
   30         3      -50.6091209431   -50.6091209431  0.732881E-07    60  -5.16076   61  -4.88315  
 
   32         1      -54.0029703508   -54.0029703508  0.989872E-07    64  -4.86053   65  -4.42063  
   32         2      -53.9830909201   -53.9830909201  0.847435E-07    64  -4.88356   65  -4.24690  
   32         3      -53.9716734471   -53.9716734471  0.996864E-07    64  -4.96396   65  -4.35389  
   32         4      -54.0414765068   -54.0414765068  0.477822E-07    64  -5.18069   65  -4.33285  
   32         5      -53.9567204959   -53.9567204959  0.573394E-07    64  -5.33978   65  -4.02515  
   32         6      -54.0802010933   -54.0802010933  0.501133E-07    64  -5.54595   65  -4.28707  
 
   34         1      -57.3680530595   -57.3680530595  0.199985E-06    68  -4.96348   69  -4.48335  
   34         2      -57.4414118049   -57.4414118049  0.106678E-06    68  -4.81076   69  -4.61472  
   34         3      -57.4367822282   -57.4367822282  0.102730E-06    68  -4.98498   69  -4.50147  
   34         4      -57.4611555951   -57.4611555951  0.973008E-07    68  -5.03622   69  -4.36938  
   34         5      -57.4828937259   -57.4828937259  0.676100E-07    68  -4.91549   69  -4.50319  
   34         6      -57.4302008022   -57.4302008022  0.715120E-07    68  -4.86968   69  -4.55293  
 
   36         1      -60.7976355463   -60.7976355463  0.157218E-06    72  -5.08849   73  -4.57377  
   36         2      -60.7489107016   -60.7489107016  0.643451E-07    72  -5.00268   73  -4.33478  
   36         3      -60.8289595132   -60.8289595132  0.191391E-06    72  -4.97705   73  -4.59895  
   36         4      -60.7999098438   -60.7999098438  0.973651E-07    72  -5.10231   73  -4.63841  
   36         5      -60.7732880215   -60.7732880215  0.849108E-07    72  -5.11820   73  -4.46903  
   36         6      -60.8700891021   -60.8700891021  0.907562E-07    72  -4.93838   73  -4.24442  
   36         7      -60.8627077828   -60.8627077828  0.198585E-06    72  -5.03365   73  -4.62588  
   36         8      -60.8811797452   -60.8811797452  0.198670E-06    72  -5.06733   73  -4.53853  
   36         9      -60.9116695547   -60.9116695547  0.944513E-07    72  -4.94397   73  -4.39611  
   36        10      -60.8456365659   -60.8456365659  0.199758E-06    72  -5.00750   73  -4.66204  
   36        11      -60.8991278449   -60.8991278449  0.197635E-06    72  -5.07287   73  -4.62176  
   36        12      -60.9100051777   -60.9100051777  0.895320E-07    72  -4.98254   73  -4.56120  
   36        13      -60.8596452722   -60.8596452722  0.195984E-06    72  -5.05076   73  -4.72166  
   36        14      -60.9282910283   -60.9282910283  0.706700E-07    72  -4.78254   73  -4.26433  
   36        15      -60.9218226313   -60.9218226313  0.130238E-07    72  -4.87714   73  -4.64038  
 
   38         1      -64.1938567562   -64.1938567562  0.197422E-06    76  -5.06677   77  -4.71721  
   38         2      -64.1568490931   -64.1568490931  0.175583E-06    76  -5.09995   77  -4.72600  
   38         3      -64.2590780086   -64.2590780086  0.198740E-06    76  -5.15796   77  -4.71655  
   38         4      -64.2337551079   -64.2337551079  0.197168E-06    76  -5.16793   77  -4.43455  
   38         5      -64.2923042176   -64.2923042176  0.193397E-06    76  -5.08144   77  -4.61651  
   38         6      -64.2707880094   -64.2707880094  0.199706E-06    76  -5.08339   77  -4.37074  
   38         7      -64.2470276244   -64.2470276244  0.183456E-06    76  -5.02112   77  -4.62205  
   38         8      -64.2981652021   -64.2981652021  0.193674E-06    76  -5.11156   77  -4.60562  
   38         9      -64.2511709919   -64.2511709919  0.182998E-06    76  -5.04445   77  -4.29760  
   38        10      -64.3147744084   -64.3147744084  0.196557E-06    76  -5.10624   77  -4.80624  
   38        11      -64.2849427729   -64.2849427729  0.197092E-06    76  -5.07546   77  -4.59335  
   38        12      -64.2292829494   -64.2292829494  0.197358E-06    76  -5.21290   77  -4.86991  
   38        13      -64.3282446219   -64.3282446219  0.198304E-06    76  -5.12486   77  -4.59900  
   38        14      -64.3179533712   -64.3179533712  0.199630E-06    76  -5.05107   77  -4.63833  
   38        15      -64.2714175815   -64.2714175815  0.197782E-06    76  -4.95157   77  -4.86911  
   38        16      -64.3164687924   -64.3164687924  0.191624E-06    76  -5.02098   77  -4.83220  
   38        17      -64.3589832347   -64.3589832347  0.198451E-06    76  -5.10202   77  -4.26474  
 
   40         1      -67.4903317002   -67.4903317002  0.199496E-06    80  -4.73882   81  -4.46176  
   40         2      -67.5985430309   -67.5985430309  0.191043E-06    80  -5.07856   81  -4.56030  
   40         3      -67.5463514029   -67.5463514029  0.196622E-06    80  -4.71386   81  -4.39017  
   40         4      -67.6265550837   -67.6265550837  0.197985E-06    80  -5.12605   81  -4.50321  
   40         5      -67.6553123868   -67.6553123868  0.199633E-06    80  -5.09347   81  -4.78266  
   40         6      -67.6713522325   -67.6713522325  0.199964E-06    80  -5.15903   81  -4.53517  
   40         7      -67.6244003516   -67.6244003516  0.199950E-06    80  -5.03677   81  -4.53156  
   40         8      -67.6465432917   -67.6465432917  0.194468E-06    80  -5.01921   81  -4.43289  
   40         9      -67.7009014754   -67.7009014754  0.198590E-06    80  -5.07257   81  -4.72055  
   40        10      -67.7002775370   -67.7002775370  0.197064E-06    80  -5.18109   81  -4.52962  
   40        11      -67.6016753524   -67.6016753524  0.195606E-06    80  -4.97143   81  -4.37187  
   40        12      -67.6957154790   -67.6957154790  0.196876E-06    80  -5.03200   81  -4.49895  
   40        13      -67.6957812607   -67.6957812607  0.196705E-06    80  -5.15080   81  -4.43774  
   40        14      -67.7269284022   -67.7269284022  0.197513E-06    80  -5.04409   81  -4.84366  
   40        15      -67.7139384860   -67.7139384860  0.185922E-06    80  -5.05020   81  -4.60711  
   40        16      -67.6997125973   -67.6997125973  0.193842E-06    80  -5.01561   81  -4.55537  
   40        17      -67.7108675445   -67.7108675445  0.199605E-06    80  -5.11064   81  -4.52494  
   40        18      -67.6578451796   -67.6578451796  0.198334E-06    80  -5.18371   81  -4.42507  
   40        19      -67.6933929617   -67.6933929617  0.199338E-06    80  -4.99285   81  -4.60426  
   40        20      -67.6979428524   -67.6979428524  0.197961E-06    80  -4.92314   81  -4.84259  
   40        21      -67.7221413018   -67.7221413018  0.198219E-06    80  -5.26087   81  -4.71035  
   40        22      -67.7241225294   -67.7241225294  0.197204E-06    80  -5.18387   81  -4.65525  
   40        23      -67.6713703228   -67.6713703228  0.199950E-06    80  -5.27885   81  -4.70764  
   40        24      -67.7482182131   -67.7482182131  0.199447E-06    80  -5.01301   81  -4.77924  
   40        25      -67.7253890218   -67.7253890218  0.189134E-06    80  -5.19367   81  -4.58689  
   40        26      -67.7544455565   -67.7544455565  0.198662E-06    80  -5.14503   81  -4.66429  
   40        27      -67.7235238153   -67.7235238153  0.195364E-06    80  -5.14993   81  -4.70845  
   40        28      -67.7075537669   -67.7075537669  0.198199E-06    80  -5.29415   81  -4.76315  
   40        29      -67.7607683438   -67.7607683438  0.198737E-06    80  -5.14064   81  -4.79975  
   40        30      -67.7258427302   -67.7258427302  0.197524E-06    80  -4.93199   81  -4.82115  
   40        31      -67.7688370871   -67.7688370871  0.197053E-06    80  -5.22598   81  -4.60182  
   40        32      -67.6545483206   -67.6545483206  0.199021E-06    80  -5.14451   81  -4.84811  
   40        33      -67.6377379839   -67.6377379839  0.195738E-06    80  -5.20295   81  -4.90498  
   40        34      -67.7129692215   -67.7129692215  0.192221E-06    80  -5.13787   81  -4.60509  
   40        35      -67.7274440971   -67.7274440971  0.199699E-06    80  -5.07066   81  -4.71437  
   40        36      -67.7326072305   -67.7326072305  0.196635E-06    80  -4.95541   81  -4.77781  
   40        37      -67.7444782879   -67.7444782879  0.198788E-06    80  -5.29560   81  -4.41041  
   40        38      -67.7930911447   -67.7930911447  0.197561E-06    80  -5.29269   81  -4.28107  
   40        39      -67.7716005466   -67.7716005466  0.194742E-06    80  -5.38429   81  -4.28547  
   40        40      -67.7396948222   -67.7396948222  0.198975E-06    80  -5.04600   81  -4.57621  
 
   42         1      -71.0224576586   -71.0224576586  0.198882E-06    84  -5.01328   85  -4.47571  
   42         2      -71.0542805970   -71.0542805970  0.199751E-06    84  -5.04978   85  -4.57033  
   42         3      -71.0660648288   -71.0660648288  0.199779E-06    84  -4.97297   85  -4.53875  
   42         4      -71.0810161434   -71.0810161434  0.199859E-06    84  -5.13560   85  -4.54473  
   42         5      -71.0408938113   -71.0408938113  0.198830E-06    84  -5.02459   85  -4.44601  
   42         6      -71.0799575204   -71.0799575204  0.197389E-06    84  -4.97527   85  -4.85466  
   42         7      -71.0591415681   -71.0591415681  0.198674E-06    84  -4.92469   85  -4.28973  
   42         8      -71.0821116368   -71.0821116368  0.199992E-06    84  -5.07405   85  -4.53551  
   42         9      -71.1258607578   -71.1258607578  0.198894E-06    84  -5.22174   85  -4.63627  
   42        10      -71.1049691486   -71.1049691486  0.196905E-06    84  -5.16460   85  -4.52126  
   42        11      -71.1034268704   -71.1034268704  0.197694E-06    84  -5.14579   85  -4.46835  
   42        12      -71.1361964807   -71.1361964807  0.198066E-06    84  -5.14313   85  -4.66178  
   42        13      -71.1280206025   -71.1280206025  0.199944E-06    84  -5.03212   85  -4.56749  
   42        14      -71.1625459369   -71.1625459369  0.199554E-06    84  -5.14327   85  -4.64240  
   42        15      -71.0855436992   -71.0855436992  0.199892E-06    84  -5.04601   85  -4.57462  
   42        16      -71.1403738228   -71.1403738228  0.197100E-06    84  -5.06673   85  -4.60587  
   42        17      -71.1353620466   -71.1353620466  0.199392E-06    84  -5.11778   85  -4.59584  
   42        18      -71.1036589788   -71.1036589788  0.199784E-06    84  -5.07496   85  -4.64047  
   42        19      -71.1678953697   -71.1678953697  0.198912E-06    84  -5.25037   85  -4.44454  
   42        20      -71.1303691926   -71.1303691926  0.199009E-06    84  -5.02448   85  -4.61520  
   42        21      -71.1734368855   -71.1734368855  0.198497E-06    84  -5.29037   85  -4.43109  
   42        22      -71.0849479293   -71.0849479293  0.199740E-06    84  -5.04416   85  -4.97988  
   42        23      -71.1196392410   -71.1196392410  0.198379E-06    84  -5.18617   85  -4.63677  
   42        24      -71.1516026500   -71.1516026500  0.199921E-06    84  -5.19648   85  -4.90909  
   42        25      -71.1570079230   -71.1570079230  0.199564E-06    84  -5.06331   85  -4.75585  
   42        26      -71.1373962696   -71.1373962696  0.199501E-06    84  -5.16475   85  -4.58225  
   42        27      -71.1389767805   -71.1389767805  0.198312E-06    84  -5.14427   85  -4.64167  
   42        28      -71.1113100178   -71.1113100178  0.198467E-06    84  -5.04139   85  -4.65260  
   42        29      -71.1492945972   -71.1492945972  0.199815E-06    84  -5.02533   85  -4.60589  
   42        30      -71.1240809988   -71.1240809988  0.199525E-06    84  -5.15749   85  -4.58952  
   42        31      -71.1607873734   -71.1607873734  0.196112E-06    84  -5.09884   85  -4.85275  
   42        32      -71.1909406663   -71.1909406663  0.199599E-06    84  -5.22025   85  -4.61011  
   42        33      -71.1951830690   -71.1951830690  0.198566E-06    84  -5.20356   85  -4.58212  
   42        34      -71.1615187732   -71.1615187732  0.199585E-06    84  -5.17620   85  -4.67568  
   42        35      -71.1829681789   -71.1829681789  0.197968E-06    84  -5.11292   85  -4.88225  
   42        36      -71.1538407121   -71.1538407121  0.199266E-06    84  -5.15948   85  -4.69007  
   42        37      -71.0974635009   -71.0974635009  0.199978E-06    84  -5.20814   85  -4.64963  
   42        38      -71.0601566020   -71.0601566020  0.198931E-06    84  -5.16593   85  -4.51830  
   42        39      -71.1914408511   -71.1914408511  0.199521E-06    84  -5.21861   85  -4.64274  
   42        40      -71.1546687637   -71.1546687637  0.195850E-06    84  -5.04274   85  -4.64301  
   42        41      -71.1707800491   -71.1707800491  0.199093E-06    84  -5.04625   85  -4.83755  
   42        42      -71.1117512684   -71.1117512684  0.199642E-06    84  -5.06981   85  -4.84495  
   42        43      -71.1428833620   -71.1428833620  0.199793E-06    84  -5.34918   85  -4.63435  
   42        44      -71.1772244265   -71.1772244265  0.199466E-06    84  -5.10646   85  -4.74875  
   42        45      -71.2300753936   -71.2300753936  0.199582E-06    84  -5.40098   85  -4.41962  
 
   44         1      -74.4071762743   -74.4071762743  0.198583E-06    88  -4.98742   89  -4.54943  
   44         2      -74.3647001340   -74.3647001340  0.198798E-06    88  -4.99683   89  -4.29663  
   44         3      -74.3432623146   -74.3432623146  0.198568E-06    88  -4.97707   89  -4.68083  
   44         4      -74.4665414859   -74.4665414859  0.199536E-06    88  -4.96077   89  -4.47123  
   44         5      -74.4805249816   -74.4805249816  0.199614E-06    88  -4.93144   89  -4.49423  
   44         6      -74.4704046121   -74.4704046121  0.197925E-06    88  -5.04883   89  -4.45402  
   44         7      -74.4856586968   -74.4856586968  0.199931E-06    88  -4.96090   89  -4.44736  
   44         8      -74.5061990036   -74.5061990036  0.199498E-06    88  -4.91112   89  -4.57517  
   44         9      -74.4147523479   -74.4147523479  0.199746E-06    88  -4.86901   89  -4.56050  
   44        10      -74.4813728209   -74.4813728209  0.198749E-06    88  -5.12329   89  -4.60193  
   44        11      -74.4418752808   -74.4418752808  0.199710E-06    88  -5.08677   89  -4.58956  
   44        12      -74.4500392010   -74.4500392010  0.199229E-06    88  -5.12819   89  -4.39277  
   44        13      -74.4911152031   -74.4911152031  0.196967E-06    88  -5.03636   89  -4.35249  
   44        14      -74.4481659967   -74.4481659967  0.198493E-06    88  -4.88814   89  -4.58430  
   44        15      -74.5236676879   -74.5236676879  0.197335E-06    88  -5.05289   89  -4.58976  
   44        16      -74.5397444064   -74.5397444064  0.199280E-06    88  -5.35232   89  -4.32153  
   44        17      -74.4717831643   -74.4717831643  0.198307E-06    88  -4.97690   89  -4.51733  
   44        18      -74.5364707811   -74.5364707811  0.195436E-06    88  -5.14612   89  -4.32929  
   44        19      -74.5411523512   -74.5411523512  0.198869E-06    88  -5.07130   89  -4.44923  
   44        20      -74.5182538058   -74.5182538058  0.198210E-06    88  -4.85518   89  -4.45058  
   44        21      -74.4954581736   -74.4954581736  0.199521E-06    88  -4.97171   89  -4.56560  
   44        22      -74.5683186125   -74.5683186125  0.199491E-06    88  -5.08955   89  -4.47969  
   44        23      -74.5438252202   -74.5438252202  0.196744E-06    88  -5.04653   89  -4.64433  
   44        24      -74.5232212210   -74.5232212210  0.196616E-06    88  -4.98100   89  -4.56501  
   44        25      -74.5707113171   -74.5707113171  0.198349E-06    88  -5.11036   89  -4.50078  
   44        26      -74.5274778372   -74.5274778372  0.199682E-06    88  -4.97656   89  -4.63439  
   44        27      -74.5179853449   -74.5179853449  0.199742E-06    88  -4.85686   89  -4.69377  
   44        28      -74.5524467965   -74.5524467965  0.196903E-06    88  -4.99749   89  -4.67067  
   44        29      -74.5740760645   -74.5740760645  0.197344E-06    88  -5.13759   89  -4.57265  
   44        30      -74.5714886071   -74.5714886071  0.199562E-06    88  -5.21904   89  -4.62041  
   44        31      -74.5339850094   -74.5339850094  0.198979E-06    88  -5.02467   89  -4.69261  
   44        32      -74.6063788349   -74.6063788349  0.198691E-06    88  -5.31855   89  -4.42797  
   44        33      -74.5369005365   -74.5369005365  0.199958E-06    88  -4.95936   89  -4.71525  
   44        34      -74.4912790141   -74.4912790141  0.198729E-06    88  -4.98347   89  -4.55809  
   44        35      -74.4118907267   -74.4118907267  0.197464E-06    88  -5.01790   89  -4.38159  
   44        36      -74.5686657290   -74.5686657290  0.198080E-06    88  -5.05040   89  -4.59585  
   44        37      -74.5375094984   -74.5375094984  0.199966E-06    88  -5.40276   89  -4.67355  
   44        38      -74.5441585480   -74.5441585480  0.198704E-06    88  -5.36191   89  -4.70027  
   44        39      -74.6016331781   -74.6016331781  0.198981E-06    88  -5.44648   89  -4.58593  
   44        40      -74.5768307094   -74.5768307094  0.199654E-06    88  -5.28048   89  -4.56358  
   44        41      -74.5226634036   -74.5226634036  0.198097E-06    88  -5.04108   89  -4.62879  
   44        42      -74.5514365849   -74.5514365849  0.199374E-06    88  -5.09150   89  -4.70742  
   44        43      -74.5243394756   -74.5243394756  0.198066E-06    88  -5.01310   89  -4.65577  
   44        44      -74.5341538996   -74.5341538996  0.198715E-06    88  -4.94549   89  -4.73683  
   44        45      -74.5309457217   -74.5309457217  0.190293E-06    88  -5.01654   89  -4.78491  
   44        46      -74.5062992810   -74.5062992810  0.199946E-06    88  -4.90464   89  -4.74383  
   44        47      -74.5958627403   -74.5958627403  0.199638E-06    88  -5.18123   89  -4.71821  
   44        48      -74.5302187884   -74.5302187884  0.199640E-06    88  -5.23800   89  -4.74534  
   44        49      -74.5658719649   -74.5658719649  0.198140E-06    88  -5.04454   89  -4.88516  
   44        50      -74.5585241334   -74.5585241334  0.198851E-06    88  -5.15333   89  -4.67563  
   44        51      -74.5854528284   -74.5854528284  0.199628E-06    88  -5.17703   89  -4.68930  
   44        52      -74.6367629403   -74.6367629403  0.195808E-06    88  -5.33710   89  -4.67853  
   44        53      -74.5261152357   -74.5261152357  0.196057E-06    88  -5.19232   89  -4.61813  
   44        54      -74.5830937111   -74.5830937111  0.199446E-06    88  -5.27940   89  -4.73993  
   44        55      -74.6433694503   -74.6433694503  0.199384E-06    88  -5.51297   89  -4.49844  
   44        56      -74.6057912023   -74.6057912023  0.198919E-06    88  -5.26648   89  -4.64324  
   44        57      -74.5894633955   -74.5894633955  0.199578E-06    88  -5.14580   89  -4.88185  
   44        58      -74.5454801100   -74.5454801100  0.198168E-06    88  -5.16702   89  -4.65015  
   44        59      -74.6027225278   -74.6027225278  0.198223E-06    88  -5.23251   89  -4.65173  
   44        60      -74.5831076348   -74.5831076348  0.198309E-06    88  -5.24426   89  -4.71174  
   44        61      -74.5582765507   -74.5582765507  0.199163E-06    88  -4.97727   89  -4.90507  
   44        62      -74.5763865797   -74.5763865797  0.199831E-06    88  -5.11249   89  -4.66074  
   44        63      -74.5713225087   -74.5713225087  0.198933E-06    88  -5.19444   89  -4.81486  
   44        64      -74.5668377863   -74.5668377863  0.199506E-06    88  -5.08934   89  -4.71465  
   44        65      -74.5574523362   -74.5574523362  0.199913E-06    88  -5.14338   89  -4.68400  
   44        66      -74.4422782077   -74.4422782077  0.199517E-06    88  -5.07835   89  -4.71674  
   44        67      -74.5876321810   -74.5876321810  0.199822E-06    88  -5.00519   89  -4.73282  
   44        68      -74.6138813433   -74.6138813433  0.195772E-06    88  -5.26172   89  -4.71490  
   44        69      -74.6424499577   -74.6424499577  0.198256E-06    88  -5.28359   89  -4.66202  
   44        70      -74.5998332587   -74.5998332587  0.196586E-06    88  -5.05071   89  -4.67379  
   44        71      -74.5425268453   -74.5425268453  0.198788E-06    88  -5.17449   89  -4.73573  
   44        72      -74.6588931871   -74.6588931871  0.199427E-06    88  -5.54850   89  -4.45765  
   44        73      -74.5705895591   -74.5705895591  0.198703E-06    88  -5.42769   89  -4.37591  
   44        74      -74.5903074403   -74.5903074403  0.199056E-06    88  -5.17456   89  -4.80982  
   44        75      -74.6717257694   -74.6717257694  0.197457E-06    88  -5.41758   89  -4.55356  
   44        76      -74.5836366417   -74.5836366417  0.199839E-06    88  -5.32793   89  -4.25493  
   44        77      -74.6264216156   -74.6264216156  0.198915E-06    88  -5.15367   89  -4.72181  
   44        78      -74.6254484384   -74.6254484384  0.196213E-06    88  -5.12560   89  -4.71641  
   44        79      -74.5841392007   -74.5841392007  0.197280E-06    88  -5.15520   89  -4.84313  
   44        80      -74.6263894519   -74.6263894519  0.198063E-06    88  -5.03433   89  -4.83464  
   44        81      -74.5324224494   -74.5324224494  0.198772E-06    88  -5.19475   89  -4.67497  
   44        82      -74.5738093784   -74.5738093784  0.198352E-06    88  -4.99256   89  -4.72622  
   44        83      -74.5714957418   -74.5714957418  0.198479E-06    88  -5.07671   89  -4.69927  
   44        84      -74.5782752009   -74.5782752009  0.197046E-06    88  -5.23816   89  -4.47495  
   44        85      -74.4807120594   -74.4807120594  0.198567E-06    88  -5.27567   89  -4.45537  
   44        86      -74.4501266938   -74.4501266938  0.198350E-06    88  -5.23373   89  -4.48227  
   44        87      -74.6266363307   -74.6266363307  0.199533E-06    88  -5.16660   89  -4.63861  
   44        88      -74.6263602723   -74.6263602723  0.199213E-06    88  -5.15527   89  -4.70096  
   44        89      -74.6715063438   -74.6715063438  0.196973E-06    88  -5.48951   89  -4.54673  
 
   46         1      -77.8102899268   -77.8102899268  0.921287E-07    92  -5.01462   93  -4.54681  
   46         2      -77.9123605021   -77.9123605021  0.199685E-06    92  -4.84345   93  -4.75505  
   46         3      -77.8821075548   -77.8821075548  0.199406E-06    92  -5.05057   93  -4.44695  
   46         4      -77.8965225932   -77.8965225932  0.196181E-06    92  -4.94324   93  -4.69862  
   46         5      -77.9193138799   -77.9193138799  0.197644E-06    92  -5.08228   93  -4.57007  
   46         6      -77.8572679650   -77.8572679650  0.196463E-06    92  -5.03405   93  -4.51452  
   46         7      -77.9125364929   -77.9125364929  0.199983E-06    92  -4.99687   93  -4.44137  
   46         8      -77.9317297360   -77.9317297360  0.197402E-06    92  -4.89478   93  -4.43818  
   46         9      -77.8688793059   -77.8688793059  0.198869E-06    92  -5.02405   93  -4.48478  
   46        10      -77.8975502777   -77.8975502777  0.196813E-06    92  -5.05025   93  -4.57692  
   46        11      -77.8979901505   -77.8979901505  0.195617E-06    92  -5.07432   93  -4.44538  
   46        12      -77.9483032680   -77.9483032680  0.191992E-06    92  -5.08210   93  -4.33936  
   46        13      -77.9806342664   -77.9806342664  0.197610E-06    92  -4.98868   93  -4.39559  
   46        14      -77.9534642949   -77.9534642949  0.197006E-06    92  -4.95448   93  -4.38211  
   46        15      -77.8610999607   -77.8610999607  0.199648E-06    92  -4.92745   93  -4.57556  
   46        16      -77.9247006389   -77.9247006389  0.197460E-06    92  -4.89592   93  -4.51700  
   46        17      -77.9288410619   -77.9288410619  0.190914E-06    92  -4.93381   93  -4.63527  
   46        18      -77.9467154534   -77.9467154534  0.198285E-06    92  -5.07688   93  -4.56386  
   46        19      -77.9355446769   -77.9355446769  0.199874E-06    92  -5.07469   93  -4.47035  
   46        20      -77.8369005592   -77.8369005592  0.198234E-06    92  -5.02994   93  -4.32891  
   46        21      -77.8935284365   -77.8935284365  0.194110E-06    92  -4.99943   93  -4.55143  
   46        22      -77.9364578940   -77.9364578940  0.192212E-06    92  -4.96552   93  -4.58918  
   46        23      -77.9677681719   -77.9677681719  0.196550E-06    92  -4.98531   93  -4.63063  
   46        24      -77.9824322281   -77.9824322281  0.189956E-06    92  -5.07173   93  -4.54526  
   46        25      -77.9644547115   -77.9644547115  0.198048E-06    92  -5.06193   93  -4.52318  
   46        26      -77.9116180129   -77.9116180129  0.196707E-06    92  -4.99784   93  -4.54280  
   46        27      -77.9444084787   -77.9444084787  0.193317E-06    92  -4.99019   93  -4.53076  
   46        28      -77.9344698361   -77.9344698361  0.198394E-06    92  -5.06679   93  -4.54631  
   46        29      -77.9636145935   -77.9636145935  0.199910E-06    92  -5.00801   93  -4.61877  
   46        30      -77.9601743360   -77.9601743360  0.197845E-06    92  -4.94716   93  -4.56215  
   46        31      -77.9062263890   -77.9062263890  0.198720E-06    92  -4.97099   93  -4.72124  
   46        32      -77.9666665708   -77.9666665708  0.187459E-06    92  -5.08888   93  -4.52881  
   46        33      -77.8990907458   -77.8990907458  0.197108E-06    92  -4.93222   93  -4.67111  
   46        34      -77.9770940530   -77.9770940530  0.197948E-06    92  -5.11233   93  -4.66153  
   46        35      -77.9880209703   -77.9880209703  0.196429E-06    92  -5.07967   93  -4.55138  
   46        36      -77.9856175790   -77.9856175790  0.197177E-06    92  -5.04930   93  -4.49534  
   46        37      -77.9307867313   -77.9307867313  0.193153E-06    92  -5.04635   93  -4.72161  
   46        38      -77.9386870127   -77.9386870127  0.197540E-06    92  -5.04684   93  -4.77455  
   46        39      -77.9928669613   -77.9928669613  0.199526E-06    92  -5.16960   93  -4.62760  
   46        40      -78.0177935448   -78.0177935448  0.198794E-06    92  -5.10901   93  -4.45167  
   46        41      -77.9564363568   -77.9564363568  0.199131E-06    92  -5.05155   93  -4.46869  
   46        42      -77.8872069710   -77.8872069710  0.198965E-06    92  -5.06434   93  -4.49036  
   46        43      -77.9773645922   -77.9773645922  0.199782E-06    92  -4.95552   93  -4.77036  
   46        44      -77.9816887192   -77.9816887192  0.199779E-06    92  -5.08750   93  -4.70787  
   46        45      -77.9040517838   -77.9040517838  0.192465E-06    92  -5.15939   93  -4.67547  
   46        46      -77.9903750208   -77.9903750208  0.193787E-06    92  -4.95965   93  -4.76880  
   46        47      -77.9298295813   -77.9298295813  0.171864E-06    92  -5.00258   93  -4.77808  
   46        48      -77.9121400292   -77.9121400292  0.199959E-06    92  -5.01776   93  -4.71933  
   46        49      -77.9441243276   -77.9441243276  0.196055E-06    92  -5.07582   93  -4.68849  
   46        50      -77.9882822601   -77.9882822601  0.194666E-06    92  -5.16625   93  -4.59318  
   46        51      -77.9864938034   -77.9864938034  0.195944E-06    92  -5.03133   93  -4.74459  
   46        52      -77.9577571461   -77.9577571461  0.199086E-06    92  -5.10585   93  -4.75917  
   46        53      -77.9279376657   -77.9279376657  0.198346E-06    92  -5.08122   93  -4.85868  
   46        54      -78.0082098464   -78.0082098464  0.198014E-06    92  -5.20044   93  -4.67895  
   46        55      -77.9994589542   -77.9994589542  0.194202E-06    92  -5.05604   93  -4.66230  
   46        56      -77.9615632593   -77.9615632593  0.194321E-06    92  -5.22356   93  -4.63021  
   46        57      -77.9250915332   -77.9250915332  0.199119E-06    92  -5.11327   93  -4.69857  
   46        58      -77.9485227495   -77.9485227495  0.198325E-06    92  -5.18495   93  -4.67786  
   46        59      -77.9946398204   -77.9946398204  0.197225E-06    92  -5.30641   93  -4.50496  
   46        60      -78.0371664672   -78.0371664672  0.196270E-06    92  -5.24739   93  -4.60269  
   46        61      -77.9901488654   -77.9901488654  0.199405E-06    92  -5.04872   93  -4.72646  
   46        62      -77.9839180754   -77.9839180754  0.199431E-06    92  -4.98130   93  -4.73343  
   46        63      -78.0048420431   -78.0048420431  0.199780E-06    92  -5.12216   93  -4.55419  
   46        64      -77.9700165242   -77.9700165242  0.197973E-06    92  -5.14378   93  -4.56080  
   46        65      -78.0179272300   -78.0179272300  0.199883E-06    92  -5.10846   93  -4.71831  
   46        66      -78.0302208839   -78.0302208839  0.197648E-06    92  -5.16763   93  -4.66964  
   46        67      -78.0528149406   -78.0528149406  0.198391E-06    92  -5.30732   93  -4.52421  
   46        68      -78.0067496822   -78.0067496822  0.194004E-06    92  -5.12100   93  -4.78484  
   46        69      -78.0305452977   -78.0305452977  0.199407E-06    92  -5.00032   93  -4.65026  
   46        70      -77.9982563536   -77.9982563536  0.198366E-06    92  -5.03304   93  -4.86377  
   46        71      -77.9584058760   -77.9584058760  0.196043E-06    92  -5.07421   93  -4.59573  
   46        72      -78.0041495682   -78.0041495682  0.194911E-06    92  -5.13450   93  -4.61905  
   46        73      -77.9949455564   -77.9949455564  0.186483E-06    92  -4.96900   93  -4.65465  
   46        74      -78.0185610104   -78.0185610104  0.191953E-06    92  -5.23056   93  -4.50576  
   46        75      -78.0027509204   -78.0027509204  0.197065E-06    92  -5.08928   93  -4.46515  
   46        76      -77.9731396716   -77.9731396716  0.192362E-06    92  -5.12884   93  -4.43084  
   46        77      -77.9577694024   -77.9577694024  0.199581E-06    92  -5.15844   93  -4.45310  
   46        78      -77.9906399795   -77.9906399795  0.197354E-06    92  -4.99353   93  -4.65213  
   46        79      -78.0104508693   -78.0104508693  0.199523E-06    92  -5.22867   93  -4.58628  
   46        80      -77.9695510630   -77.9695510630  0.198764E-06    92  -5.02481   93  -4.72056  
   46        81      -77.9996952143   -77.9996952143  0.189440E-06    92  -5.04620   93  -4.69881  
   46        82      -77.9842801363   -77.9842801363  0.197442E-06    92  -5.07600   93  -4.68373  
   46        83      -77.9707454625   -77.9707454625  0.198313E-06    92  -5.09503   93  -4.66708  
   46        84      -77.9946344711   -77.9946344711  0.198880E-06    92  -5.00254   93  -4.84633  
   46        85      -78.0291845733   -78.0291845733  0.198461E-06    92  -5.00373   93  -4.77051  
   46        86      -78.0508664791   -78.0508664791  0.199847E-06    92  -5.31453   93  -4.70023  
   46        87      -78.0121343700   -78.0121343700  0.194890E-06    92  -5.22911   93  -4.85303  
   46        88      -78.0521801367   -78.0521801367  0.197778E-06    92  -5.26284   93  -4.51853  
   46        89      -77.9932536507   -77.9932536507  0.199036E-06    92  -4.96619   93  -4.72533  
   46        90      -78.0467424283   -78.0467424283  0.196179E-06    92  -5.23408   93  -4.78306  
   46        91      -77.9986961025   -77.9986961025  0.197383E-06    92  -5.16322   93  -4.53870  
   46        92      -78.0202366353   -78.0202366353  0.198165E-06    92  -5.36651   93  -4.84439  
   46        93      -78.0169763663   -78.0169763663  0.191927E-06    92  -5.08909   93  -4.74333  
   46        94      -78.0315985133   -78.0315985133  0.199517E-06    92  -4.96406   93  -4.79493  
   46        95      -78.0097145166   -78.0097145166  0.198764E-06    92  -5.13908   93  -4.67951  
   46        96      -78.0075858545   -78.0075858545  0.199397E-06    92  -5.05849   93  -4.78967  
   46        97      -78.0035255275   -78.0035255275  0.198020E-06    92  -5.15738   93  -4.46765  
   46        98      -78.0328771173   -78.0328771173  0.188695E-06    92  -5.16636   93  -4.63632  
   46        99      -78.0683026008   -78.0683026008  0.198380E-06    92  -5.21381   93  -4.61857  
   46       100      -78.0344063707   -78.0344063707  0.199613E-06    92  -5.26041   93  -4.63043  
   46       101      -78.0460622437   -78.0460622437  0.194381E-06    92  -5.26668   93  -4.62752  
   46       102      -78.0368910806   -78.0368910806  0.199613E-06    92  -5.30559   93  -4.34891  
   46       103      -78.0724594629   -78.0724594629  0.197074E-06    92  -5.22437   93  -4.74152  
   46       104      -78.0285868724   -78.0285868724  0.197373E-06    92  -5.11360   93  -4.85193  
   46       105      -77.9854952244   -77.9854952244  0.199225E-06    92  -5.07346   93  -4.79919  
   46       106      -78.0335990754   -78.0335990754  0.197327E-06    92  -5.13846   93  -4.72701  
   46       107      -78.0713328493   -78.0713328493  0.196886E-06    92  -5.46117   93  -4.45835  
   46       108      -78.0780109156   -78.0780109156  0.199288E-06    92  -5.48311   93  -4.70158  
   46       109      -78.0825122459   -78.0825122459  0.194778E-06    92  -5.36576   93  -4.70746  
   46       110      -78.0456712417   -78.0456712417  0.194140E-06    92  -5.20035   93  -4.74637  
   46       111      -78.0374596102   -78.0374596102  0.189363E-06    92  -5.22673   93  -4.42032  
   46       112      -78.0282029870   -78.0282029870  0.196974E-06    92  -5.10027   93  -4.64597  
   46       113      -77.9056072872   -77.9056072872  0.199760E-06    92  -5.17397   93  -4.31872  
   46       114      -78.0750352547   -78.0750352547  0.185010E-06    92  -5.19853   93  -4.75793  
   46       115      -78.0251512830   -78.0251512830  0.198903E-06    92  -4.92073   93  -4.76794  
   46       116      -78.0735475059   -78.0735475059  0.197306E-06    92  -5.19834   93  -4.77566  
 
   48         1      -81.2158506333   -81.2158506333  0.186740E-06    96  -5.04932   97  -4.70424  
   48         2      -81.1466270417   -81.1466270417  0.199469E-06    96  -4.68990   97  -4.36917  
   48         3      -81.2788917005   -81.2788917005  0.197606E-06    96  -5.04962   97  -4.66700  
   48         4      -81.2954716118   -81.2954716118  0.199420E-06    96  -5.03440   97  -4.68006  
   48         5      -81.2392331578   -81.2392331578  0.199754E-06    96  -4.93984   97  -4.48576  
   48         6      -81.2574349405   -81.2574349405  0.200000E-06    96  -5.00983   97  -4.52650  
   48         7      -81.2971526897   -81.2971526897  0.192398E-06    96  -5.07969   97  -4.54197  
   48         8      -81.3276481653   -81.3276481653  0.199683E-06    96  -5.06521   97  -4.52539  
   48         9      -81.2752286858   -81.2752286858  0.199892E-06    96  -5.02197   97  -4.49788  
   48        10      -81.3392547757   -81.3392547757  0.198397E-06    96  -4.90879   97  -4.39197  
   48        11      -81.3285328209   -81.3285328209  0.198880E-06    96  -5.00578   97  -4.54903  
   48        12      -81.2908776113   -81.2908776113  0.195090E-06    96  -4.99508   97  -4.46639  
   48        13      -81.3196287843   -81.3196287843  0.193038E-06    96  -4.97786   97  -4.66979  
   48        14      -81.2462255856   -81.2462255856  0.199852E-06    96  -4.92482   97  -4.56549  
   48        15      -81.2040515419   -81.2040515419  0.199087E-06    96  -4.86374   97  -4.66045  
   48        16      -81.2664894261   -81.2664894261  0.198665E-06    96  -4.84863   97  -4.42453  
   48        17      -81.3152806965   -81.3152806965  0.196728E-06    96  -4.82185   97  -4.58947  
   48        18      -81.3304983214   -81.3304983214  0.198999E-06    96  -5.05914   97  -4.50746  
   48        19      -81.3599902077   -81.3599902077  0.197369E-06    96  -5.15618   97  -4.44576  
   48        20      -81.3062676862   -81.3062676862  0.199802E-06    96  -5.13706   97  -4.38342  
   48        21      -81.3544780606   -81.3544780606  0.197991E-06    96  -5.00467   97  -4.58465  
   48        22      -81.3838774134   -81.3838774134  0.196565E-06    96  -4.83725   97  -4.48750  
   48        23      -81.3440458367   -81.3440458367  0.198789E-06    96  -5.09046   97  -4.51429  
   48        24      -81.3502711166   -81.3502711166  0.184191E-06    96  -5.02496   97  -4.58134  
   48        25      -81.3436983428   -81.3436983428  0.199119E-06    96  -4.99956   97  -4.74803  
   48        26      -81.2936631568   -81.2936631568  0.197219E-06    96  -5.07893   97  -4.78339  
   48        27      -81.2769367979   -81.2769367979  0.198019E-06    96  -5.01945   97  -4.70107  
   48        28      -81.3726600668   -81.3726600668  0.191512E-06    96  -4.99100   97  -4.44228  
   48        29      -81.3560608331   -81.3560608331  0.197509E-06    96  -5.03882   97  -4.47283  
   48        30      -81.3081195769   -81.3081195769  0.197230E-06    96  -5.00325   97  -4.52987  
   48        31      -81.2947204933   -81.2947204933  0.194844E-06    96  -4.96780   97  -4.32351  
   48        32      -81.3641441036   -81.3641441036  0.198274E-06    96  -4.89902   97  -4.49783  
   48        33      -81.3871517522   -81.3871517522  0.192842E-06    96  -4.97584   97  -4.48968  
   48        34      -81.3890145668   -81.3890145668  0.199909E-06    96  -5.07109   97  -4.54077  
   48        35      -81.3070881228   -81.3070881228  0.196649E-06    96  -5.04942   97  -4.75048  
   48        36      -81.3680500477   -81.3680500477  0.198961E-06    96  -4.96602   97  -4.71151  
   48        37      -81.3793722561   -81.3793722561  0.198755E-06    96  -5.08099   97  -4.49825  
   48        38      -81.4087786054   -81.4087786054  0.186487E-06    96  -5.07037   97  -4.59804  
   48        39      -81.3839089869   -81.3839089869  0.198968E-06    96  -4.88683   97  -4.66792  
   48        40      -81.3699039121   -81.3699039121  0.199788E-06    96  -4.92883   97  -4.51001  
   48        41      -81.4086841416   -81.4086841416  0.199721E-06    96  -5.03666   97  -4.43510  
   48        42      -81.4271328184   -81.4271328184  0.195647E-06    96  -5.14707   97  -4.54686  
   48        43      -81.3960509434   -81.3960509434  0.188155E-06    96  -5.04211   97  -4.51843  
   48        44      -81.4158922922   -81.4158922922  0.197012E-06    96  -5.08710   97  -4.69402  
   48        45      -81.4018446699   -81.4018446699  0.197582E-06    96  -5.08038   97  -4.54443  
   48        46      -81.2734258104   -81.2734258104  0.198064E-06    96  -4.95583   97  -4.72326  
   48        47      -81.3921881526   -81.3921881526  0.199099E-06    96  -5.09435   97  -4.56171  
   48        48      -81.3613559434   -81.3613559434  0.192001E-06    96  -4.93521   97  -4.66342  
   48        49      -81.2755850309   -81.2755850309  0.198474E-06    96  -5.09444   97  -4.69005  
   48        50      -81.3977774520   -81.3977774520  0.196406E-06    96  -5.02493   97  -4.59690  
   48        51      -81.4164012654   -81.4164012654  0.199748E-06    96  -5.07239   97  -4.54164  
   48        52      -81.3752042558   -81.3752042558  0.199397E-06    96  -5.03699   97  -4.77856  
   48        53      -81.3659425435   -81.3659425435  0.197603E-06    96  -4.94917   97  -4.63709  
   48        54      -81.3937277932   -81.3937277932  0.199763E-06    96  -5.07837   97  -4.65101  
   48        55      -81.3837715564   -81.3837715564  0.199383E-06    96  -5.16123   97  -4.70225  
   48        56      -81.3604545166   -81.3604545166  0.185284E-06    96  -5.23104   97  -4.40609  
   48        57      -81.3203925717   -81.3203925717  0.199705E-06    96  -4.98968   97  -4.76837  
   48        58      -81.3853096152   -81.3853096152  0.193918E-06    96  -5.09064   97  -4.57832  
   48        59      -81.3000242306   -81.3000242306  0.199104E-06    96  -5.16729   97  -4.78049  
   48        60      -81.3240222339   -81.3240222339  0.196279E-06    96  -5.11194   97  -4.57477  
   48        61      -81.3949291344   -81.3949291344  0.195498E-06    96  -4.96015   97  -4.71578  
   48        62      -81.3885807404   -81.3885807404  0.196226E-06    96  -4.88453   97  -4.62436  
   48        63      -81.2841354362   -81.2841354362  0.197362E-06    96  -4.97224   97  -4.69951  
   48        64      -81.3541194124   -81.3541194124  0.197532E-06    96  -5.10667   97  -4.86840  
   48        65      -81.3983619191   -81.3983619191  0.199132E-06    96  -5.07522   97  -4.85135  
   48        66      -81.3742394710   -81.3742394710  0.197044E-06    96  -5.06099   97  -4.64909  
   48        67      -81.4147465275   -81.4147465275  0.198909E-06    96  -5.08466   97  -4.61240  
   48        68      -81.3242554771   -81.3242554771  0.195226E-06    96  -5.14558   97  -4.88941  
   48        69      -81.3197130156   -81.3197130156  0.197455E-06    96  -5.11877   97  -4.76494  
   48        70      -81.3419232270   -81.3419232270  0.197317E-06    96  -5.08574   97  -4.83465  
   48        71      -81.4292315634   -81.4292315634  0.197728E-06    96  -5.02371   97  -4.50546  
   48        72      -81.4108581680   -81.4108581680  0.197022E-06    96  -4.98819   97  -4.75119  
   48        73      -81.4190083101   -81.4190083101  0.197104E-06    96  -5.02946   97  -4.65686  
   48        74      -81.3918444838   -81.3918444838  0.196569E-06    96  -5.08666   97  -4.81022  
   48        75      -81.3587057815   -81.3587057815  0.199344E-06    96  -4.91218   97  -4.71155  
   48        76      -81.3620865861   -81.3620865861  0.199399E-06    96  -5.18831   97  -4.59299  
   48        77      -81.4166965061   -81.4166965061  0.197890E-06    96  -5.07911   97  -4.54655  
   48        78      -81.4079002194   -81.4079002194  0.187789E-06    96  -5.09995   97  -4.78238  
   48        79      -81.3596956508   -81.3596956508  0.198279E-06    96  -5.05816   97  -4.64336  
   48        80      -81.3959204237   -81.3959204237  0.246283E-06    96  -5.10558   97  -4.94834  
   48        81      -81.4224539540   -81.4224539540  0.199615E-06    96  -5.19153   97  -4.61637  
   48        82      -81.4442015832   -81.4442015832  0.197529E-06    96  -5.08963   97  -4.72141  
   48        83      -81.4726363573   -81.4726363573  0.198184E-06    96  -5.02492   97  -4.79054  
   48        84      -81.4195140565   -81.4195140565  0.199263E-06    96  -5.05563   97  -4.77489  
   48        85      -81.4504580006   -81.4504580006  0.197328E-06    96  -5.02893   97  -4.62553  
   48        86      -81.3287180375   -81.3287180375  0.197786E-06    96  -5.06357   97  -4.77810  
   48        87      -81.4522691001   -81.4522691001  0.197957E-06    96  -4.98056   97  -4.70285  
   48        88      -81.4407260258   -81.4407260258  0.186521E-06    96  -5.07260   97  -4.69851  
   48        89      -81.3624323732   -81.3624323732  0.198998E-06    96  -5.15555   97  -4.69843  
   48        90      -81.4495573299   -81.4495573299  0.197289E-06    96  -5.05513   97  -4.70082  
   48        91      -81.4899487572   -81.4899487572  0.199928E-06    96  -5.12374   97  -4.51257  
   48        92      -81.4562720043   -81.4562720043  0.195449E-06    96  -5.21230   97  -4.76048  
   48        93      -81.4553836360   -81.4553836360  0.177887E-06    96  -5.20769   97  -4.62045  
   48        94      -81.4378889260   -81.4378889260  0.196338E-06    96  -5.11564   97  -4.65127  
   48        95      -81.4282361506   -81.4282361506  0.196480E-06    96  -5.33224   97  -4.81647  
   48        96      -81.3779170608   -81.3779170608  0.198628E-06    96  -5.16603   97  -4.73703  
   48        97      -81.3929206530   -81.3929206530  0.199342E-06    96  -5.18660   97  -4.71881  
   48        98      -81.3912449795   -81.3912449795  0.198809E-06    96  -5.05660   97  -4.73143  
   48        99      -81.3989399723   -81.3989399723  0.199709E-06    96  -5.03947   97  -4.73474  
   48       100      -81.4210358270   -81.4210358270  0.192171E-06    96  -4.96436   97  -4.71492  
   48       101      -81.3657518228   -81.3657518228  0.198812E-06    96  -5.10919   97  -4.70879  
   48       102      -81.4189489103   -81.4189489103  0.197718E-06    96  -5.16767   97  -4.56856  
   48       103      -81.4392072175   -81.4392072175  0.189520E-06    96  -5.13916   97  -4.64961  
   48       104      -81.4480029714   -81.4480029714  0.197383E-06    96  -5.01462   97  -4.74775  
   48       105      -81.3784209386   -81.3784209386  0.195655E-06    96  -5.19245   97  -4.69125  
   48       106      -81.3965171227   -81.3965171227  0.198453E-06    96  -5.14042   97  -4.61488  
   48       107      -81.3814579723   -81.3814579723  0.197355E-06    96  -5.02202   97  -4.77150  
   48       108      -81.4463269302   -81.4463269302  0.197999E-06    96  -5.10002   97  -4.47972  
   48       109      -81.3899896429   -81.3899896429  0.193098E-06    96  -5.02852   97  -4.77091  
   48       110      -81.4214738375   -81.4214738375  0.194067E-06    96  -5.08010   97  -4.51343  
   48       111      -81.3956705871   -81.3956705871  0.192832E-06    96  -5.14715   97  -4.41522  
   48       112      -81.3957944259   -81.3957944259  0.197997E-06    96  -4.99636   97  -4.68215  
   48       113      -81.4266897026   -81.4266897026  0.199094E-06    96  -5.03847   97  -4.51513  
   48       114      -81.3570138997   -81.3570138997  0.198745E-06    96  -5.02283   97  -4.69369  
   48       115      -81.3318451784   -81.3318451784  0.199794E-06    96  -5.11841   97  -4.67365  
   48       116      -81.4068439708   -81.4068439708  0.188720E-06    96  -5.05897   97  -4.66489  
   48       117      -81.3851249057   -81.3851249057  0.198752E-06    96  -5.09693   97  -4.62907  
   48       118      -81.4048225242   -81.4048225242  0.196716E-06    96  -5.04653   97  -4.63287  
   48       119      -81.3455863247   -81.3455863247  0.199473E-06    96  -5.06196   97  -4.71711  
   48       120      -81.3398427135   -81.3398427135  0.199358E-06    96  -5.08013   97  -4.70066  
   48       121      -81.3980420708   -81.3980420708  0.199736E-06    96  -5.05070   97  -4.59193  
   48       122      -81.3262347178   -81.3262347178  0.181336E-06    96  -5.03687   97  -4.54119  
   48       123      -81.3265287478   -81.3265287478  0.197819E-06    96  -5.10101   97  -4.66107  
   48       124      -81.4081826753   -81.4081826753  0.199271E-06    96  -4.92767   97  -4.75469  
   48       125      -81.4089214243   -81.4089214243  0.197448E-06    96  -5.20569   97  -4.45124  
   48       126      -81.4108518304   -81.4108518304  0.173687E-06    96  -5.16392   97  -4.50390  
   48       127      -81.4618401771   -81.4618401771  0.198697E-06    96  -5.15867   97  -4.51681  
   48       128      -81.4275983453   -81.4275983453  0.199340E-06    96  -5.17210   97  -4.54165  
   48       129      -81.4096613415   -81.4096613415  0.196816E-06    96  -5.03590   97  -4.84226  
   48       130      -81.4059967200   -81.4059967200  0.199535E-06    96  -5.09590   97  -4.65241  
   48       131      -81.4296575730   -81.4296575730  0.185366E-06    96  -5.03655   97  -4.56051  
   48       132      -81.3761508593   -81.3761508593  0.195451E-06    96  -4.96528   97  -4.80248  
   48       133      -81.4438508962   -81.4438508962  0.198360E-06    96  -5.11785   97  -4.74034  
   48       134      -81.4044928340   -81.4044928340  0.199271E-06    96  -5.09895   97  -4.58833  
   48       135      -81.4781661340   -81.4781661340  0.192517E-06    96  -5.06825   97  -4.72426  
   48       136      -81.4161006794   -81.4161006794  0.199809E-06    96  -5.04641   97  -4.60711  
   48       137      -81.4638197563   -81.4638197563  0.199541E-06    96  -5.03181   97  -4.58641  
   48       138      -81.5007786758   -81.5007786758  0.197546E-06    96  -5.33702   97  -4.64036  
   48       139      -81.5034026858   -81.5034026858  0.191516E-06    96  -5.23208   97  -4.52754  
   48       140      -81.4683626329   -81.4683626329  0.199517E-06    96  -5.26802   97  -4.61064  
   48       141      -81.4088145968   -81.4088145968  0.191661E-06    96  -5.26314   97  -4.55401  
   48       142      -81.4291403804   -81.4291403804  0.197962E-06    96  -5.03144   97  -4.94662  
   48       143      -81.4119575734   -81.4119575734  0.195317E-06    96  -5.20151   97  -4.69594  
   48       144      -81.3583700788   -81.3583700788  0.196384E-06    96  -5.08125   97  -4.50801  
   48       145      -81.4500930884   -81.4500930884  0.198433E-06    96  -5.06174   97  -4.83448  
   48       146      -81.4263474671   -81.4263474671  0.196782E-06    96  -5.03375   97  -4.58723  
   48       147      -81.4445296946   -81.4445296946  0.198554E-06    96  -5.03265   97  -4.75981  
   48       148      -81.4693880480   -81.4693880480  0.199850E-06    96  -5.17104   97  -4.76405  
   48       149      -81.5008306386   -81.5008306386  0.197671E-06    96  -5.15170   97  -4.70434  
   48       150      -81.4884435292   -81.4884435292  0.199357E-06    96  -5.13230   97  -4.75446  
   48       151      -81.4386976496   -81.4386976496  0.197559E-06    96  -4.96033   97  -4.88159  
   48       152      -81.4547537119   -81.4547537119  0.199205E-06    96  -5.12340   97  -4.65321  
   48       153      -81.3933406757   -81.3933406757  0.198175E-06    96  -5.06440   97  -4.62307  
   48       154      -81.4434513213   -81.4434513213  0.193578E-06    96  -5.11027   97  -4.64709  
   48       155      -81.4476127780   -81.4476127780  0.186733E-06    96  -5.11415   97  -4.84504  
   48       156      -81.4573573343   -81.4573573343  0.198539E-06    96  -5.07990   97  -4.91687  
   48       157      -81.4137164302   -81.4137164302  0.199686E-06    96  -5.18963   97  -4.45061  
   48       158      -81.4632459330   -81.4632459330  0.197418E-06    96  -5.17120   97  -4.57824  
   48       159      -81.4350626131   -81.4350626131  0.190575E-06    96  -5.06122   97  -4.61892  
   48       160      -81.4823438404   -81.4823438404  0.199793E-06    96  -5.41829   97  -4.44873  
   48       161      -81.4793943844   -81.4793943844  0.194162E-06    96  -5.42904   97  -4.33350  
   48       162      -81.4844480498   -81.4844480498  0.195492E-06    96  -5.29181   97  -4.55987  
   48       163      -81.4983221145   -81.4983221145  0.199877E-06    96  -5.39752   97  -4.32729  
   48       164      -81.4371851814   -81.4371851814  0.198190E-06    96  -4.92662   97  -4.66186  
   48       165      -81.4973185069   -81.4973185069  0.197785E-06    96  -5.23863   97  -4.54978  
   48       166      -81.4609286376   -81.4609286376  0.189926E-06    96  -5.32526   97  -4.36832  
   48       167      -81.4770383287   -81.4770383287  0.198126E-06    96  -5.03229   97  -4.79428  
   48       168      -81.4892729997   -81.4892729997  0.197224E-06    96  -5.24699   97  -4.44038  
   48       169      -81.4925899600   -81.4925899600  0.198783E-06    96  -5.15216   97  -4.49199  
   48       170      -81.5188369191   -81.5188369191  0.196823E-06    96  -5.25243   97  -4.83398  
   48       171      -81.5205606989   -81.5205606989  0.195518E-06    96  -5.25474   97  -4.65175  
   48       172      -81.4145511982   -81.4145511982  0.191223E-06    96  -4.86358   97  -4.75567  
   48       173      -81.4555177917   -81.4555177917  0.198028E-06    96  -5.34642   97  -4.46189  
   48       174      -81.4126529115   -81.4126529115  0.198939E-06    96  -5.00238   97  -4.76785  
   48       175      -81.4116625173   -81.4116625173  0.193248E-06    96  -5.28730   97  -4.47023  
   48       176      -81.4410228390   -81.4410228390  0.199962E-06    96  -4.98624   97  -4.60719  
   48       177      -81.4277554089   -81.4277554089  0.199435E-06    96  -4.84633   97  -4.56070  
   48       178      -81.4498398973   -81.4498398973  0.198706E-06    96  -5.18074   97  -4.61362  
   48       179      -81.4274874061   -81.4274874061  0.196301E-06    96  -4.94306   97  -4.78441  
   48       180      -81.4488835806   -81.4488835806  0.196198E-06    96  -5.35597   97  -4.53446  
   48       181      -81.3782543760   -81.3782543760  0.199712E-06    96  -4.89633   97  -4.70521  
   48       182      -81.3978126414   -81.3978126414  0.198583E-06    96  -4.97802   97  -4.65731  
   48       183      -81.4518067937   -81.4518067937  0.196546E-06    96  -5.02350   97  -4.52357  
   48       184      -81.4380144923   -81.4380144923  0.198235E-06    96  -4.97302   97  -4.66796  
   48       185      -81.4544974521   -81.4544974521  0.160333E-06    96  -5.28206   97  -4.57298  
   48       186      -81.1897267026   -81.1897267026  0.196318E-06    96  -5.27926   97  -4.38950  
   48       187      -81.4515190606   -81.4515190606  0.192218E-06    96  -5.05198   97  -4.88417  
   48       188      -81.4651686786   -81.4651686786  0.193493E-06    96  -5.39136   97  -4.75269  
   48       189      -81.3596027199   -81.3596027199  0.985775E-07    96  -4.73526   97  -4.73206  
   48       190      -81.4163658262   -81.4163658262  0.196924E-06    96  -5.09568   97  -4.55647  
   48       191      -81.4127609948   -81.4127609948  0.197243E-06    96  -4.97352   97  -4.52223  
   48       192      -81.4871195642   -81.4871195642  0.198768E-06    96  -5.25580   97  -4.67484  
   48       193      -81.4763696494   -81.4763696494  0.193286E-06    96  -5.13867   97  -4.51375  
   48       194      -81.4829991741   -81.4829991741  0.196840E-06    96  -5.21740   97  -4.56819  
   48       195      -81.4840524621   -81.4840524621  0.199698E-06    96  -5.09415   97  -4.80073  
   48       196      -81.3721354499   -81.3721354499  0.198097E-06    96  -5.22663   97  -4.41022  
   48       197      -81.5162935232   -81.5162935232  0.191539E-06    96  -5.14453   97  -4.42902  
   48       198      -81.4734974456   -81.4734974456  0.199323E-06    96  -5.13489   97  -4.31290  
   48       199      -81.5214758541   -81.5214758541  0.198651E-06    96  -5.23237   97  -4.90788  
 
   50         1      -84.4702535640   -84.4702535640  0.199964E-06   100  -4.76642  101  -4.49673  
   50         2      -84.6251254876   -84.6251254876  0.196509E-06   100  -5.04548  101  -4.65462  
   50         3      -84.5402215877   -84.5402215877  0.190755E-06   100  -4.98768  101  -4.69059  
   50         4      -84.7266041577   -84.7266041577  0.198926E-06   100  -5.20194  101  -4.74605  
   50         5      -84.7249782627   -84.7249782627  0.199669E-06   100  -5.14442  101  -4.70479  
   50         6      -84.6863667807   -84.6863667807  0.199174E-06   100  -4.86711  101  -4.59107  
   50         7      -84.7140123981   -84.7140123981  0.194841E-06   100  -4.94973  101  -4.57670  
   50         8      -84.7672768046   -84.7672768046  0.198802E-06   100  -4.99062  101  -4.61143  
   50         9      -84.7448014756   -84.7448014756  0.198586E-06   100  -4.97626  101  -4.48540  
   50        10      -84.6818663020   -84.6818663020  0.196866E-06   100  -4.89076  101  -4.66842  
   50        11      -84.7009195390   -84.7009195390  0.199986E-06   100  -5.01676  101  -4.51210  
   50        12      -84.7160329884   -84.7160329884  0.199952E-06   100  -4.98665  101  -4.58343  
   50        13      -84.6448837644   -84.6448837644  0.197901E-06   100  -4.97104  101  -4.57883  
   50        14      -84.7205282829   -84.7205282829  0.199715E-06   100  -4.99647  101  -4.67790  
   50        15      -84.7257233373   -84.7257233373  0.198451E-06   100  -5.05265  101  -4.56276  
   50        16      -84.6848162948   -84.6848162948  0.199175E-06   100  -5.01999  101  -4.60896  
   50        17      -84.7184176709   -84.7184176709  0.199936E-06   100  -5.01093  101  -4.68859  
   50        18      -84.6900931212   -84.6900931212  0.194222E-06   100  -4.80244  101  -4.40835  
   50        19      -84.7517124876   -84.7517124876  0.186539E-06   100  -5.10687  101  -4.46484  
   50        20      -84.7844583758   -84.7844583758  0.197647E-06   100  -4.98584  101  -4.54952  
   50        21      -84.7686989373   -84.7686989373  0.197067E-06   100  -4.97531  101  -4.48334  
   50        22      -84.7357090735   -84.7357090735  0.200000E-06   100  -5.07981  101  -4.55529  
   50        23      -84.7736321490   -84.7736321490  0.189334E-06   100  -4.97228  101  -4.58812  
   50        24      -84.7546248456   -84.7546248456  0.199488E-06   100  -4.83807  101  -4.58578  
   50        25      -84.7543332168   -84.7543332168  0.198924E-06   100  -5.11587  101  -4.60823  
   50        26      -84.7677933839   -84.7677933839  0.198489E-06   100  -5.22843  101  -4.41434  
   50        27      -84.7843484065   -84.7843484065  0.199209E-06   100  -5.03819  101  -4.68660  
   50        28      -84.7169935050   -84.7169935050  0.198230E-06   100  -5.06731  101  -4.81896  
   50        29      -84.7835244589   -84.7835244589  0.198880E-06   100  -4.99023  101  -4.50106  
   50        30      -84.7717507913   -84.7717507913  0.192377E-06   100  -5.03632  101  -4.57427  
   50        31      -84.7841125027   -84.7841125027  0.197523E-06   100  -4.81145  101  -4.58189  
   50        32      -84.7428324901   -84.7428324901  0.198099E-06   100  -4.88820  101  -4.63200  
   50        33      -84.7716562985   -84.7716562985  0.199205E-06   100  -5.05070  101  -4.52996  
   50        34      -84.7605790702   -84.7605790702  0.193807E-06   100  -4.94532  101  -4.60435  
   50        35      -84.7926065449   -84.7926065449  0.193626E-06   100  -5.06052  101  -4.59887  
   50        36      -84.7669109495   -84.7669109495  0.196981E-06   100  -5.07409  101  -4.70707  
   50        37      -84.7983913326   -84.7983913326  0.197994E-06   100  -4.91962  101  -4.56762  
   50        38      -84.7566378126   -84.7566378126  0.199931E-06   100  -4.95000  101  -4.60906  
   50        39      -84.8298997487   -84.8298997487  0.196954E-06   100  -4.92020  101  -4.52700  
   50        40      -84.8479893907   -84.8479893907  0.191213E-06   100  -4.92585  101  -4.61449  
   50        41      -84.7868654261   -84.7868654261  0.198446E-06   100  -5.09826  101  -4.48660  
   50        42      -84.8480227407   -84.8480227407  0.199448E-06   100  -4.94618  101  -4.62209  
   50        43      -84.7751567684   -84.7751567684  0.195980E-06   100  -4.91431  101  -4.55465  
   50        44      -84.8631675846   -84.8631675846  0.197510E-06   100  -5.11316  101  -4.72002  
   50        45      -84.7768727474   -84.7768727474  0.197598E-06   100  -5.02020  101  -4.59167  
   50        46      -84.7496710471   -84.7496710471  0.199020E-06   100  -5.11203  101  -4.58090  
   50        47      -84.8214203782   -84.8214203782  0.196987E-06   100  -5.10810  101  -4.59103  
   50        48      -84.7720465052   -84.7720465052  0.196888E-06   100  -5.09465  101  -4.61819  
   50        49      -84.8129029430   -84.8129029430  0.197776E-06   100  -5.05638  101  -4.78366  
   50        50      -84.7435935436   -84.7435935436  0.195759E-06   100  -5.08446  101  -4.72794  
   50        51      -84.8272193094   -84.8272193094  0.197969E-06   100  -4.94851  101  -4.66869  
   50        52      -84.8619332940   -84.8619332940  0.197502E-06   100  -5.11834  101  -4.49636  
   50        53      -84.8179434101   -84.8179434101  0.196468E-06   100  -4.99031  101  -4.55349  
   50        54      -84.8161437790   -84.8161437790  0.197887E-06   100  -4.99314  101  -4.72307  
   50        55      -84.8624550611   -84.8624550611  0.190248E-06   100  -5.04236  101  -4.56273  
   50        56      -84.7076394136   -84.7076394136  0.198285E-06   100  -5.10037  101  -4.64965  
   50        57      -84.8114318681   -84.8114318681  0.198519E-06   100  -4.99530  101  -4.64162  
   50        58      -84.8352889645   -84.8352889645  0.198646E-06   100  -5.06767  101  -4.60152  
   50        59      -84.6410349034   -84.6410349034  0.199770E-06   100  -5.07642  101  -4.53209  
   50        60      -84.7331906153   -84.7331906153  0.199220E-06   100  -5.04659  101  -4.60980  
   50        61      -84.7048480760   -84.7048480760  0.199779E-06   100  -4.87238  101  -4.49368  
   50        62      -84.8071406450   -84.8071406450  0.199729E-06   100  -5.07095  101  -4.65223  
   50        63      -84.7621789622   -84.7621789622  0.195803E-06   100  -5.08461  101  -4.53822  
   50        64      -84.7591964105   -84.7591964105  0.190672E-06   100  -5.19854  101  -4.49755  
   50        65      -84.7879069237   -84.7879069237  0.198822E-06   100  -5.08621  101  -4.69657  
   50        66      -84.7869267522   -84.7869267522  0.198429E-06   100  -4.99528  101  -4.58875  
   50        67      -84.7603722460   -84.7603722460  0.197684E-06   100  -5.05041  101  -4.72793  
   50        68      -84.8240907850   -84.8240907850  0.198573E-06   100  -5.10485  101  -4.60768  
   50        69      -84.8405188392   -84.8405188392  0.198390E-06   100  -5.00894  101  -4.61566  
   50        70      -84.8351637398   -84.8351637398  0.198383E-06   100  -5.00138  101  -4.47772  
   50        71      -84.7681227813   -84.7681227813  0.190635E-06   100  -5.02429  101  -4.58375  
   50        72      -84.8332651621   -84.8332651621  0.192085E-06   100  -5.09897  101  -4.61822  
   50        73      -84.7717039922   -84.7717039922  0.198795E-06   100  -5.14661  101  -4.55342  
   50        74      -84.8058114594   -84.8058114594  0.199003E-06   100  -5.20150  101  -4.79528  
   50        75      -84.8072702063   -84.8072702063  0.199023E-06   100  -5.08249  101  -4.82293  
   50        76      -84.7791415836   -84.7791415836  0.197115E-06   100  -5.03762  101  -4.67386  
   50        77      -84.8050978064   -84.8050978064  0.198871E-06   100  -5.10255  101  -4.68008  
   50        78      -84.7263009646   -84.7263009646  0.175081E-06   100  -5.24491  101  -4.82793  
   50        79      -84.7411522496   -84.7411522496  0.196935E-06   100  -5.18857  101  -4.59609  
   50        80      -84.7540753458   -84.7540753458  0.198414E-06   100  -5.09031  101  -4.90618  
   50        81      -84.7852328626   -84.7852328626  0.198968E-06   100  -5.16866  101  -4.70822  
   50        82      -84.8135232759   -84.8135232759  0.195131E-06   100  -5.18071  101  -4.73580  
   50        83      -84.8303322150   -84.8303322150  0.199171E-06   100  -5.13835  101  -4.58232  
   50        84      -84.7690435647   -84.7690435647  0.194094E-06   100  -5.10727  101  -4.86228  
   50        85      -84.8240060896   -84.8240060896  0.195310E-06   100  -5.15921  101  -4.55485  
   50        86      -84.7642042381   -84.7642042381  0.197850E-06   100  -5.18029  101  -4.59472  
   50        87      -84.8200741768   -84.8200741768  0.197776E-06   100  -5.09079  101  -4.74892  
   50        88      -84.8634767832   -84.8634767832  0.193914E-06   100  -5.15831  101  -4.51392  
   50        89      -84.7802327782   -84.7802327782  0.194169E-06   100  -5.03864  101  -4.84008  
   50        90      -84.7884896611   -84.7884896611  0.198584E-06   100  -5.01314  101  -4.79998  
   50        91      -84.8343327155   -84.8343327155  0.197568E-06   100  -5.09684  101  -4.55585  
   50        92      -84.8051378693   -84.8051378693  0.199613E-06   100  -5.05142  101  -4.77194  
   50        93      -84.7715415127   -84.7715415127  0.193741E-06   100  -5.08652  101  -4.76923  
   50        94      -84.7695008264   -84.7695008264  0.198810E-06   100  -5.10953  101  -4.73492  
   50        95      -84.8245116705   -84.8245116705  0.198644E-06   100  -5.13377  101  -4.78243  
   50        96      -84.8253145399   -84.8253145399  0.199629E-06   100  -5.05490  101  -4.66075  
   50        97      -84.8555731127   -84.8555731127  0.199040E-06   100  -5.01241  101  -4.72831  
   50        98      -84.8813165475   -84.8813165475  0.199463E-06   100  -5.04498  101  -4.75471  
   50        99      -84.8585396105   -84.8585396105  0.197384E-06   100  -4.92235  101  -4.77737  
   50       100      -84.8859654693   -84.8859654693  0.199166E-06   100  -4.92888  101  -4.85125  
   50       101      -84.8205970956   -84.8205970956  0.199575E-06   100  -5.00183  101  -4.78115  
   50       102      -84.8573240856   -84.8573240856  0.196967E-06   100  -5.04280  101  -4.77939  
   50       103      -84.8129295063   -84.8129295063  0.198152E-06   100  -5.06096  101  -4.90339  
   50       104      -84.8806661159   -84.8806661159  0.195611E-06   100  -5.07715  101  -4.85561  
   50       105      -84.8397700840   -84.8397700840  0.195678E-06   100  -5.15026  101  -4.65228  
   50       106      -84.8666430837   -84.8666430837  0.195715E-06   100  -5.10796  101  -4.65064  
   50       107      -84.9058522645   -84.9058522645  0.181222E-06   100  -5.15126  101  -4.51228  
   50       108      -84.8748066897   -84.8748066897  0.196589E-06   100  -5.16413  101  -4.53787  
   50       109      -84.8589830475   -84.8589830475  0.196305E-06   100  -5.16177  101  -4.79361  
   50       110      -84.8688160774   -84.8688160774  0.199042E-06   100  -5.14994  101  -4.58554  
   50       111      -84.8848005533   -84.8848005533  0.196852E-06   100  -5.14873  101  -4.47109  
   50       112      -84.8176110651   -84.8176110651  0.197302E-06   100  -4.98304  101  -4.77346  
   50       113      -84.8408058712   -84.8408058712  0.193679E-06   100  -4.99378  101  -4.69542  
   50       114      -84.8812171621   -84.8812171621  0.199389E-06   100  -5.09306  101  -4.49194  
   50       115      -84.8893073206   -84.8893073206  0.199165E-06   100  -5.04615  101  -4.73909  
   50       116      -84.7835792087   -84.7835792087  0.197928E-06   100  -5.13919  101  -4.59719  
   50       117      -84.8634407029   -84.8634407029  0.196993E-06   100  -5.00482  101  -4.75074  
   50       118      -84.8514231544   -84.8514231544  0.197621E-06   100  -5.04940  101  -4.76010  
   50       119      -84.8526365442   -84.8526365442  0.195831E-06   100  -5.07200  101  -4.81202  
   50       120      -84.8110211380   -84.8110211380  0.198540E-06   100  -5.06649  101  -4.63439  
   50       121      -84.8349027268   -84.8349027268  0.190711E-06   100  -5.06622  101  -4.53578  
   50       122      -84.8435480759   -84.8435480759  0.198156E-06   100  -5.30643  101  -4.55464  
   50       123      -84.8385433449   -84.8385433449  0.198969E-06   100  -5.01513  101  -4.76883  
   50       124      -84.8244943553   -84.8244943553  0.197500E-06   100  -5.11637  101  -4.78708  
   50       125      -84.7203816318   -84.7204077899  0.191468E-06    99  -4.99004  102  -4.46763 HOMO-LUMO 0 gap (occ 1.278:0.722) T=0.100000E-04 
   50       126      -84.7664605502   -84.7664605502  0.199734E-06   100  -4.96717  101  -4.87826  
   50       127      -84.8126755599   -84.8126755599  0.199078E-06   100  -5.06670  101  -4.84269  
   50       128      -84.7879830953   -84.7879830953  0.199828E-06   100  -5.05753  101  -4.79368  
   50       129      -84.8246998323   -84.8246998323  0.199498E-06   100  -5.03837  101  -4.61235  
   50       130      -84.8125894667   -84.8125894667  0.192259E-06   100  -5.01737  101  -4.73373  
   50       131      -84.7933801635   -84.7933801635  0.198053E-06   100  -5.10385  101  -4.81374  
   50       132      -84.8410139143   -84.8410139143  0.198334E-06   100  -5.12009  101  -4.47655  
   50       133      -84.8126205855   -84.8126205855  0.194162E-06   100  -4.94242  101  -4.77152  
   50       134      -84.7653463949   -84.7653463949  0.197654E-06   100  -4.94674  101  -4.65437  
   50       135      -84.7740156938   -84.7740156938  0.199011E-06   100  -4.98367  101  -4.67860  
   50       136      -84.7631369026   -84.7631369026  0.191639E-06   100  -5.22463  101  -4.71964  
   50       137      -84.7986397388   -84.7986397388  0.196072E-06   100  -5.04583  101  -4.71234  
   50       138      -84.6742891266   -84.6742891266  0.197760E-06   100  -5.17283  101  -4.84706  
   50       139      -84.7377056942   -84.7377056942  0.199442E-06   100  -5.01734  101  -4.69679  
   50       140      -84.7396584022   -84.7396584022  0.198183E-06   100  -4.96029  101  -4.82699  
   50       141      -84.7239298659   -84.7239298659  0.197381E-06   100  -5.12141  101  -4.78937  
   50       142      -84.7803581955   -84.7803581955  0.199696E-06   100  -5.03591  101  -4.64722  
   50       143      -84.8707040025   -84.8707040025  0.199926E-06   100  -4.97423  101  -4.49885  
   50       144      -84.8652126224   -84.8652126224  0.199249E-06   100  -5.03497  101  -4.72401  
   50       145      -84.8357562181   -84.8357562181  0.197143E-06   100  -5.14740  101  -4.58040  
   50       146      -84.8650088235   -84.8650088235  0.197790E-06   100  -4.92823  101  -4.67161  
   50       147      -84.8130612953   -84.8130612953  0.195355E-06   100  -5.14665  101  -4.55804  
   50       148      -84.7564872491   -84.7564872491  0.198071E-06   100  -5.13881  101  -4.78816  
   50       149      -84.8295944177   -84.8295944177  0.199226E-06   100  -5.02588  101  -4.89073  
   50       150      -84.8632080294   -84.8632080294  0.199828E-06   100  -4.96766  101  -4.79994  
   50       151      -84.8496440870   -84.8496440870  0.196612E-06   100  -4.98109  101  -4.66929  
   50       152      -84.8205945568   -84.8205945568  0.199512E-06   100  -5.17074  101  -4.77942  
   50       153      -84.8510113844   -84.8510113844  0.199346E-06   100  -5.12485  101  -4.47400  
   50       154      -84.8378266535   -84.8378266535  0.189992E-06   100  -5.17547  101  -4.56051  
   50       155      -84.7767618848   -84.7767618848  0.199871E-06   100  -5.03600  101  -4.66602  
   50       156      -84.8196090763   -84.8196090763  0.198526E-06   100  -5.10444  101  -4.76695  
   50       157      -84.8704747181   -84.8704747181  0.191691E-06   100  -4.96606  101  -4.79895  
   50       158      -84.8533395948   -84.8533395948  0.198405E-06   100  -5.18080  101  -4.50060  
   50       159      -84.8090973684   -84.8090973684  0.199468E-06   100  -5.04125  101  -4.83974  
   50       160      -84.8301144237   -84.8301144237  0.197431E-06   100  -5.06338  101  -4.82908  
   50       161      -84.7974034277   -84.7974034277  0.198634E-06   100  -5.17639  101  -4.77166  
   50       162      -84.7910177950   -84.7910177950  0.199499E-06   100  -5.15017  101  -4.69314  
   50       163      -84.8555779981   -84.8555779981  0.197925E-06   100  -5.13852  101  -4.78974  
   50       164      -84.7737735258   -84.7737735258  0.199444E-06   100  -5.21476  101  -4.73113  
   50       165      -84.8556444343   -84.8556444343  0.199846E-06   100  -5.15653  101  -4.76256  
   50       166      -84.8558051060   -84.8558051060  0.193922E-06   100  -5.25458  101  -4.59678  
   50       167      -84.8460676791   -84.8460676791  0.196827E-06   100  -5.10998  101  -4.63987  
   50       168      -84.8500052769   -84.8500052769  0.192168E-06   100  -4.91458  101  -4.84164  
   50       169      -84.8767803254   -84.8767803254  0.198191E-06   100  -5.02243  101  -4.71758  
   50       170      -84.8310935251   -84.8310935251  0.199330E-06   100  -5.07906  101  -4.68047  
   50       171      -84.8693290529   -84.8693290529  0.199604E-06   100  -5.01756  101  -4.60418  
   50       172      -84.8920064778   -84.8920064778  0.192564E-06   100  -5.20576  101  -4.58683  
   50       173      -84.8977144506   -84.8977144506  0.198600E-06   100  -5.05558  101  -4.64618  
   50       174      -84.8518884884   -84.8518884884  0.199454E-06   100  -4.92381  101  -4.61971  
   50       175      -84.7454303279   -84.7454303279  0.198585E-06   100  -5.16177  101  -4.52724  
   50       176      -84.8241423303   -84.8241423303  0.197992E-06   100  -5.07329  101  -4.61545  
   50       177      -84.8871530500   -84.8871530500  0.197217E-06   100  -5.19945  101  -4.59873  
   50       178      -84.8346445488   -84.8346445488  0.196768E-06   100  -4.86396  101  -4.71351  
   50       179      -84.8527353621   -84.8527353621  0.196886E-06   100  -5.01321  101  -4.71827  
   50       180      -84.8010893330   -84.8010893330  0.199373E-06   100  -5.23749  101  -4.53371  
   50       181      -84.8623755858   -84.8623755858  0.190456E-06   100  -5.12754  101  -4.83212  
   50       182      -84.8993397014   -84.8993397014  0.195553E-06   100  -5.06134  101  -4.71175  
   50       183      -84.8988498717   -84.8988498717  0.198466E-06   100  -4.92176  101  -4.78679  
   50       184      -84.8993599073   -84.8993599073  0.194390E-06   100  -5.07860  101  -4.75839  
   50       185      -84.8211740334   -84.8211740334  0.198591E-06   100  -5.03889  101  -4.68174  
   50       186      -84.8601710832   -84.8601710832  0.199552E-06   100  -5.08434  101  -4.66478  
   50       187      -84.8778867352   -84.8778867352  0.198198E-06   100  -5.12918  101  -4.50050  
   50       188      -84.9075022366   -84.9075022366  0.199174E-06   100  -5.06221  101  -4.73858  
   50       189      -84.8931748718   -84.8931748718  0.194218E-06   100  -5.13990  101  -4.80515  
   50       190      -84.8340604619   -84.8340604619  0.198406E-06   100  -5.12665  101  -4.61288  
   50       191      -84.8454449215   -84.8454449215  0.196529E-06   100  -5.12846  101  -4.73305  
   50       192      -84.8020835828   -84.8020835828  0.198603E-06   100  -5.09471  101  -4.70996  
   50       193      -84.8422621497   -84.8422621497  0.196995E-06   100  -5.11810  101  -4.67081  
   50       194      -84.8558861448   -84.8558861448  0.196411E-06   100  -5.10721  101  -4.77505  
   50       195      -84.8619498190   -84.8619498190  0.198562E-06   100  -5.04657  101  -4.80995  
   50       196      -84.8444815731   -84.8444815731  0.196764E-06   100  -5.02328  101  -4.70293  
   50       197      -84.8282544162   -84.8282544162  0.197658E-06   100  -5.09048  101  -4.70378  
   50       198      -84.8546762655   -84.8546762655  0.199863E-06   100  -5.02974  101  -4.79841  
   50       199      -84.9139154728   -84.9139154728  0.192557E-06   100  -5.23034  101  -4.50946  
   50       200      -84.9167936115   -84.9167936115  0.192048E-06   100  -5.17677  101  -4.65619  
   50       201      -84.8966651094   -84.8966651094  0.199567E-06   100  -5.15741  101  -4.77388  
   50       202      -84.9077500143   -84.9077500143  0.195409E-06   100  -5.16167  101  -4.53102  
   50       203      -84.8752412978   -84.8752412978  0.196924E-06   100  -5.19353  101  -4.77818  
   50       204      -84.8501920931   -84.8501920931  0.195571E-06   100  -5.00318  101  -4.89667  
   50       205      -84.8427806053   -84.8427806053  0.198496E-06   100  -4.86934  101  -4.51806  
   50       206      -84.8641016823   -84.8641016823  0.199325E-06   100  -5.02443  101  -4.68109  
   50       207      -84.8828632324   -84.8828632324  0.196957E-06   100  -5.08340  101  -4.35456  
   50       208      -84.8970073321   -84.8970073321  0.198417E-06   100  -5.29430  101  -4.53740  
   50       209      -84.8388137092   -84.8388137092  0.197796E-06   100  -5.08704  101  -4.90181  
   50       210      -84.8338996847   -84.8338996847  0.197159E-06   100  -4.98517  101  -4.47882  
   50       211      -84.8027758905   -84.8027758905  0.196215E-06   100  -5.28166  101  -4.43060  
   50       212      -84.8162819263   -84.8162819263  0.194337E-06   100  -5.11270  101  -4.62401  
   50       213      -84.8428078848   -84.8428078848  0.199894E-06   100  -5.12460  101  -4.61244  
   50       214      -84.9010492981   -84.9010492981  0.199302E-06   100  -5.14057  101  -4.29322  
   50       215      -84.8403887906   -84.8403887906  0.192421E-06   100  -5.17894  101  -4.41239  
   50       216      -84.8830667048   -84.8830667048  0.199915E-06   100  -5.06905  101  -4.65149  
   50       217      -84.8912608863   -84.8912608863  0.199082E-06   100  -5.03786  101  -4.59192  
   50       218      -84.9012860270   -84.9012860270  0.196066E-06   100  -5.15455  101  -4.43842  
   50       219      -84.8884994002   -84.8884994002  0.199280E-06   100  -4.91835  101  -4.75525  
   50       220      -84.8522619428   -84.8522619428  0.196690E-06   100  -4.91117  101  -4.70625  
   50       221      -84.9205507718   -84.9205507718  0.198645E-06   100  -4.98754  101  -4.76588  
   50       222      -84.9246909862   -84.9246909862  0.198311E-06   100  -5.11511  101  -4.55561  
   50       223      -84.8873255452   -84.8873255452  0.198928E-06   100  -5.00304  101  -4.65293  
   50       224      -84.8851955240   -84.8851955240  0.198207E-06   100  -5.06087  101  -4.60505  
   50       225      -84.9156956514   -84.9156956514  0.195381E-06   100  -5.03304  101  -4.61991  
   50       226      -84.9259988815   -84.9259988815  0.199988E-06   100  -5.30944  101  -4.32499  
   50       227      -84.8286739263   -84.8286739263  0.197317E-06   100  -4.94304  101  -4.79509  
   50       228      -84.8150475998   -84.8150475998  0.199773E-06   100  -4.98701  101  -4.71848  
   50       229      -84.8621299868   -84.8621299868  0.199278E-06   100  -4.93478  101  -4.66369  
   50       230      -84.8456325845   -84.8456325845  0.197810E-06   100  -5.00491  101  -4.63912  
   50       231      -84.8545436331   -84.8545436331  0.193894E-06   100  -4.86339  101  -4.61698  
   50       232      -84.7837622684   -84.7837622684  0.198007E-06   100  -5.01030  101  -4.64611  
   50       233      -84.8813045164   -84.8813045164  0.198062E-06   100  -5.02029  101  -4.70506  
   50       234      -84.8245830121   -84.8245830121  0.199411E-06   100  -5.14975  101  -4.45490  
   50       235      -84.7616064129   -84.7616064129  0.196519E-06   100  -5.03179  101  -4.82718  
   50       236      -84.8365372695   -84.8365372695  0.192369E-06   100  -5.01187  101  -4.56969  
   50       237      -84.8931878051   -84.8931878051  0.191925E-06   100  -5.06909  101  -4.54646  
   50       238      -84.8212637514   -84.8212637514  0.199237E-06   100  -5.27020  101  -4.44524  
   50       239      -84.8862777045   -84.8862777045  0.197872E-06   100  -5.13575  101  -4.46695  
   50       240      -84.9067084547   -84.9067084547  0.197563E-06   100  -5.05040  101  -4.64035  
   50       241      -84.8960834008   -84.8960834008  0.196433E-06   100  -5.09112  101  -4.68925  
   50       242      -84.8553078818   -84.8553078818  0.199540E-06   100  -4.86532  101  -4.71048  
   50       243      -84.8365533115   -84.8365533115  0.197988E-06   100  -4.96648  101  -4.75372  
   50       244      -84.8679684658   -84.8679684658  0.194239E-06   100  -4.92342  101  -4.77987  
   50       245      -84.8738004012   -84.8738004012  0.198749E-06   100  -4.99085  101  -4.71833  
   50       246      -84.9314243889   -84.9314243889  0.199860E-06   100  -5.11661  101  -4.74089  
   50       247      -84.9027270321   -84.9027270321  0.185857E-06   100  -5.21342  101  -4.69323  
   50       248      -84.9343032447   -84.9343032447  0.196917E-06   100  -5.11870  101  -4.63509  
   50       249      -84.9243963452   -84.9243963452  0.199145E-06   100  -5.03889  101  -4.76905  
   50       250      -84.9004179740   -84.9004179740  0.199382E-06   100  -5.15421  101  -4.73978  
   50       251      -84.8923899433   -84.8923899433  0.198252E-06   100  -5.00214  101  -4.72208  
   50       252      -84.8905174292   -84.8905174292  0.199229E-06   100  -5.03298  101  -4.73774  
   50       253      -84.8646890467   -84.8646890467  0.196337E-06   100  -4.91639  101  -4.75927  
   50       254      -84.8834977132   -84.8834977132  0.197293E-06   100  -5.10817  101  -4.79016  
   50       255      -84.8943097043   -84.8943097043  0.185995E-06   100  -5.19316  101  -4.56165  
   50       256      -84.8946165393   -84.8946165393  0.197220E-06   100  -5.29278  101  -4.50201  
   50       257      -84.8881562959   -84.8881562959  0.197414E-06   100  -5.09874  101  -4.71053  
   50       258      -84.8247899038   -84.8247899038  0.199645E-06   100  -5.04306  101  -4.76632  
   50       259      -84.8877301390   -84.8877301390  0.197712E-06   100  -5.01412  101  -4.82756  
   50       260      -84.9653858894   -84.9653858894  0.191330E-06   100  -5.16477  101  -4.57681  
   50       261      -84.9305166577   -84.9305166577  0.193465E-06   100  -5.31316  101  -4.48474  
   50       262      -84.9620772321   -84.9620772321  0.194597E-06   100  -5.26239  101  -4.53612  
   50       263      -84.9798015001   -84.9798015001  0.197766E-06   100  -5.56471  101  -4.54906  
   50       264      -84.9687169152   -84.9687169152  0.199632E-06   100  -5.33699  101  -4.70433  
   50       265      -84.9496104794   -84.9496104794  0.180077E-06   100  -5.15219  101  -4.53706  
   50       266      -84.9848978487   -84.9848978487  0.199380E-06   100  -5.31723  101  -4.53812  
   50       267      -84.9511088941   -84.9511088941  0.199837E-06   100  -5.29659  101  -4.53396  
   50       268      -84.9466046200   -84.9466046200  0.195130E-06   100  -5.19914  101  -4.53378  
   50       269      -84.8969247501   -84.8969247501  0.198271E-06   100  -4.91513  101  -4.62339  
   50       270      -84.9966538502   -84.9966538502  0.189520E-06   100  -5.57235  101  -4.38498  
   50       271      -84.9994205304   -84.9994205304  0.180095E-06   100  -5.21349  101  -4.67803  
 
   52         1      -88.0358009274   -88.0358009274  0.197717E-06   104  -5.05141  105  -4.45771  
   52         2      -87.9607763712   -87.9607763712  0.198429E-06   104  -4.77833  105  -4.35972  
   52         3      -88.0690221647   -88.0690221647  0.185007E-06   104  -4.94108  105  -4.59187  
   52         4      -88.0981470804   -88.0981470804  0.188069E-06   104  -5.00391  105  -4.51803  
   52         5      -88.0819057533   -88.0819057533  0.197917E-06   104  -4.88215  105  -4.55676  
   52         6      -88.1372346653   -88.1372346653  0.194148E-06   104  -4.88705  105  -4.53760  
   52         7      -88.1392872499   -88.1392872499  0.197850E-06   104  -5.00504  105  -4.63294  
   52         8      -88.1361798199   -88.1361798199  0.198691E-06   104  -5.02806  105  -4.68272  
   52         9      -88.0728172400   -88.0728172400  0.199947E-06   104  -4.97776  105  -4.65574  
   52        10      -88.1501823736   -88.1501823736  0.196962E-06   104  -5.01336  105  -4.65577  
   52        11      -88.1725462937   -88.1725462937  0.230642E-06   104  -4.97959  105  -4.50450  
   52        12      -88.1313783463   -88.1313783463  0.198732E-06   104  -5.07568  105  -4.77281  
   52        13      -88.1258342491   -88.1258342491  0.197435E-06   104  -5.10727  105  -4.60863  
   52        14      -88.1156165908   -88.1156165908  0.180660E-06   104  -5.08730  105  -4.51695  
   52        15      -88.0483233875   -88.0483233875  0.199469E-06   104  -5.05000  105  -4.43963  
   52        16      -88.1386154379   -88.1386154379  0.191263E-06   104  -5.07288  105  -4.64905  
   52        17      -88.0886501761   -88.0886501761  0.199398E-06   104  -4.93173  105  -4.57798  
   52        18      -88.1623316632   -88.1623316632  0.198514E-06   104  -4.94392  105  -4.64135  
   52        19      -88.1602890589   -88.1602890589  0.197550E-06   104  -4.98135  105  -4.57635  
   52        20      -88.1307703603   -88.1307703603  0.199517E-06   104  -5.08560  105  -4.62845  
   52        21      -88.1178955092   -88.1178955092  0.198972E-06   104  -4.94719  105  -4.76962  
   52        22      -88.1435643408   -88.1435643408  0.199608E-06   104  -4.95716  105  -4.42983  
   52        23      -88.2039741915   -88.2039741915  0.194382E-06   104  -5.00306  105  -4.62902  
   52        24      -88.1939383989   -88.1939383989  0.192769E-06   104  -5.18175  105  -4.48111  
   52        25      -88.1253285461   -88.1253285461  0.192564E-06   104  -5.03399  105  -4.62419  
   52        26      -88.1572472950   -88.1572472950  0.196791E-06   104  -4.89135  105  -4.56826  
   52        27      -88.1802435066   -88.1802435066  0.197812E-06   104  -4.96764  105  -4.37587  
   52        28      -88.1696571048   -88.1696571048  0.193533E-06   104  -5.16916  105  -4.59864  
   52        29      -88.1807546614   -88.1807546614  0.195497E-06   104  -5.11721  105  -4.41147  
   52        30      -88.1712861704   -88.1712861704  0.198683E-06   104  -5.03396  105  -4.67234  
   52        31      -88.1117683782   -88.1117683782  0.197369E-06   104  -5.15640  105  -4.36508  
   52        32      -88.1157013664   -88.1157013664  0.193255E-06   104  -5.10558  105  -4.72168  
   52        33      -88.1549308563   -88.1549308563  0.198558E-06   104  -4.91586  105  -4.61316  
   52        34      -88.1727495816   -88.1727495816  0.195968E-06   104  -4.90601  105  -4.58418  
   52        35      -88.1943531338   -88.1943531338  0.199038E-06   104  -4.88725  105  -4.58198  
   52        36      -88.1204238713   -88.1204238713  0.196998E-06   104  -5.21032  105  -4.59407  
   52        37      -88.1582572396   -88.1582572396  0.192626E-06   104  -5.02803  105  -4.58655  
   52        38      -88.0730896093   -88.0730896093  0.190802E-06   104  -4.98848  105  -4.70098  
   52        39      -88.2075544932   -88.2075544932  0.199614E-06   104  -4.89982  105  -4.64224  
   52        40      -88.2332651123   -88.2332651123  0.195899E-06   104  -5.03202  105  -4.48501  
   52        41      -88.1889593266   -88.1889593266  0.199087E-06   104  -4.85295  105  -4.60135  
   52        42      -88.1722912419   -88.1722912419  0.190890E-06   104  -5.08568  105  -4.66628  
   52        43      -88.2097636932   -88.2097636932  0.198209E-06   104  -5.02528  105  -4.67384  
   52        44      -88.1979964724   -88.1979964724  0.199495E-06   104  -4.96477  105  -4.54797  
   52        45      -88.1178020048   -88.1178020048  0.199604E-06   104  -4.98818  105  -4.58840  
   52        46      -88.2009773669   -88.2009773669  0.196750E-06   104  -5.02656  105  -4.65611  
   52        47      -88.1644121711   -88.1644121711  0.199444E-06   104  -5.08030  105  -4.65481  
   52        48      -88.2081545658   -88.2081545658  0.197690E-06   104  -5.10424  105  -4.65573  
   52        49      -88.1930925629   -88.1930925629  0.197437E-06   104  -5.01076  105  -4.64740  
   52        50      -88.1698702689   -88.1698702689  0.198072E-06   104  -5.08798  105  -4.56430  
   52        51      -88.1884162888   -88.1884162888  0.199388E-06   104  -4.98079  105  -4.67856  
   52        52      -88.1998099037   -88.1998099037  0.199543E-06   104  -5.00074  105  -4.58934  
   52        53      -88.2152347397   -88.2152347397  0.195232E-06   104  -5.04360  105  -4.66437  
   52        54      -88.2329397045   -88.2329397045  0.194588E-06   104  -5.17300  105  -4.48707  
   52        55      -88.2185811707   -88.2185811707  0.196417E-06   104  -5.06535  105  -4.74290  
   52        56      -88.2127527654   -88.2127527654  0.194287E-06   104  -5.09135  105  -4.59191  
   52        57      -88.2139959508   -88.2139959508  0.193289E-06   104  -5.10858  105  -4.58617  
   52        58      -88.0975314062   -88.0975314062  0.196097E-06   104  -4.89667  105  -4.54691  
   52        59      -88.1683976735   -88.1683976735  0.198031E-06   104  -4.99279  105  -4.62908  
   52        60      -88.2191506461   -88.2191506461  0.198477E-06   104  -5.02929  105  -4.66884  
   52        61      -88.1430519533   -88.1430519533  0.199759E-06   104  -5.05764  105  -4.64752  
   52        62      -88.2496958720   -88.2496958720  0.185385E-06   104  -5.02882  105  -4.72183  
   52        63      -88.2204557061   -88.2204557061  0.199612E-06   104  -4.99423  105  -4.46866  
   52        64      -88.1880839604   -88.1880839604  0.198695E-06   104  -5.15622  105  -4.65357  
   52        65      -88.2544987415   -88.2544987415  0.196635E-06   104  -5.10685  105  -4.58487  
   52        66      -88.2700549759   -88.2700549759  0.199301E-06   104  -5.07278  105  -4.58100  
   52        67      -88.1809125202   -88.1809125202  0.193916E-06   104  -5.01633  105  -4.73584  
   52        68      -88.2250499785   -88.2250499785  0.199805E-06   104  -5.03630  105  -4.62658  
   52        69      -88.1847352146   -88.1847352146  0.196602E-06   104  -5.06795  105  -4.73117  
   52        70      -88.2370475826   -88.2370475826  0.198111E-06   104  -5.05931  105  -4.54774  
   52        71      -88.1773705793   -88.1773705793  0.199039E-06   104  -4.97485  105  -4.63650  
   52        72      -88.2173909556   -88.2173909556  0.192913E-06   104  -5.02290  105  -4.69586  
   52        73      -88.1843413375   -88.1843413375  0.197982E-06   104  -5.00412  105  -4.69495  
   52        74      -88.2484070441   -88.2484070441  0.196740E-06   104  -4.87288  105  -4.68315  
   52        75      -88.2117837938   -88.2117837938  0.198426E-06   104  -4.99875  105  -4.73509  
   52        76      -88.1918361876   -88.1918361876  0.199633E-06   104  -5.10457  105  -4.67800  
   52        77      -88.1510791003   -88.1510791003  0.198098E-06   104  -4.94450  105  -4.69132  
   52        78      -88.2471795793   -88.2471795793  0.195742E-06   104  -4.94233  105  -4.75862  
   52        79      -88.1862273151   -88.1862273151  0.186269E-06   104  -5.03294  105  -4.70132  
   52        80      -88.2417560820   -88.2417560820  0.198998E-06   104  -5.12390  105  -4.65507  
   52        81      -88.2228399012   -88.2228399012  0.179318E-06   104  -5.15524  105  -4.50968  
   52        82      -88.2234578688   -88.2234578688  0.198383E-06   104  -5.25137  105  -4.50407  
   52        83      -88.0683447100   -88.0683447100  0.194561E-06   104  -5.18928  105  -4.58453  
   52        84      -88.2731562350   -88.2731562350  0.199575E-06   104  -5.02895  105  -4.75689  
   52        85      -88.1948232498   -88.1948232498  0.198940E-06   104  -5.08144  105  -4.72398  
   52        86      -88.2281009365   -88.2281009365  0.199588E-06   104  -5.09216  105  -4.86406  
   52        87      -88.1845837248   -88.1845837248  0.198332E-06   104  -5.04979  105  -4.73477  
   52        88      -88.1667987768   -88.1667987768  0.199134E-06   104  -5.02762  105  -4.64326  
   52        89      -88.2819477547   -88.2819477547  0.186219E-06   104  -5.12473  105  -4.55298  
   52        90      -88.2207825322   -88.2207825322  0.196887E-06   104  -4.94886  105  -4.66214  
   52        91      -88.2050151758   -88.2050151758  0.198999E-06   104  -5.10979  105  -4.84022  
   52        92      -88.2782463757   -88.2782463757  0.200000E-06   104  -5.09612  105  -4.63849  
   52        93      -88.2196449367   -88.2196449367  0.191811E-06   104  -5.10366  105  -4.62963  
   52        94      -88.2158402071   -88.2158402071  0.199617E-06   104  -4.92107  105  -4.65071  
   52        95      -88.2504667537   -88.2504667537  0.197167E-06   104  -5.12417  105  -4.59481  
   52        96      -88.2288302083   -88.2288302083  0.198594E-06   104  -5.05553  105  -4.51933  
   52        97      -88.2263959945   -88.2263959945  0.199613E-06   104  -4.99887  105  -4.52493  
   52        98      -88.2426148580   -88.2426148580  0.199839E-06   104  -4.92081  105  -4.68492  
   52        99      -88.1850166350   -88.1850166350  0.187845E-06   104  -5.09015  105  -4.62155  
   52       100      -88.2358225793   -88.2358225793  0.198708E-06   104  -4.96564  105  -4.63454  
   52       101      -88.2767034249   -88.2767034249  0.198050E-06   104  -5.17229  105  -4.48358  
   52       102      -88.2110930043   -88.2110930043  0.199706E-06   104  -5.03844  105  -4.68802  
   52       103      -88.1263692148   -88.1263692148  0.198761E-06   104  -4.97343  105  -4.67699  
   52       104      -88.2004466219   -88.2004466219  0.191532E-06   104  -4.95377  105  -4.71031  
   52       105      -88.1274334044   -88.1274334044  0.193840E-06   104  -4.93321  105  -4.80810  
   52       106      -88.1621141932   -88.1621141932  0.199235E-06   104  -5.08066  105  -4.74291  
   52       107      -88.2386266374   -88.2386266374  0.190763E-06   104  -5.15556  105  -4.54941  
   52       108      -88.1633337043   -88.1633337043  0.198231E-06   104  -5.15391  105  -4.44337  
   52       109      -88.1571504903   -88.1571763992  0.997547E-07   103  -5.29165  106  -4.71330 HOMO-LUMO 0 gap (occ 1.299:0.701) T=0.100000E-04 
   52       110      -88.2292576329   -88.2292576329  0.199636E-06   104  -5.20004  105  -4.80931  
   52       111      -88.2226312132   -88.2226312132  0.197336E-06   104  -5.17941  105  -4.86974  
   52       112      -88.1443862311   -88.1443862311  0.192732E-06   104  -5.17025  105  -4.81810  
   52       113      -88.2160694028   -88.2160694028  0.196400E-06   104  -5.00534  105  -4.76561  
   52       114      -88.1372690265   -88.1372690265  0.198089E-06   104  -5.17683  105  -4.74012  
   52       115      -88.1626632655   -88.1626632655  0.197710E-06   104  -5.04042  105  -4.72133  
   52       116      -88.1661065658   -88.1661065658  0.199293E-06   104  -5.09352  105  -5.00520  
   52       117      -88.1697461513   -88.1697461513  0.198368E-06   104  -5.11566  105  -4.74801  
   52       118      -88.1827733674   -88.1827733674  0.198840E-06   104  -5.12401  105  -4.55738  
   52       119      -88.2047427451   -88.2047427451  0.196043E-06   104  -5.08313  105  -4.82811  
   52       120      -88.2248993620   -88.2248993620  0.199663E-06   104  -5.01325  105  -4.85303  
   52       121      -88.2160167686   -88.2160167686  0.198943E-06   104  -5.09264  105  -4.91634  
   52       122      -88.2086979987   -88.2086979987  0.199577E-06   104  -5.11233  105  -4.71128  
   52       123      -88.2391496900   -88.2391496900  0.196723E-06   104  -5.17550  105  -4.56494  
   52       124      -88.1871571877   -88.1871571877  0.191445E-06   104  -5.13142  105  -4.81286  
   52       125      -88.2050117645   -88.2050117645  0.193757E-06   104  -5.00884  105  -4.92895  
   52       126      -88.2416865264   -88.2416865264  0.198519E-06   104  -5.12215  105  -4.87954  
   52       127      -88.1783896946   -88.1783896946  0.193263E-06   104  -5.02483  105  -4.86149  
   52       128      -88.1851405593   -88.1851405593  0.199963E-06   104  -5.06709  105  -4.78929  
   52       129      -88.2352804716   -88.2352804716  0.199891E-06   104  -5.18214  105  -4.78895  
   52       130      -88.2346585081   -88.2346585081  0.195517E-06   104  -5.04871  105  -4.65920  
   52       131      -88.2209929576   -88.2209929576  0.192865E-06   104  -5.09836  105  -4.68732  
   52       132      -88.2044037546   -88.2044037546  0.272622E-06   104  -5.10468  105  -4.72420  
   52       133      -88.2381541212   -88.2381541212  0.195325E-06   104  -5.08929  105  -4.80002  
   52       134      -88.2679260066   -88.2679260066  0.197030E-06   104  -5.07693  105  -4.74794  
   52       135      -88.2033507044   -88.2033507044  0.190255E-06   104  -5.10301  105  -4.79821  
   52       136      -88.2390781791   -88.2390781791  0.197401E-06   104  -5.03490  105  -4.76604  
   52       137      -88.2703655441   -88.2703655441  0.193402E-06   104  -5.15893  105  -4.67456  
   52       138      -88.2375061419   -88.2375061419  0.197592E-06   104  -5.16876  105  -4.83826  
   52       139      -88.2511062934   -88.2511062934  0.196646E-06   104  -5.06504  105  -4.89502  
   52       140      -88.2901092311   -88.2901092311  0.194248E-06   104  -5.04267  105  -4.72939  
   52       141      -88.2676860641   -88.2676860641  0.199658E-06   104  -5.24268  105  -4.44162  
   52       142      -88.2250153744   -88.2250153744  0.199799E-06   104  -5.20616  105  -4.72756  
   52       143      -88.2663518659   -88.2663518659  0.195660E-06   104  -5.21612  105  -4.46379  
   52       144      -88.2840562728   -88.2840562728  0.199960E-06   104  -5.21897  105  -4.40863  
   52       145      -88.2003225567   -88.2003225567  0.199851E-06   104  -5.13392  105  -4.67808  
   52       146      -88.2777663739   -88.2777663739  0.195907E-06   104  -5.24730  105  -4.36240  
   52       147      -88.1891180268   -88.1891180268  0.189394E-06   104  -5.23452  105  -4.64629  
   52       148      -88.2531406710   -88.2531406710  0.199668E-06   104  -5.05539  105  -4.73894  
   52       149      -88.2238198574   -88.2238198574  0.198052E-06   104  -5.19198  105  -4.73777  
   52       150      -88.2845166285   -88.2845166285  0.198775E-06   104  -5.10549  105  -4.49009  
   52       151      -88.2141156468   -88.2141156468  0.195997E-06   104  -4.89774  105  -4.70785  
   52       152      -88.2876438860   -88.2876438860  0.198788E-06   104  -5.22249  105  -4.68922  
   52       153      -88.2415419607   -88.2415419607  0.199177E-06   104  -5.17047  105  -4.72392  
   52       154      -88.3153463029   -88.3153463029  0.191885E-06   104  -5.09613  105  -4.70765  
   52       155      -88.2851974132   -88.2851974132  0.198144E-06   104  -5.05404  105  -4.80713  
   52       156      -88.2608687790   -88.2608687790  0.198657E-06   104  -5.03492  105  -4.85267  
   52       157      -88.2314419326   -88.2314419326  0.198713E-06   104  -5.12483  105  -4.71807  
   52       158      -88.2797181691   -88.2797181691  0.197443E-06   104  -5.05482  105  -4.80599  
   52       159      -88.2412286929   -88.2412286929  0.199429E-06   104  -5.20093  105  -4.60165  
   52       160      -88.2338998249   -88.2338998249  0.197155E-06   104  -5.08281  105  -4.67682  
   52       161      -88.2710036220   -88.2710036220  0.181042E-06   104  -5.18315  105  -4.79213  
   52       162      -88.2368164307   -88.2368164307  0.191194E-06   104  -5.19560  105  -4.63795  
   52       163      -88.3088317921   -88.3088317921  0.196670E-06   104  -5.15743  105  -4.77021  
   52       164      -88.2904346059   -88.2904346059  0.197296E-06   104  -5.03787  105  -4.81754  
   52       165      -88.2948180777   -88.2948180777  0.196317E-06   104  -5.17942  105  -4.60626  
   52       166      -88.1633818516   -88.1633818516  0.199633E-06   104  -5.13850  105  -4.78414  
   52       167      -88.3129169956   -88.3129169956  0.198612E-06   104  -5.08626  105  -4.70851  
   52       168      -88.2757869384   -88.2757869384  0.199150E-06   104  -5.11972  105  -4.75983  
   52       169      -88.2694684419   -88.2694684419  0.190450E-06   104  -5.09310  105  -4.52470  
   52       170      -88.2417079072   -88.2417079072  0.197717E-06   104  -5.12546  105  -4.62011  
   52       171      -88.3035275250   -88.3035275250  0.196508E-06   104  -5.16149  105  -4.81466  
   52       172      -88.3161743748   -88.3161743748  0.199474E-06   104  -5.15479  105  -4.53611  
   52       173      -88.2552867286   -88.2552867286  0.199908E-06   104  -4.95985  105  -4.77453  
   52       174      -88.2472453501   -88.2472453501  0.192924E-06   104  -5.13113  105  -4.79483  
   52       175      -88.2872578389   -88.2872578389  0.196858E-06   104  -5.16306  105  -4.51581  
   52       176      -88.1992122442   -88.1992122442  0.198185E-06   104  -5.15560  105  -4.59360  
   52       177      -88.2487355253   -88.2487355253  0.190071E-06   104  -5.00892  105  -4.56011  
   52       178      -88.0932613149   -88.0932613149  0.196885E-06   104  -5.10191  105  -4.81539  
   52       179      -88.1011377585   -88.1011377585  0.190603E-06   104  -5.10426  105  -4.85137  
   52       180      -88.1517334856   -88.1517334856  0.199700E-06   104  -5.08265  105  -4.90683  
   52       181      -88.1768981844   -88.1768981844  0.199080E-06   104  -5.05209  105  -4.73815  
   52       182      -88.2802510068   -88.2802510068  0.198210E-06   104  -5.15989  105  -4.41202  
   52       183      -88.1871073048   -88.1871073048  0.192413E-06   104  -5.22364  105  -4.58788  
   52       184      -88.2362927579   -88.2362927579  0.199800E-06   104  -5.16415  105  -4.77641  
   52       185      -88.2150590607   -88.2150590607  0.197040E-06   104  -5.00607  105  -4.90246  
   52       186      -88.1689946168   -88.1689946168  0.199564E-06   104  -5.19880  105  -4.65315  
   52       187      -88.2473745982   -88.2473745982  0.199556E-06   104  -5.13440  105  -4.64984  
   52       188      -88.2412118396   -88.2412118396  0.194461E-06   104  -5.04974  105  -4.68994  
   52       189      -88.2172478731   -88.2172478731  0.197954E-06   104  -4.99603  105  -4.77480  
   52       190      -88.1506256091   -88.1506256091  0.198554E-06   104  -5.11915  105  -4.66890  
   52       191      -88.1403104967   -88.1403104967  0.195171E-06   104  -4.96682  105  -4.72386  
   52       192      -88.2459162694   -88.2459162694  0.197042E-06   104  -5.07323  105  -4.92377  
   52       193      -88.2402139713   -88.2402139713  0.199406E-06   104  -5.21733  105  -4.75167  
   52       194      -88.2495326935   -88.2495326935  0.196983E-06   104  -5.11659  105  -4.70609  
   52       195      -88.2096540332   -88.2096540332  0.184307E-06   104  -5.11848  105  -4.82912  
   52       196      -88.1179656251   -88.1179656251  0.197926E-06   104  -5.22200  105  -4.79217  
   52       197      -88.2206541422   -88.2206541422  0.190279E-06   104  -5.04862  105  -4.69668  
   52       198      -88.1918472482   -88.1918472482  0.194768E-06   104  -4.91017  105  -4.66013  
   52       199      -88.2298855203   -88.2298855203  0.196078E-06   104  -5.08305  105  -4.63260  
   52       200      -88.2728144385   -88.2728144385  0.198405E-06   104  -5.14743  105  -4.68291  
   52       201      -88.2477772893   -88.2477772893  0.199726E-06   104  -4.92421  105  -4.71384  
   52       202      -88.2608361738   -88.2608361738  0.194653E-06   104  -5.06802  105  -4.79139  
   52       203      -88.2379602113   -88.2379602113  0.197926E-06   104  -5.02742  105  -4.62258  
   52       204      -88.2600168018   -88.2600168018  0.190945E-06   104  -5.16498  105  -4.72521  
   52       205      -88.3081038307   -88.3081038307  0.198989E-06   104  -5.07349  105  -4.55918  
   52       206      -88.2193711509   -88.2193711509  0.197960E-06   104  -5.04628  105  -4.74299  
   52       207      -88.2460494831   -88.2460494831  0.192074E-06   104  -5.14037  105  -4.63475  
   52       208      -88.2778717318   -88.2778717318  0.198763E-06   104  -4.94065  105  -4.67018  
   52       209      -88.2775434306   -88.2775434306  0.196415E-06   104  -5.15602  105  -4.67900  
   52       210      -88.2452281224   -88.2452281224  0.183411E-06   104  -5.13412  105  -4.71681  
   52       211      -88.2558521151   -88.2558521151  0.194032E-06   104  -5.13096  105  -4.66512  
   52       212      -88.2823905217   -88.2823905217  0.198750E-06   104  -5.07612  105  -4.73982  
   52       213      -88.3240894751   -88.3240894751  0.193359E-06   104  -5.16138  105  -4.53503  
   52       214      -88.2942287396   -88.2942287396  0.195637E-06   104  -5.15374  105  -4.51638  
   52       215      -88.3206934176   -88.3206934176  0.197980E-06   104  -5.13959  105  -4.53397  
   52       216      -88.2305813731   -88.2305813731  0.195403E-06   104  -5.21017  105  -4.62338  
   52       217      -88.2826504804   -88.2826504804  0.199421E-06   104  -5.16632  105  -4.64512  
   52       218      -88.3042516125   -88.3042516125  0.199854E-06   104  -5.21737  105  -4.63422  
   52       219      -88.2720383566   -88.2720383566  0.194616E-06   104  -5.12139  105  -4.78675  
   52       220      -88.2713687794   -88.2713687794  0.196267E-06   104  -4.97470  105  -4.67948  
   52       221      -88.2944431285   -88.2944431285  0.199952E-06   104  -5.06617  105  -4.50970  
   52       222      -88.2975918452   -88.2975918452  0.196765E-06   104  -4.97109  105  -4.57745  
   52       223      -88.2901110241   -88.2901110241  0.196523E-06   104  -5.09372  105  -4.69566  
   52       224      -88.2521494121   -88.2521494121  0.199362E-06   104  -5.08177  105  -4.77008  
   52       225      -88.2335696075   -88.2335696075  0.182587E-06   104  -5.14501  105  -4.82743  
   52       226      -88.2618831281   -88.2618831281  0.189324E-06   104  -5.12439  105  -4.63059  
   52       227      -88.2446303728   -88.2446303728  0.191748E-06   104  -5.19012  105  -4.73658  
   52       228      -88.2500101002   -88.2500101002  0.199277E-06   104  -5.16230  105  -4.79257  
   52       229      -88.2470721622   -88.2470721622  0.185998E-06   104  -5.06373  105  -4.68382  
   52       230      -88.2265537818   -88.2265537818  0.195678E-06   104  -5.15919  105  -4.61608  
   52       231      -88.2123599800   -88.2123599800  0.198235E-06   104  -5.07388  105  -4.90301  
   52       232      -88.2596570151   -88.2596570151  0.188109E-06   104  -5.14814  105  -4.69669  
   52       233      -88.2570391007   -88.2570391007  0.196885E-06   104  -5.08580  105  -4.61056  
   52       234      -88.1930632778   -88.1930632778  0.199096E-06   104  -5.12611  105  -4.62544  
   52       235      -88.1904003347   -88.1904003347  0.191296E-06   104  -5.08260  105  -4.81248  
   52       236      -88.2030990667   -88.2030990667  0.193693E-06   104  -5.16065  105  -4.96313  
   52       237      -88.1070757979   -88.1070757979  0.180877E-06   104  -5.17542  105  -5.01134  
   52       238      -88.1764886025   -88.1764886025  0.199401E-06   104  -5.08626  105  -4.70516  
   52       239      -88.2307496656   -88.2307496656  0.195702E-06   104  -5.02383  105  -4.53936  
   52       240      -88.2418385393   -88.2418385393  0.198428E-06   104  -5.07614  105  -4.71138  
   52       241      -88.2323529115   -88.2323529115  0.193118E-06   104  -5.19040  105  -4.54643  
   52       242      -88.2565813709   -88.2565813709  0.189019E-06   104  -5.19329  105  -4.57636  
   52       243      -88.2771796684   -88.2771796684  0.188863E-06   104  -5.05086  105  -4.74749  
   52       244      -88.2635865975   -88.2635865975  0.197074E-06   104  -5.08149  105  -4.56737  
   52       245      -88.2926170570   -88.2926170570  0.196109E-06   104  -5.15903  105  -4.45411  
   52       246      -88.2777418149   -88.2777418149  0.197000E-06   104  -5.09270  105  -4.67535  
   52       247      -88.2169273991   -88.2169273991  0.192662E-06   104  -5.14116  105  -4.52326  
   52       248      -88.3180674355   -88.3180674355  0.199888E-06   104  -5.07229  105  -4.74725  
   52       249      -88.3142694796   -88.3142694796  0.196186E-06   104  -5.01403  105  -4.72396  
   52       250      -88.2316053519   -88.2316053519  0.199591E-06   104  -5.06453  105  -4.71565  
   52       251      -88.3108972802   -88.3108972802  0.198509E-06   104  -5.01920  105  -4.66606  
   52       252      -88.3375264637   -88.3375264637  0.198510E-06   104  -5.10696  105  -4.73071  
   52       253      -88.2364175276   -88.2364175276  0.199072E-06   104  -5.10761  105  -4.77928  
   52       254      -88.3133186829   -88.3133186829  0.187893E-06   104  -5.09563  105  -4.76215  
   52       255      -88.3076307467   -88.3076307467  0.196823E-06   104  -5.07626  105  -4.62211  
   52       256      -88.2862486171   -88.2862486171  0.199834E-06   104  -5.08181  105  -4.69023  
   52       257      -88.2062119046   -88.2062119046  0.198007E-06   104  -5.00844  105  -4.63415  
   52       258      -88.2283987355   -88.2283987355  0.190775E-06   104  -5.15439  105  -4.67591  
   52       259      -88.2537337106   -88.2537337106  0.198366E-06   104  -5.17285  105  -4.72122  
   52       260      -88.3020655264   -88.3020655264  0.198382E-06   104  -5.15389  105  -4.82451  
   52       261      -88.3331217969   -88.3331217969  0.197935E-06   104  -5.12634  105  -4.79126  
   52       262      -88.2893148862   -88.2893148862  0.199473E-06   104  -4.93265  105  -4.78934  
   52       263      -88.2796550213   -88.2796550213  0.194065E-06   104  -5.06659  105  -4.73633  
   52       264      -88.2991148207   -88.2991148207  0.198295E-06   104  -5.08607  105  -4.75734  
   52       265      -88.3037207683   -88.3037207683  0.195671E-06   104  -5.09347  105  -4.70391  
   52       266      -88.3372687470   -88.3372687470  0.198078E-06   104  -5.09780  105  -4.77396  
   52       267      -88.3082883464   -88.3082883464  0.197885E-06   104  -5.13720  105  -4.75221  
   52       268      -88.3028276132   -88.3028276132  0.199534E-06   104  -5.08278  105  -4.79850  
   52       269      -88.3204204913   -88.3204204913  0.197065E-06   104  -5.10199  105  -4.62481  
   52       270      -88.2647100208   -88.2647100208  0.194217E-06   104  -4.93471  105  -4.76224  
   52       271      -88.3245619068   -88.3245619068  0.184278E-06   104  -5.07826  105  -4.54904  
   52       272      -88.2785184839   -88.2785184839  0.199938E-06   104  -5.08310  105  -4.60734  
   52       273      -88.3183596858   -88.3183596858  0.186820E-06   104  -5.15730  105  -4.59621  
   52       274      -88.2650901363   -88.2650901363  0.198653E-06   104  -5.09549  105  -4.73591  
   52       275      -88.2526036522   -88.2526036522  0.185506E-06   104  -5.00597  105  -4.65581  
   52       276      -88.2902923721   -88.2902923721  0.199969E-06   104  -5.18205  105  -4.68928  
   52       277      -88.3029655276   -88.3029655276  0.192927E-06   104  -5.10857  105  -4.86112  
   52       278      -88.2956898429   -88.2956898429  0.191736E-06   104  -5.15462  105  -4.68379  
   52       279      -88.2616577449   -88.2616577449  0.196495E-06   104  -5.06753  105  -4.49407  
   52       280      -88.2473235305   -88.2473235305  0.157280E-06   104  -5.23068  105  -4.74388  
   52       281      -88.3489312995   -88.3489312995  0.197255E-06   104  -5.11528  105  -4.78447  
   52       282      -88.3476704417   -88.3476704417  0.199229E-06   104  -5.19523  105  -4.77554  
   52       283      -88.3207227489   -88.3207227489  0.195217E-06   104  -5.13693  105  -4.81213  
   52       284      -88.3078769963   -88.3078769963  0.194330E-06   104  -5.19162  105  -4.54010  
   52       285      -88.3005730472   -88.3005730472  0.198695E-06   104  -5.07895  105  -4.83775  
   52       286      -88.1985244379   -88.1985244379  0.189737E-06   104  -5.07672  105  -4.69636  
   52       287      -88.3243234515   -88.3243234515  0.199909E-06   104  -5.10420  105  -4.66203  
   52       288      -88.3048292972   -88.3048292972  0.199234E-06   104  -5.09763  105  -4.77977  
   52       289      -88.2585086852   -88.2585086852  0.197222E-06   104  -5.00976  105  -4.70203  
   52       290      -88.2370015761   -88.2370015761  0.199893E-06   104  -5.03637  105  -4.70871  
   52       291      -88.2645366827   -88.2645366827  0.196811E-06   104  -5.03743  105  -4.58711  
   52       292      -88.2779709658   -88.2779709658  0.198754E-06   104  -5.07748  105  -4.83561  
   52       293      -88.2712238050   -88.2712238050  0.198786E-06   104  -4.93403  105  -4.59738  
   52       294      -88.2253411069   -88.2253411069  0.195930E-06   104  -5.04225  105  -4.95326  
   52       295      -88.3234097634   -88.3234097634  0.199200E-06   104  -5.10133  105  -4.51177  
   52       296      -88.2837269307   -88.2837269307  0.993641E-07   104  -5.02403  105  -4.96554  
   52       297      -88.2532828918   -88.2532828918  0.198627E-06   104  -4.99377  105  -4.49855  
   52       298      -88.2464841606   -88.2464841606  0.198932E-06   104  -5.03482  105  -4.53262  
   52       299      -88.3000572053   -88.3000572053  0.176873E-06   104  -5.06823  105  -4.46816  
   52       300      -88.2109323258   -88.2109323258  0.187055E-06   104  -5.02738  105  -4.95020  
   52       301      -88.2886611304   -88.2886611304  0.199767E-06   104  -5.26419  105  -4.52760  
   52       302      -88.2897043497   -88.2897043497  0.193816E-06   104  -5.06262  105  -4.53512  
   52       303      -88.2754474117   -88.2754474117  0.195996E-06   104  -4.75456  105  -4.60534  
   52       304      -88.1999571960   -88.1999571960  0.197049E-06   104  -5.09743  105  -4.76705  
   52       305      -88.1867228595   -88.1867228595  0.196904E-06   104  -5.07221  105  -4.81505  
   52       306      -88.2742749908   -88.2742749908  0.198048E-06   104  -5.19562  105  -4.53255  
   52       307      -88.2541382743   -88.2541382743  0.197166E-06   104  -5.00437  105  -4.74292  
   52       308      -88.2614616144   -88.2614616144  0.198513E-06   104  -5.20183  105  -4.80201  
   52       309      -88.2921611726   -88.2921611726  0.191420E-06   104  -5.17200  105  -4.77651  
   52       310      -88.3100041476   -88.3100041476  0.196147E-06   104  -5.18566  105  -4.69131  
   52       311      -88.1925539892   -88.1925539892  0.192901E-06   104  -4.90879  105  -4.67072  
   52       312      -88.1939588820   -88.1939588820  0.239967E-06   104  -4.96874  105  -4.76291  
   52       313      -88.1113760175   -88.1113760175  0.199027E-06   104  -4.92098  105  -4.65207  
   52       314      -88.2450197822   -88.2450197822  0.199671E-06   104  -4.98712  105  -4.73942  
   52       315      -88.2300301406   -88.2300301406  0.199154E-06   104  -4.95524  105  -4.60715  
   52       316      -88.2962303343   -88.2962303343  0.193783E-06   104  -5.29980  105  -4.42319  
   52       317      -88.2984137488   -88.2984137488  0.198378E-06   104  -5.17232  105  -4.52701  
   52       318      -88.2885268930   -88.2885268930  0.198244E-06   104  -5.13627  105  -4.60603  
   52       319      -88.2972629877   -88.2972629877  0.198469E-06   104  -5.10925  105  -4.70175  
   52       320      -88.2874716586   -88.2874716586  0.195630E-06   104  -5.13866  105  -4.80192  
   52       321      -88.2461294502   -88.2461294502  0.199620E-06   104  -5.27034  105  -4.44680  
   52       322      -88.2974230101   -88.2974230101  0.196497E-06   104  -5.02799  105  -4.64977  
   52       323      -88.2952800806   -88.2952800806  0.199374E-06   104  -4.88524  105  -4.84318  
   52       324      -88.2445815187   -88.2445815187  0.196372E-06   104  -5.03595  105  -4.53769  
   52       325      -88.3414157182   -88.3414157182  0.191382E-06   104  -5.06701  105  -4.47349  
   52       326      -88.3341856843   -88.3341856843  0.197692E-06   104  -5.05119  105  -4.71055  
   52       327      -88.3763108237   -88.3763108237  0.196274E-06   104  -5.28845  105  -4.38309  
   52       328      -88.3763850551   -88.3763850551  0.198326E-06   104  -5.17218  105  -4.49346  
   52       329      -88.3382497761   -88.3382497761  0.199805E-06   104  -5.06892  105  -4.64521  
   52       330      -88.3480424057   -88.3480424057  0.194413E-06   104  -5.18771  105  -4.47173  
   52       331      -88.2729186765   -88.2729186765  0.196519E-06   104  -5.04796  105  -4.79292  
   52       332      -88.3024829462   -88.3024829462  0.195583E-06   104  -5.07969  105  -4.78880  
   52       333      -88.3694469306   -88.3694469306  0.198725E-06   104  -5.21628  105  -4.15699  
   52       334      -88.2644673346   -88.2644673346  0.199796E-06   104  -5.14317  105  -4.52732  
   52       335      -88.3361722347   -88.3361722347  0.196832E-06   104  -5.01956  105  -4.64660  
   52       336      -88.2933405631   -88.2933405631  0.198588E-06   104  -5.08342  105  -4.53008  
   52       337      -88.2142043116   -88.2142043116  0.195889E-06   104  -5.02316  105  -4.80282  
   52       338      -88.2993014411   -88.2993014411  0.198627E-06   104  -4.98410  105  -4.84224  
   52       339      -88.3211462160   -88.3211462160  0.197820E-06   104  -5.15613  105  -4.42102  
   52       340      -88.3170541311   -88.3170541311  0.196960E-06   104  -5.07241  105  -4.55720  
   52       341      -88.3021602656   -88.3021602656  0.190429E-06   104  -4.94927  105  -4.61017  
   52       342      -88.2708717806   -88.2708717806  0.193866E-06   104  -5.03794  105  -4.80276  
   52       343      -88.3471398052   -88.3471398052  0.187311E-06   104  -5.20850  105  -4.48546  
   52       344      -88.3009880439   -88.3009880439  0.199177E-06   104  -5.00051  105  -4.73156  
   52       345      -88.2219313841   -88.2219313841  0.198790E-06   104  -5.14790  105  -4.80336  
   52       346      -88.2945616112   -88.2945616112  0.197139E-06   104  -5.11818  105  -4.72339  
   52       347      -88.2619193585   -88.2619193585  0.193557E-06   104  -5.09548  105  -4.92530  
   52       348      -88.2492188819   -88.2492188819  0.191271E-06   104  -4.92207  105  -4.74001  
   52       349      -88.3020263864   -88.3020263864  0.193186E-06   104  -5.12264  105  -4.41386  
   52       350      -88.3044692098   -88.3044692098  0.192255E-06   104  -5.01091  105  -4.52513  
   52       351      -88.2885847943   -88.2885847943  0.199949E-06   104  -5.04525  105  -4.64006  
   52       352      -88.2162090618   -88.2162090618  0.196806E-06   104  -4.93974  105  -4.84871  
   52       353      -88.2424119674   -88.2424119674  0.183394E-06   104  -5.01006  105  -4.72953  
   52       354      -88.2285530520   -88.2285530520  0.199849E-06   104  -5.03731  105  -4.59535  
   52       355      -88.1784920757   -88.1784920757  0.169617E-06   104  -4.99145  105  -4.64202  
   52       356      -88.2652468020   -88.2652468020  0.196970E-06   104  -4.93827  105  -4.82116  
   52       357      -88.2770572085   -88.2770572085  0.174788E-06   104  -4.93206  105  -4.72969  
   52       358      -88.2703339866   -88.2703339866  0.199403E-06   104  -5.01569  105  -4.74042  
   52       359      -88.2754206408   -88.2754206408  0.199539E-06   104  -5.11294  105  -4.58965  
   52       360      -88.2711261175   -88.2711261175  0.198445E-06   104  -5.02722  105  -4.71501  
   52       361      -88.2975236722   -88.2975236722  0.195549E-06   104  -5.08501  105  -4.50957  
   52       362      -88.1695537409   -88.1695537409  0.190435E-06   104  -5.30051  105  -4.27380  
   52       363      -88.2401989169   -88.2401989169  0.199977E-06   104  -5.09906  105  -4.64572  
   52       364      -88.2631349631   -88.2631349631  0.193501E-06   104  -4.95905  105  -4.79354  
   52       365      -88.2993748797   -88.2993748797  0.197261E-06   104  -5.19993  105  -4.50156  
   52       366      -88.3258138286   -88.3258138286  0.197157E-06   104  -5.26413  105  -4.52955  
   52       367      -88.2956528018   -88.2956528018  0.195480E-06   104  -5.08536  105  -4.60636  
   52       368      -88.1870766686   -88.1870766686  0.199684E-06   104  -5.15881  105  -4.26536  
   52       369      -88.2324451004   -88.2324451004  0.194704E-06   104  -5.10868  105  -4.80834  
   52       370      -88.2742787104   -88.2742787104  0.198579E-06   104  -5.06958  105  -4.75491  
   52       371      -88.3228222492   -88.3228222492  0.195927E-06   104  -5.14380  105  -4.48632  
   52       372      -88.3160107782   -88.3160107782  0.183523E-06   104  -5.17981  105  -4.62298  
   52       373      -88.3063006382   -88.3063006382  0.199077E-06   104  -5.14322  105  -4.80310  
   52       374      -88.2969789002   -88.2969789002  0.197703E-06   104  -5.20838  105  -4.59022  
   52       375      -88.3422440003   -88.3422440003  0.197000E-06   104  -5.11162  105  -4.60661  
   52       376      -88.3544951199   -88.3544951199  0.199857E-06   104  -5.10926  105  -4.45197  
   52       377      -88.3467070257   -88.3467070257  0.198922E-06   104  -5.01912  105  -4.62602  
   52       378      -88.3841855505   -88.3841855505  0.195726E-06   104  -5.25197  105  -4.51772  
   52       379      -88.3493920651   -88.3493920651  0.199981E-06   104  -4.99183  105  -4.60633  
   52       380      -88.3302636814   -88.3302636814  0.198581E-06   104  -5.03034  105  -4.67057  
   52       381      -88.3523180454   -88.3523180454  0.199612E-06   104  -5.04624  105  -4.49991  
   52       382      -88.2768551805   -88.2768551805  0.193023E-06   104  -5.00218  105  -4.80394  
   52       383      -88.2693052969   -88.2693052969  0.199678E-06   104  -5.19518  105  -4.54190  
   52       384      -88.3481686736   -88.3481686736  0.199154E-06   104  -5.28447  105  -4.49534  
   52       385      -88.2875856877   -88.2875856877  0.191803E-06   104  -5.08935  105  -4.66730  
   52       386      -88.3023312145   -88.3023312145  0.198168E-06   104  -4.89303  105  -4.63490  
   52       387      -88.2224897326   -88.2224897326  0.197368E-06   104  -4.89294  105  -4.81856  
   52       388      -88.3010749788   -88.3010749788  0.186206E-06   104  -4.92438  105  -4.57820  
   52       389      -88.2970244235   -88.2970244235  0.199507E-06   104  -4.93428  105  -4.46200  
   52       390      -88.3015013492   -88.3015013492  0.199090E-06   104  -4.98885  105  -4.83717  
   52       391      -88.2354922073   -88.2354922073  0.189964E-06   104  -5.02816  105  -4.85054  
   52       392      -88.2966006234   -88.2966006234  0.198385E-06   104  -4.95078  105  -4.69333  
   52       393      -88.2772894447   -88.2772894447  0.198988E-06   104  -4.84772  105  -4.64717  
   52       394      -88.1410315897   -88.1410315897  0.199228E-06   104  -5.24149  105  -4.68921  
   52       395      -88.2838718536   -88.2838718536  0.199076E-06   104  -5.06156  105  -4.75451  
   52       396      -88.3009756683   -88.3009756683  0.199529E-06   104  -4.93474  105  -4.68881  
   52       397      -88.2889559440   -88.2889559440  0.198124E-06   104  -4.96693  105  -4.66313  
   52       398      -88.3305561697   -88.3305561697  0.195816E-06   104  -5.04027  105  -4.75766  
   52       399      -88.3398052530   -88.3398052530  0.197601E-06   104  -5.11422  105  -4.68148  
   52       400      -88.3208342536   -88.3208342536  0.198572E-06   104  -5.09624  105  -4.68559  
   52       401      -88.3346054975   -88.3346054975  0.196262E-06   104  -4.98675  105  -4.76328  
   52       402      -88.3437637158   -88.3437637158  0.195475E-06   104  -5.00709  105  -4.67309  
   52       403      -88.3030680568   -88.3030680568  0.199939E-06   104  -5.05878  105  -4.78129  
   52       404      -88.3266995954   -88.3266995954  0.192206E-06   104  -5.05057  105  -4.83504  
   52       405      -88.3320871409   -88.3320871409  0.194238E-06   104  -5.01300  105  -4.77851  
   52       406      -88.2891685405   -88.2891685405  0.195949E-06   104  -4.94622  105  -4.69656  
   52       407      -88.3421889659   -88.3421889659  0.196488E-06   104  -5.09954  105  -4.64800  
   52       408      -88.3298120116   -88.3298120116  0.198439E-06   104  -4.93536  105  -4.74566  
   52       409      -88.3106315478   -88.3106315478  0.198054E-06   104  -4.86742  105  -4.73203  
   52       410      -88.3241106384   -88.3241106384  0.199122E-06   104  -5.26473  105  -4.77288  
   52       411      -88.3374958277   -88.3374958277  0.196780E-06   104  -5.14934  105  -4.81192  
   52       412      -88.2963928987   -88.2963928987  0.198947E-06   104  -4.90257  105  -4.88168  
   52       413      -88.2801545065   -88.2801545065  0.185089E-06   104  -5.27866  105  -4.57460  
   52       414      -88.3128133249   -88.3128133249  0.198254E-06   104  -5.04386  105  -4.60544  
   52       415      -88.2944858270   -88.2944858270  0.199077E-06   104  -4.99031  105  -4.76823  
   52       416      -88.3351220857   -88.3351220857  0.179947E-06   104  -5.06638  105  -4.73483  
   52       417      -88.3291560726   -88.3291560726  0.198334E-06   104  -5.10019  105  -4.79834  
   52       418      -88.3481023660   -88.3481023660  0.198549E-06   104  -5.10028  105  -4.49685  
   52       419      -88.3384707992   -88.3384707992  0.193744E-06   104  -5.16747  105  -4.65180  
   52       420      -88.3403838970   -88.3403838970  0.191805E-06   104  -5.11629  105  -4.81507  
   52       421      -88.3758293056   -88.3758293056  0.197938E-06   104  -5.17931  105  -4.76934  
   52       422      -88.4112839901   -88.4112839901  0.198626E-06   104  -5.10625  105  -4.67770  
   52       423      -88.3547395768   -88.3547395768  0.194142E-06   104  -5.19507  105  -4.56879  
   52       424      -88.3863592529   -88.3863592529  0.178800E-06   104  -5.09014  105  -4.55227  
   52       425      -88.3567716599   -88.3567993858  0.196933E-06   103  -5.71783  106  -3.71334 HOMO-LUMO 0 gap (occ 1.001:0.999) T=0.100000E-04 
   52       426      -88.3431213959   -88.3431213959  0.198797E-06   104  -5.19105  105  -4.61997  
   52       427      -88.3006591497   -88.3006591497  0.199076E-06   104  -4.92459  105  -4.65894  
   52       428      -88.2944338824   -88.2944338824  0.199821E-06   104  -4.95227  105  -4.50993  
   52       429      -88.3523814451   -88.3523814451  0.195962E-06   104  -4.97030  105  -4.65313  
   52       430      -88.3543456252   -88.3543456252  0.199189E-06   104  -5.00159  105  -4.56359  
   52       431      -88.3149856361   -88.3149856361  0.194591E-06   104  -5.05917  105  -4.73159  
   52       432      -88.3249967034   -88.3249967034  0.194876E-06   104  -5.03803  105  -4.41315  
   52       433      -88.3144039857   -88.3144039857  0.192810E-06   104  -4.93174  105  -4.47473  
   52       434      -88.3601139269   -88.3601139269  0.199478E-06   104  -5.19226  105  -4.36594  
   52       435      -88.3166272716   -88.3166272716  0.199478E-06   104  -4.87616  105  -4.48265  
   52       436      -88.3942879815   -88.3942879815  0.198722E-06   104  -4.99359  105  -4.57088  
   52       437      -88.3912752758   -88.3912752758  0.199373E-06   104  -4.74367  105  -4.51336  
 
   54         1      -91.4366631804   -91.4366631804  0.195830E-06   108  -4.97348  109  -4.66514  
   54         2      -91.4837701473   -91.4837701473  0.196801E-06   108  -4.86369  109  -4.63128  
   54         3      -91.5041351035   -91.5041351035  0.199193E-06   108  -4.98994  109  -4.49664  
   54         4      -91.5336143207   -91.5336143207  0.198601E-06   108  -5.02723  109  -4.72731  
   54         5      -91.5884681875   -91.5884681875  0.196680E-06   108  -5.09187  109  -4.52493  
   54         6      -91.5503047868   -91.5503047868  0.198331E-06   108  -5.03970  109  -4.60451  
   54         7      -91.5482816061   -91.5482816061  0.199109E-06   108  -4.98662  109  -4.46629  
   54         8      -91.5823866216   -91.5823866216  0.196785E-06   108  -5.05976  109  -4.62009  
   54         9      -91.5412194035   -91.5412194035  0.199807E-06   108  -4.93209  109  -4.49371  
   54        10      -91.5354458724   -91.5354458724  0.189740E-06   108  -5.13148  109  -4.56674  
   54        11      -91.5182899968   -91.5182899968  0.198047E-06   108  -5.05962  109  -4.53974  
   54        12      -91.4794910334   -91.4794910334  0.199599E-06   108  -4.80516  109  -4.59406  
   54        13      -91.5187603529   -91.5187603529  0.197878E-06   108  -4.97998  109  -4.42497  
   54        14      -91.5382561671   -91.5382561671  0.197002E-06   108  -4.95602  109  -4.79310  
   54        15      -91.5941892623   -91.5941892623  0.194943E-06   108  -4.96764  109  -4.64731  
   54        16      -91.5939598188   -91.5939598188  0.198389E-06   108  -5.04854  109  -4.63452  
   54        17      -91.6034793112   -91.6034793112  0.198244E-06   108  -5.03842  109  -4.53810  
   54        18      -91.5697274640   -91.5697274640  0.199776E-06   108  -4.99332  109  -4.66837  
   54        19      -91.5412636427   -91.5412636427  0.199428E-06   108  -4.80427  109  -4.62235  
   54        20      -91.5246859040   -91.5246859040  0.998438E-07   108  -4.84122  109  -4.83063  
   54        21      -91.5835736364   -91.5835736364  0.197386E-06   108  -4.87656  109  -4.48788  
   54        22      -91.5955385697   -91.5955385697  0.196647E-06   108  -5.08748  109  -4.56498  
   54        23      -91.6093087897   -91.6093087897  0.194077E-06   108  -5.12204  109  -4.58192  
   54        24      -91.5339672174   -91.5339672174  0.177935E-06   108  -5.00731  109  -4.44288  
   54        25      -91.5906042631   -91.5906042631  0.195908E-06   108  -5.00908  109  -4.57141  
   54        26      -91.6070837781   -91.6070837781  0.199352E-06   108  -4.92353  109  -4.59788  
   54        27      -91.5813955813   -91.5813955813  0.194846E-06   108  -4.87682  109  -4.70731  
   54        28      -91.5774931894   -91.5774931894  0.198190E-06   108  -5.03327  109  -4.57701  
   54        29      -91.5820797375   -91.5820797375  0.198768E-06   108  -5.06347  109  -4.66227  
   54        30      -91.5513095482   -91.5513095482  0.191936E-06   108  -5.15823  109  -4.58602  
   54        31      -91.4774600344   -91.4774600344  0.198321E-06   108  -5.10106  109  -4.35739  
   54        32      -91.4890537492   -91.4890537492  0.195614E-06   108  -4.95905  109  -4.71493  
   54        33      -91.5332449810   -91.5332449810  0.184679E-06   108  -4.90689  109  -4.56928  
   54        34      -91.5945452574   -91.5945452574  0.198661E-06   108  -5.05571  109  -4.57658  
   54        35      -91.6089850004   -91.6089850004  0.194826E-06   108  -4.89735  109  -4.72437  
   54        36      -91.6109143137   -91.6109143137  0.196230E-06   108  -4.96674  109  -4.62965  
   54        37      -91.6127209261   -91.6127209261  0.183099E-06   108  -4.97554  109  -4.57198  
   54        38      -91.6250275133   -91.6250275133  0.197124E-06   108  -4.96269  109  -4.39432  
   54        39      -91.5906081357   -91.5906081357  0.194670E-06   108  -5.01268  109  -4.57804  
   54        40      -91.5692020546   -91.5692020546  0.199617E-06   108  -5.00356  109  -4.71264  
   54        41      -91.5912919706   -91.5912919706  0.199748E-06   108  -4.91579  109  -4.49946  
   54        42      -91.6236284685   -91.6236284685  0.198196E-06   108  -4.92361  109  -4.58464  
   54        43      -91.6169767894   -91.6169767894  0.198461E-06   108  -5.03908  109  -4.76449  
   54        44      -91.6184401826   -91.6184401826  0.186420E-06   108  -5.06941  109  -4.61402  
   54        45      -91.6045537455   -91.6045537455  0.198588E-06   108  -5.05773  109  -4.57926  
   54        46      -91.6157317399   -91.6157317399  0.198101E-06   108  -5.07249  109  -4.74832  
   54        47      -91.5510461995   -91.5510461995  0.197954E-06   108  -5.15938  109  -4.53463  
   54        48      -91.6147618173   -91.6147618173  0.199684E-06   108  -5.02500  109  -4.70870  
   54        49      -91.6538624232   -91.6538624232  0.198379E-06   108  -5.13404  109  -4.61558  
   54        50      -91.6382031479   -91.6382031479  0.178145E-06   108  -5.05799  109  -4.71873  
   54        51      -91.6351540453   -91.6351540453  0.197728E-06   108  -5.15217  109  -4.66048  
   54        52      -91.6384693464   -91.6384693464  0.197876E-06   108  -5.02216  109  -4.88942  
   54        53      -91.6581614906   -91.6581614906  0.196335E-06   108  -5.08746  109  -4.63214  
   54        54      -91.6578433263   -91.6578433263  0.198140E-06   108  -5.15149  109  -4.71557  
   54        55      -91.6505219412   -91.6505219412  0.197641E-06   108  -4.98462  109  -4.76522  
   54        56      -91.5809476136   -91.5809476136  0.198868E-06   108  -5.06696  109  -4.69158  
   54        57      -91.5948503695   -91.5948503695  0.199247E-06   108  -5.01631  109  -4.61146  
   54        58      -91.5882640189   -91.5882640189  0.181633E-06   108  -4.99158  109  -4.64760  
   54        59      -91.6756266079   -91.6756266079  0.199905E-06   108  -5.10361  109  -4.58169  
   54        60      -91.6332317296   -91.6332317296  0.196081E-06   108  -5.09010  109  -4.74049  
   54        61      -91.5975398530   -91.5975398530  0.187642E-06   108  -4.95396  109  -4.71525  
   54        62      -91.6417471525   -91.6417471525  0.199463E-06   108  -5.06630  109  -4.72487  
   54        63      -91.6292435522   -91.6292435522  0.197086E-06   108  -5.02614  109  -4.50247  
   54        64      -91.5905455641   -91.5905455641  0.196067E-06   108  -5.10221  109  -4.57583  
   54        65      -91.5714865900   -91.5714865900  0.198923E-06   108  -4.93319  109  -4.72687  
   54        66      -91.6109981978   -91.6109981978  0.191563E-06   108  -5.01664  109  -4.67548  
   54        67      -91.5182691119   -91.5182691119  0.197105E-06   108  -5.01299  109  -4.74200  
   54        68      -91.6408749531   -91.6408749531  0.195163E-06   108  -5.03056  109  -4.64175  
   54        69      -91.6313789511   -91.6313789511  0.198899E-06   108  -5.00516  109  -4.58505  
   54        70      -91.6405895221   -91.6405895221  0.195040E-06   108  -5.05021  109  -4.58022  
   54        71      -91.5998184521   -91.5998184521  0.197662E-06   108  -5.06463  109  -4.61771  
   54        72      -91.6341293239   -91.6341293239  0.197334E-06   108  -5.05475  109  -4.68675  
   54        73      -91.6460133676   -91.6460133676  0.197254E-06   108  -5.03417  109  -4.72119  
   54        74      -91.6872948647   -91.6872948647  0.198512E-06   108  -5.11833  109  -4.55234  
   54        75      -91.6691222219   -91.6691222219  0.199823E-06   108  -5.09696  109  -4.66735  
   54        76      -91.6925470189   -91.6925470189  0.199018E-06   108  -5.11748  109  -4.74560  
   54        77      -91.6621395653   -91.6621395653  0.197944E-06   108  -5.07291  109  -4.70672  
   54        78      -91.6162205653   -91.6162205653  0.199344E-06   108  -5.11666  109  -4.68789  
   54        79      -91.6213195815   -91.6213195815  0.199401E-06   108  -4.96353  109  -4.64057  
   54        80      -91.6311388614   -91.6311388614  0.198464E-06   108  -4.95680  109  -4.72092  
   54        81      -91.6745094601   -91.6745094601  0.199683E-06   108  -5.08153  109  -4.76854  
   54        82      -91.6736681087   -91.6736681087  0.197578E-06   108  -5.20337  109  -4.48376  
   54        83      -91.6266472176   -91.6266472176  0.197570E-06   108  -5.16611  109  -4.70662  
   54        84      -91.6454828987   -91.6454828987  0.196725E-06   108  -5.16567  109  -4.60176  
   54        85      -91.6800622640   -91.6800622640  0.193978E-06   108  -5.15610  109  -4.64993  
   54        86      -91.6606025721   -91.6606025721  0.198248E-06   108  -5.04670  109  -4.85356  
   54        87      -91.6341042441   -91.6341042441  0.199356E-06   108  -5.11535  109  -4.67073  
   54        88      -91.5871495040   -91.5871495040  0.195188E-06   108  -5.00706  109  -4.63295  
   54        89      -91.6100651954   -91.6100651954  0.199058E-06   108  -5.01673  109  -4.70899  
   54        90      -91.6270056780   -91.6270056780  0.199209E-06   108  -5.17172  109  -4.75976  
   54        91      -91.6440708946   -91.6440708946  0.196270E-06   108  -5.19849  109  -4.60386  
   54        92      -91.6359985143   -91.6359985143  0.198417E-06   108  -5.09488  109  -4.64304  
   54        93      -91.5797897198   -91.5797897198  0.199879E-06   108  -4.94405  109  -4.60636  
   54        94      -91.5887958869   -91.5887958869  0.197775E-06   108  -5.12579  109  -4.70467  
   54        95      -91.6077057870   -91.6077057870  0.198757E-06   108  -5.00984  109  -4.77152  
   54        96      -91.5913166649   -91.5913166649  0.199726E-06   108  -5.07903  109  -4.61778  
   54        97      -91.6106841658   -91.6106841658  0.199680E-06   108  -4.95272  109  -4.85503  
   54        98      -91.6388556377   -91.6388556377  0.181979E-06   108  -5.07439  109  -4.61409  
   54        99      -91.6417107620   -91.6417107620  0.196234E-06   108  -5.15325  109  -4.65035  
   54       100      -91.6758580049   -91.6758580049  0.197778E-06   108  -5.06011  109  -4.61790  
   54       101      -91.5604357202   -91.5604357202  0.196267E-06   108  -5.09880  109  -4.54119  
   54       102      -91.6942523148   -91.6942523148  0.199045E-06   108  -5.03132  109  -4.59587  
   54       103      -91.6573788907   -91.6573788907  0.196783E-06   108  -5.14177  109  -4.73076  
   54       104      -91.6220138214   -91.6220138214  0.198775E-06   108  -5.07805  109  -4.67236  
   54       105      -91.6584148023   -91.6584148023  0.198589E-06   108  -5.09101  109  -4.57441  
   54       106      -91.6668961992   -91.6668961992  0.199403E-06   108  -5.09784  109  -4.72088  
   54       107      -91.6962882244   -91.6962882244  0.194268E-06   108  -5.10675  109  -4.55644  
   54       108      -91.6289900961   -91.6289900961  0.196107E-06   108  -4.97811  109  -4.65367  
   54       109      -91.6230736519   -91.6230736519  0.197176E-06   108  -5.07982  109  -4.60510  
   54       110      -91.6103994265   -91.6103994265  0.199804E-06   108  -5.02872  109  -4.68861  
   54       111      -91.6691317289   -91.6691317289  0.199531E-06   108  -5.27891  109  -4.57218  
   54       112      -91.5936567782   -91.5936567782  0.199040E-06   108  -5.05115  109  -4.76940  
   54       113      -91.5833059498   -91.5833059498  0.197072E-06   108  -5.14681  109  -4.53046  
   54       114      -91.5602977382   -91.5602977382  0.199351E-06   108  -5.03235  109  -4.65784  
   54       115      -91.5835665331   -91.5835665331  0.183192E-06   108  -5.00146  109  -4.67804  
   54       116      -91.6178206273   -91.6178206273  0.197733E-06   108  -5.02808  109  -4.71619  
   54       117      -91.6588731648   -91.6588731648  0.199182E-06   108  -5.11049  109  -4.64435  
   54       118      -91.5737000626   -91.5737000626  0.199195E-06   108  -5.02227  109  -4.45406  
   54       119      -91.4309737831   -91.4309737831  0.188832E-06   108  -4.93425  109  -4.46512  
   54       120      -91.5387291036   -91.5387291036  0.193505E-06   108  -5.13143  109  -4.97252  
   54       121      -91.6125181716   -91.6125181716  0.180962E-06   108  -5.20592  109  -4.83374  
   54       122      -91.6301638736   -91.6301638736  0.196536E-06   108  -5.09536  109  -4.97656  
   54       123      -91.5922036151   -91.5922036151  0.192687E-06   108  -5.10775  109  -4.76152  
   54       124      -91.6413741209   -91.6413741209  0.198195E-06   108  -4.99951  109  -4.74952  
   54       125      -91.5894237989   -91.5894237989  0.199109E-06   108  -5.14824  109  -4.73407  
   54       126      -91.5562372780   -91.5562372780  0.196455E-06   108  -5.05718  109  -4.72010  
   54       127      -91.5817478472   -91.5817478472  0.188539E-06   108  -5.24523  109  -4.82781  
   54       128      -91.6400719830   -91.6400719830  0.198064E-06   108  -5.17714  109  -4.77889  
   54       129      -91.6467964509   -91.6467964509  0.188267E-06   108  -5.23555  109  -4.75397  
   54       130      -91.6775784569   -91.6775784569  0.199210E-06   108  -5.21992  109  -4.70453  
   54       131      -91.6808142082   -91.6808142082  0.198569E-06   108  -5.09151  109  -4.87807  
   54       132      -91.6578359608   -91.6578359608  0.197569E-06   108  -5.13989  109  -4.79584  
   54       133      -91.6808062318   -91.6808062318  0.197800E-06   108  -5.19186  109  -4.65134  
   54       134      -91.5655957943   -91.5655957943  0.199921E-06   108  -5.22022  109  -4.70272  
   54       135      -91.6507838457   -91.6507838457  0.197968E-06   108  -5.07566  109  -4.82758  
   54       136      -91.6448028974   -91.6448028974  0.197539E-06   108  -5.08879  109  -4.75870  
   54       137      -91.5694068243   -91.5694068243  0.197515E-06   108  -5.13835  109  -4.70033  
   54       138      -91.6663202407   -91.6663202407  0.199183E-06   108  -5.06302  109  -4.96799  
   54       139      -91.6521421490   -91.6521421490  0.199708E-06   108  -5.20369  109  -4.79447  
   54       140      -91.6260690790   -91.6260690790  0.196763E-06   108  -5.14240  109  -4.97492  
   54       141      -91.6598539427   -91.6598539427  0.196142E-06   108  -5.23419  109  -4.78774  
   54       142      -91.6229775086   -91.6229775086  0.199573E-06   108  -5.06073  109  -4.78012  
   54       143      -91.6114768659   -91.6114768659  0.199721E-06   108  -4.99060  109  -4.76935  
   54       144      -91.5787914377   -91.5787914377  0.251633E-06   108  -5.17612  109  -4.77730  
   54       145      -91.5863564744   -91.5863564744  0.189333E-06   108  -5.18166  109  -4.64287  
   54       146      -91.6435915264   -91.6435915264  0.194657E-06   108  -5.06139  109  -4.76704  
   54       147      -91.6386125347   -91.6386125347  0.198143E-06   108  -5.04584  109  -4.89493  
   54       148      -91.6025994804   -91.6025994804  0.189438E-06   108  -5.14509  109  -4.75153  
   54       149      -91.6665355804   -91.6665355804  0.196940E-06   108  -5.08808  109  -4.93708  
   54       150      -91.6561831157   -91.6561831157  0.196806E-06   108  -5.07514  109  -4.88052  
   54       151      -91.6855049646   -91.6855049646  0.198024E-06   108  -5.14843  109  -4.82634  
   54       152      -91.6904795133   -91.6904795133  0.196352E-06   108  -5.13198  109  -4.89816  
   54       153      -91.6469438749   -91.6469438749  0.197257E-06   108  -5.03965  109  -4.75353  
   54       154      -91.7285992448   -91.7285992448  0.199777E-06   108  -5.22155  109  -4.59479  
   54       155      -91.6923420272   -91.6923420272  0.199015E-06   108  -5.09184  109  -4.73268  
   54       156      -91.5963526089   -91.5963526089  0.195138E-06   108  -4.97409  109  -4.76886  
   54       157      -91.6186078732   -91.6186078732  0.196407E-06   108  -4.94412  109  -4.77614  
   54       158      -91.6836765265   -91.6836765265  0.193301E-06   108  -5.08826  109  -4.50456  
   54       159      -91.6139213637   -91.6139213637  0.190726E-06   108  -5.01698  109  -4.65929  
   54       160      -91.6374142195   -91.6374142195  0.199980E-06   108  -4.98910  109  -4.71706  
   54       161      -91.6583674913   -91.6583674913  0.198223E-06   108  -5.12672  109  -4.75458  
   54       162      -91.5642292227   -91.5642292227  0.197577E-06   108  -5.12840  109  -4.69200  
   54       163      -91.7069697250   -91.7069697250  0.192636E-06   108  -5.14977  109  -4.71025  
   54       164      -91.7065756571   -91.7065756571  0.193870E-06   108  -5.23501  109  -4.55142  
   54       165      -91.7029840007   -91.7029840007  0.199680E-06   108  -5.17984  109  -4.68074  
   54       166      -91.6621328838   -91.6621328838  0.199883E-06   108  -5.09159  109  -4.86060  
   54       167      -91.6418640840   -91.6418640840  0.199580E-06   108  -5.14325  109  -4.70994  
   54       168      -91.6893546639   -91.6893546639  0.199090E-06   108  -5.17409  109  -4.71680  
   54       169      -91.7179283513   -91.7179283513  0.197885E-06   108  -5.19708  109  -4.64217  
   54       170      -91.6924016802   -91.6924016802  0.194067E-06   108  -5.08692  109  -4.61687  
   54       171      -91.7284465357   -91.7284465357  0.197356E-06   108  -5.16219  109  -4.67631  
   54       172      -91.7064835954   -91.7064835954  0.193318E-06   108  -5.15238  109  -4.72632  
   54       173      -91.6498670258   -91.6498670258  0.199961E-06   108  -5.16513  109  -4.67802  
   54       174      -91.6517655789   -91.6517655789  0.193417E-06   108  -5.03112  109  -4.81355  
   54       175      -91.6937682542   -91.6937682542  0.196472E-06   108  -5.16072  109  -4.78465  
   54       176      -91.7004877780   -91.7004877780  0.199296E-06   108  -5.07002  109  -4.88517  
   54       177      -91.7066038173   -91.7066038173  0.199821E-06   108  -5.11389  109  -4.77594  
   54       178      -91.7137321939   -91.7137321939  0.199278E-06   108  -5.14068  109  -4.68483  
   54       179      -91.7139031245   -91.7139031245  0.196294E-06   108  -5.13055  109  -4.62805  
   54       180      -91.6697403534   -91.6697403534  0.182824E-06   108  -5.03923  109  -4.75629  
   54       181      -91.6680535714   -91.6680535714  0.192763E-06   108  -4.93073  109  -4.71517  
   54       182      -91.6983604035   -91.6983604035  0.189665E-06   108  -5.06703  109  -4.88828  
   54       183      -91.6633268287   -91.6633268287  0.196951E-06   108  -5.27613  109  -4.58456  
   54       184      -91.7235721424   -91.7235721424  0.197438E-06   108  -5.12460  109  -4.60396  
   54       185      -91.6998654894   -91.6998654894  0.197496E-06   108  -5.10211  109  -4.85158  
   54       186      -91.6856697905   -91.6856697905  0.195878E-06   108  -5.17815  109  -4.75501  
   54       187      -91.6272014720   -91.6272014720  0.197680E-06   108  -5.20864  109  -4.80548  
   54       188      -91.6641929940   -91.6641929940  0.199475E-06   108  -5.17867  109  -4.61705  
   54       189      -91.6301364587   -91.6301364587  0.189496E-06   108  -5.12861  109  -4.63136  
   54       190      -91.6525424498   -91.6525424498  0.196820E-06   108  -5.06946  109  -4.74053  
   54       191      -91.6679370069   -91.6679370069  0.199049E-06   108  -5.09532  109  -4.81212  
   54       192      -91.6256369116   -91.6256369116  0.198033E-06   108  -5.09541  109  -4.72335  
   54       193      -91.6750089815   -91.6750089815  0.198268E-06   108  -5.03135  109  -4.88007  
   54       194      -91.6877709945   -91.6877709945  0.193303E-06   108  -5.07426  109  -4.81235  
   54       195      -91.6612906848   -91.6612906848  0.199296E-06   108  -5.13201  109  -4.70866  
   54       196      -91.6212593841   -91.6212593841  0.194060E-06   108  -5.15371  109  -4.56318  
   54       197      -91.6695418823   -91.6695418823  0.197461E-06   108  -5.06534  109  -4.83344  
   54       198      -91.6261100147   -91.6261100147  0.198006E-06   108  -5.10750  109  -4.62151  
   54       199      -91.6219882344   -91.6219882344  0.197742E-06   108  -5.13528  109  -4.60138  
   54       200      -91.6291385825   -91.6291385825  0.197684E-06   108  -5.18881  109  -4.66503  
   54       201      -91.6119026663   -91.6119026663  0.198698E-06   108  -5.15242  109  -4.70813  
   54       202      -91.6778674931   -91.6778674931  0.199559E-06   108  -4.97111  109  -4.82111  
   54       203      -91.6525076488   -91.6525076488  0.199576E-06   108  -5.01715  109  -4.76196  
   54       204      -91.6374762576   -91.6374762576  0.194955E-06   108  -5.22047  109  -4.93349  
   54       205      -91.6180478195   -91.6180478195  0.190969E-06   108  -5.20602  109  -4.83036  
   54       206      -91.6159195750   -91.6159195750  0.196238E-06   108  -5.16531  109  -4.65182  
   54       207      -91.6645187324   -91.6645187324  0.188861E-06   108  -5.20432  109  -4.85787  
   54       208      -91.6562420501   -91.6562420501  0.199024E-06   108  -4.98124  109  -4.79079  
   54       209      -91.6780997647   -91.6780997647  0.198169E-06   108  -5.18105  109  -4.64461  
   54       210      -91.6682675922   -91.6682675922  0.197015E-06   108  -5.13167  109  -4.87877  
   54       211      -91.6617012382   -91.6617012382  0.195226E-06   108  -5.10748  109  -4.63132  
   54       212      -91.6893187069   -91.6893187069  0.197070E-06   108  -5.18339  109  -4.49721  
   54       213      -91.6229491745   -91.6229491745  0.197525E-06   108  -5.01692  109  -4.93591  
   54       214      -91.6791216183   -91.6791216183  0.191181E-06   108  -5.04342  109  -4.60579  
   54       215      -91.7016576011   -91.7016576011  0.199074E-06   108  -5.18333  109  -4.49283  
   54       216      -91.6698224924   -91.6698224924  0.199543E-06   108  -5.03727  109  -4.76165  
   54       217      -91.6444725586   -91.6444725586  0.198387E-06   108  -4.99689  109  -4.77788  
   54       218      -91.5684328355   -91.5684328355  0.194960E-06   108  -5.01572  109  -4.83941  
   54       219      -91.5857071667   -91.5857071667  0.195571E-06   108  -5.13969  109  -4.69729  
   54       220      -91.6602121743   -91.6602121743  0.198107E-06   108  -5.04808  109  -4.77236  
   54       221      -91.6762775125   -91.6762775125  0.193659E-06   108  -5.15776  109  -4.54888  
   54       222      -91.6393445264   -91.6393445264  0.199368E-06   108  -5.07928  109  -4.72147  
   54       223      -91.6454599811   -91.6454599811  0.199921E-06   108  -4.93434  109  -4.83914  
   54       224      -91.6699504799   -91.6699504799  0.172868E-06   108  -5.08630  109  -4.73621  
   54       225      -91.6662606174   -91.6662606174  0.199212E-06   108  -5.05950  109  -4.64041  
   54       226      -91.6536700207   -91.6536700207  0.176219E-06   108  -5.02361  109  -4.80251  
   54       227      -91.6759118860   -91.6759118860  0.183810E-06   108  -5.14137  109  -4.70996  
   54       228      -91.6224365962   -91.6224365962  0.196265E-06   108  -4.83035  109  -4.73602  
   54       229      -91.6735835877   -91.6735835877  0.198828E-06   108  -5.11425  109  -4.76882  
   54       230      -91.6628675083   -91.6628675083  0.198565E-06   108  -5.21310  109  -4.64346  
   54       231      -91.6474465021   -91.6474465021  0.197557E-06   108  -5.12129  109  -4.83422  
   54       232      -91.6752201595   -91.6752201595  0.197722E-06   108  -5.10496  109  -4.68109  
   54       233      -91.6968341985   -91.6968341985  0.196340E-06   108  -5.18469  109  -4.52066  
   54       234      -91.6524361168   -91.6524361168  0.199753E-06   108  -4.99245  109  -4.72828  
   54       235      -91.7132998318   -91.7132998318  0.191892E-06   108  -5.17213  109  -4.79308  
   54       236      -91.6998382022   -91.6998382022  0.171953E-06   108  -5.19009  109  -4.74527  
   54       237      -91.7202990519   -91.7202990519  0.183832E-06   108  -5.12728  109  -4.88725  
   54       238      -91.7143365072   -91.7143365072  0.197796E-06   108  -5.18354  109  -4.82203  
   54       239      -91.6778285204   -91.6778285204  0.195399E-06   108  -5.20190  109  -4.74703  
   54       240      -91.7007528802   -91.7007528802  0.198021E-06   108  -5.17073  109  -4.81358  
   54       241      -91.6607886804   -91.6607886804  0.198082E-06   108  -4.97118  109  -4.77211  
   54       242      -91.6903152550   -91.6903152550  0.197926E-06   108  -5.14162  109  -4.41932  
   54       243      -91.6867213996   -91.6867213996  0.191090E-06   108  -5.19339  109  -4.68333  
   54       244      -91.7041824457   -91.7041824457  0.197931E-06   108  -5.22929  109  -4.62849  
   54       245      -91.6690167860   -91.6690167860  0.195811E-06   108  -5.20389  109  -4.69769  
   54       246      -91.7140006657   -91.7140006657  0.196309E-06   108  -4.95964  109  -4.69845  
   54       247      -91.7181029970   -91.7181029970  0.194639E-06   108  -5.05171  109  -4.57567  
   54       248      -91.6708908782   -91.6708908782  0.198962E-06   108  -5.14920  109  -4.48010  
   54       249      -91.6157589583   -91.6157589583  0.191375E-06   108  -5.11746  109  -4.84702  
   54       250      -91.6971111532   -91.6971111532  0.196268E-06   108  -5.14462  109  -4.49933  
   54       251      -91.6557746280   -91.6557746280  0.199934E-06   108  -5.13162  109  -4.57597  
   54       252      -91.7019906966   -91.7019906966  0.199169E-06   108  -5.02037  109  -4.52734  
   54       253      -91.7370306505   -91.7370306505  0.199830E-06   108  -5.26745  109  -4.53911  
   54       254      -91.6683161048   -91.6683161048  0.198774E-06   108  -5.26170  109  -4.52146  
   54       255      -91.7433089694   -91.7433089694  0.182802E-06   108  -5.33053  109  -4.47882  
   54       256      -91.7502319310   -91.7502319310  0.198105E-06   108  -5.33462  109  -4.40666  
   54       257      -91.6980809969   -91.6980809969  0.198260E-06   108  -5.03100  109  -4.79849  
   54       258      -91.6719921938   -91.6719921938  0.197176E-06   108  -4.99283  109  -4.58134  
   54       259      -91.7270079015   -91.7270079015  0.197166E-06   108  -5.22310  109  -4.62694  
   54       260      -91.6819215556   -91.6819215556  0.197994E-06   108  -5.05000  109  -4.78948  
   54       261      -91.7345766722   -91.7345766722  0.199834E-06   108  -4.91846  109  -4.63569  
   54       262      -91.7302158218   -91.7302158218  0.197908E-06   108  -4.91743  109  -4.62855  
   54       263      -91.6672922399   -91.6672922399  0.198917E-06   108  -5.06392  109  -4.80339  
   54       264      -91.6881608513   -91.6881608513  0.198944E-06   108  -5.21557  109  -4.65199  
   54       265      -91.6172745188   -91.6172745188  0.194726E-06   108  -5.25612  109  -4.53761  
   54       266      -91.6787851060   -91.6787851060  0.193646E-06   108  -5.06983  109  -4.53029  
   54       267      -91.6827195711   -91.6827195711  0.197794E-06   108  -5.10801  109  -4.53558  
   54       268      -91.6462359701   -91.6462359701  0.199774E-06   108  -5.15585  109  -4.87471  
   54       269      -91.6701332454   -91.6701332454  0.198599E-06   108  -5.24538  109  -4.85525  
   54       270      -91.6338929469   -91.6338929469  0.196536E-06   108  -5.24893  109  -4.82410  
   54       271      -91.6688985325   -91.6688985325  0.198883E-06   108  -5.13281  109  -4.74961  
   54       272      -91.6314337255   -91.6314337255  0.197262E-06   108  -5.16074  109  -4.80712  
   54       273      -91.5986370332   -91.5986370332  0.198780E-06   108  -5.29662  109  -4.70760  
   54       274      -91.6550335277   -91.6550335277  0.197572E-06   108  -5.10762  109  -4.75448  
   54       275      -91.5802204364   -91.5802204364  0.190483E-06   108  -5.23668  109  -4.60859  
   54       276      -91.6824568713   -91.6824568713  0.173893E-06   108  -5.18011  109  -4.72490  
   54       277      -91.5935313257   -91.5935313257  0.189721E-06   108  -5.23290  109  -4.70681  
   54       278      -91.7058659637   -91.7058659637  0.196663E-06   108  -5.13791  109  -4.54546  
   54       279      -91.6848448424   -91.6848448424  0.197518E-06   108  -5.07879  109  -4.83104  
   54       280      -91.6782397414   -91.6782397414  0.198751E-06   108  -4.89566  109  -4.71942  
   54       281      -91.6444455471   -91.6444455471  0.191544E-06   108  -5.12135  109  -4.64634  
   54       282      -91.6820046913   -91.6820046913  0.199239E-06   108  -4.97878  109  -4.60855  
   54       283      -91.6372727504   -91.6372727504  0.197726E-06   108  -5.05772  109  -4.72767  
   54       284      -91.6583212981   -91.6583212981  0.196966E-06   108  -5.01798  109  -4.80642  
   54       285      -91.6725361885   -91.6725361885  0.178535E-06   108  -5.21807  109  -4.75166  
   54       286      -91.6379827751   -91.6379827751  0.199124E-06   108  -5.09397  109  -4.70548  
   54       287      -91.5474733891   -91.5474733891  0.199616E-06   108  -5.21769  109  -4.69999  
   54       288      -91.6159313297   -91.6159313297  0.197694E-06   108  -5.12094  109  -4.73870  
   54       289      -91.6509899621   -91.6509899621  0.198605E-06   108  -5.07580  109  -4.68928  
   54       290      -91.6578874722   -91.6578874722  0.198710E-06   108  -5.07516  109  -4.87329  
   54       291      -91.6363610614   -91.6363610614  0.191418E-06   108  -5.02319  109  -4.83172  
   54       292      -91.6557385175   -91.6557385175  0.199013E-06   108  -5.12068  109  -4.74594  
   54       293      -91.6814720559   -91.6814720559  0.199497E-06   108  -5.11257  109  -4.71233  
   54       294      -91.6419492894   -91.6419492894  0.199492E-06   108  -5.12220  109  -4.89462  
   54       295      -91.6962533292   -91.6962533292  0.198661E-06   108  -5.08282  109  -4.56302  
   54       296      -91.6621685703   -91.6621685703  0.193421E-06   108  -4.93283  109  -4.79268  
   54       297      -91.6596398690   -91.6596398690  0.191709E-06   108  -5.10283  109  -4.60856  
   54       298      -91.7082974922   -91.7082974922  0.192848E-06   108  -5.10581  109  -4.75310  
   54       299      -91.7050847045   -91.7050847045  0.197175E-06   108  -5.06166  109  -4.70301  
   54       300      -91.7160751586   -91.7160751586  0.188064E-06   108  -5.05012  109  -4.60816  
   54       301      -91.7049735838   -91.7049735838  0.188231E-06   108  -5.10147  109  -4.71175  
   54       302      -91.7040361162   -91.7040361162  0.189152E-06   108  -5.23011  109  -4.67889  
   54       303      -91.7214709225   -91.7214709225  0.197780E-06   108  -5.06306  109  -4.77487  
   54       304      -91.6831245578   -91.6831245578  0.198603E-06   108  -4.95689  109  -4.76443  
   54       305      -91.6474710192   -91.6474710192  0.199322E-06   108  -4.92574  109  -4.72921  
   54       306      -91.7160361224   -91.7160361224  0.196218E-06   108  -5.19306  109  -4.73607  
   54       307      -91.6929137882   -91.6929137882  0.197663E-06   108  -5.15009  109  -4.54532  
   54       308      -91.7019947118   -91.7019947118  0.198456E-06   108  -5.08944  109  -4.73149  
   54       309      -91.7305423731   -91.7305423731  0.199172E-06   108  -5.24075  109  -4.79353  
   54       310      -91.6899041879   -91.6899041879  0.198835E-06   108  -5.20285  109  -4.59680  
   54       311      -91.6476925734   -91.6476925734  0.197636E-06   108  -5.03598  109  -4.63180  
   54       312      -91.7275372051   -91.7275372051  0.199988E-06   108  -5.08089  109  -4.80639  
   54       313      -91.6938627699   -91.6938627699  0.198416E-06   108  -5.06978  109  -4.64035  
   54       314      -91.7322799616   -91.7322799616  0.182398E-06   108  -5.14943  109  -4.68713  
   54       315      -91.6889628757   -91.6889628757  0.196915E-06   108  -5.09772  109  -4.66500  
   54       316      -91.6158548594   -91.6158548594  0.191401E-06   108  -5.10323  109  -4.69757  
   54       317      -91.6710001531   -91.6710001531  0.195305E-06   108  -5.21152  109  -4.60934  
   54       318      -91.6621938320   -91.6621938320  0.196856E-06   108  -4.96503  109  -4.46877  
   54       319      -91.7073209492   -91.7073209492  0.193167E-06   108  -5.10430  109  -4.53874  
   54       320      -91.7389410735   -91.7389410735  0.199531E-06   108  -5.04565  109  -4.75763  
   54       321      -91.6748117466   -91.6748117466  0.199774E-06   108  -4.98094  109  -4.66669  
   54       322      -91.7242415420   -91.7242415420  0.198142E-06   108  -5.16096  109  -4.58410  
   54       323      -91.6830255333   -91.6830255333  0.190868E-06   108  -5.12266  109  -4.62728  
   54       324      -91.7191547856   -91.7191547856  0.199970E-06   108  -4.94727  109  -4.82447  
   54       325      -91.7609009432   -91.7609009432  0.196201E-06   108  -5.17368  109  -4.75063  
   54       326      -91.7270394713   -91.7270394713  0.198149E-06   108  -5.17124  109  -4.72591  
   54       327      -91.7063601200   -91.7063601200  0.185614E-06   108  -5.03712  109  -4.60427  
   54       328      -91.6725856926   -91.6725856926  0.198928E-06   108  -5.08184  109  -4.70384  
   54       329      -91.7513045004   -91.7513045004  0.198596E-06   108  -5.14030  109  -4.75931  
   54       330      -91.7020099224   -91.7020099224  0.197559E-06   108  -5.14148  109  -4.75888  
   54       331      -91.7204380528   -91.7204380528  0.194065E-06   108  -5.10001  109  -4.76995  
   54       332      -91.6894199980   -91.6894199980  0.189942E-06   108  -5.07612  109  -4.67224  
   54       333      -91.6576168988   -91.6576168988  0.199977E-06   108  -4.98355  109  -4.66130  
   54       334      -91.7535332222   -91.7535332222  0.199796E-06   108  -5.16399  109  -4.54880  
   54       335      -91.7125328495   -91.7125328495  0.197214E-06   108  -5.16153  109  -4.68533  
   54       336      -91.7714470384   -91.7714470384  0.196968E-06   108  -5.17247  109  -4.57538  
   54       337      -91.7173280415   -91.7173280415  0.199985E-06   108  -5.12257  109  -4.55786  
   54       338      -91.6890302194   -91.6890302194  0.199496E-06   108  -5.19609  109  -4.62911  
   54       339      -91.7679005883   -91.7679005883  0.197949E-06   108  -5.17600  109  -4.69081  
   54       340      -91.7065465235   -91.7065465235  0.199532E-06   108  -5.02086  109  -4.62229  
   54       341      -91.7228629843   -91.7228629843  0.187684E-06   108  -5.07557  109  -4.83647  
   54       342      -91.7851414801   -91.7851414801  0.196521E-06   108  -5.20321  109  -4.84436  
   54       343      -91.7169504772   -91.7169504772  0.196078E-06   108  -5.19236  109  -4.73115  
   54       344      -91.7278677977   -91.7278677977  0.198932E-06   108  -5.12415  109  -4.74641  
   54       345      -91.7942948045   -91.7942948045  0.199840E-06   108  -5.18680  109  -4.83422  
   54       346      -91.7574476533   -91.7574476533  0.198875E-06   108  -5.11340  109  -4.75970  
   54       347      -91.7553065542   -91.7553065542  0.193127E-06   108  -5.06774  109  -4.61170  
   54       348      -91.7867821744   -91.7867821744  0.198546E-06   108  -5.12937  109  -4.87829  
   54       349      -91.7504582345   -91.7504582345  0.197967E-06   108  -5.13002  109  -4.84302  
   54       350      -91.7377050704   -91.7377050704  0.191649E-06   108  -5.21296  109  -4.73235  
   54       351      -91.7388659630   -91.7388659630  0.192297E-06   108  -5.11679  109  -4.66583  
   54       352      -91.6999342197   -91.6999342197  0.197572E-06   108  -5.03995  109  -4.70890  
   54       353      -91.7732151700   -91.7732151700  0.197555E-06   108  -5.09895  109  -4.60395  
   54       354      -91.7638206281   -91.7638206281  0.191539E-06   108  -5.21783  109  -4.67064  
   54       355      -91.7097893383   -91.7097893383  0.196041E-06   108  -5.03081  109  -4.84340  
   54       356      -91.6822094669   -91.6822094669  0.199475E-06   108  -5.15269  109  -4.82180  
   54       357      -91.7716214607   -91.7716214607  0.197276E-06   108  -5.17423  109  -4.61345  
   54       358      -91.7572261559   -91.7572261559  0.199444E-06   108  -5.17521  109  -4.68559  
   54       359      -91.6961253676   -91.6961253676  0.194435E-06   108  -5.13589  109  -4.77469  
   54       360      -91.6575305412   -91.6575305412  0.197236E-06   108  -5.04813  109  -4.69753  
   54       361      -91.6096756905   -91.6096756905  0.180724E-06   108  -4.95287  109  -4.60520  
   54       362      -91.7331373461   -91.7331373461  0.198778E-06   108  -5.01563  109  -4.74538  
   54       363      -91.6478812636   -91.6478812636  0.199822E-06   108  -5.01763  109  -4.70712  
   54       364      -91.7183566900   -91.7183566900  0.195616E-06   108  -5.05818  109  -4.87870  
   54       365      -91.7667393120   -91.7667393120  0.199006E-06   108  -5.08495  109  -4.58511  
   54       366      -91.7652151341   -91.7652151341  0.199987E-06   108  -5.15198  109  -4.51533  
   54       367      -91.6872756944   -91.6872756944  0.183883E-06   108  -5.10394  109  -4.62383  
   54       368      -91.7700649289   -91.7700649289  0.197867E-06   108  -5.05800  109  -4.66562  
   54       369      -91.8022110823   -91.8022110823  0.196841E-06   108  -5.18181  109  -4.51827  
   54       370      -91.7677395710   -91.7677395710  0.199869E-06   108  -5.14976  109  -4.48713  
   54       371      -91.7384090374   -91.7384090374  0.185044E-06   108  -5.12363  109  -4.51099  
   54       372      -91.7336788905   -91.7336788905  0.197205E-06   108  -5.03805  109  -4.52916  
   54       373      -91.7323781570   -91.7323781570  0.188889E-06   108  -4.89597  109  -4.68647  
   54       374      -91.6844868577   -91.6844868577  0.199391E-06   108  -4.93115  109  -4.73972  
   54       375      -91.6639225337   -91.6639225337  0.198563E-06   108  -5.10198  109  -4.75387  
   54       376      -91.6995344764   -91.6995344764  0.198688E-06   108  -4.88629  109  -4.69360  
   54       377      -91.6864175898   -91.6864175898  0.199538E-06   108  -4.96338  109  -4.62119  
   54       378      -91.6848235154   -91.6848235154  0.195192E-06   108  -5.10196  109  -4.55235  
   54       379      -91.7381696997   -91.7381696997  0.198410E-06   108  -5.13219  109  -4.54946  
   54       380      -91.6806674790   -91.6806674790  0.198431E-06   108  -5.07124  109  -4.63180  
   54       381      -91.7220586036   -91.7220586036  0.198928E-06   108  -5.08766  109  -4.55446  
   54       382      -91.7131609001   -91.7131609001  0.196455E-06   108  -5.06601  109  -4.73392  
   54       383      -91.7116170679   -91.7116170679  0.194316E-06   108  -5.07710  109  -4.83199  
   54       384      -91.7139428411   -91.7139428411  0.199397E-06   108  -5.03697  109  -4.85274  
   54       385      -91.7229740021   -91.7229740021  0.197174E-06   108  -5.01665  109  -4.66450  
   54       386      -91.7233993443   -91.7233993443  0.199775E-06   108  -5.01603  109  -4.54880  
   54       387      -91.7127861052   -91.7127861052  0.193552E-06   108  -5.05325  109  -4.77683  
   54       388      -91.7182348892   -91.7182348892  0.196994E-06   108  -5.17859  109  -4.74491  
   54       389      -91.7545862287   -91.7545862287  0.198949E-06   108  -5.26836  109  -4.73804  
   54       390      -91.6399097324   -91.6399097324  0.196361E-06   108  -5.18268  109  -4.73319  
   54       391      -91.6561353951   -91.6561353951  0.195934E-06   108  -5.19751  109  -4.63962  
   54       392      -91.6054518240   -91.6054518240  0.199268E-06   108  -5.00638  109  -4.67536  
   54       393      -91.6028362377   -91.6028362377  0.196283E-06   108  -5.00981  109  -4.61072  
   54       394      -91.7404376748   -91.7404376748  0.190271E-06   108  -5.22537  109  -4.69771  
   54       395      -91.6010051593   -91.6010051593  0.189310E-06   108  -5.08671  109  -4.68693  
   54       396      -91.7233992835   -91.7233992835  0.198327E-06   108  -5.09847  109  -4.74226  
   54       397      -91.6858590781   -91.6858590781  0.199311E-06   108  -5.18621  109  -4.78433  
   54       398      -91.7366934048   -91.7366934048  0.198620E-06   108  -5.20234  109  -4.82152  
   54       399      -91.6149614152   -91.6149614152  0.199617E-06   108  -4.96632  109  -4.74037  
   54       400      -91.6470217211   -91.6470217211  0.199753E-06   108  -5.22587  109  -4.73735  
   54       401      -91.7020212253   -91.7020212253  0.197404E-06   108  -5.19653  109  -4.65795  
   54       402      -91.7285292823   -91.7285292823  0.199928E-06   108  -5.18027  109  -4.64501  
   54       403      -91.6166193359   -91.6166193359  0.194327E-06   108  -5.02117  109  -4.73665  
   54       404      -91.6572675804   -91.6572675804  0.198572E-06   108  -5.05788  109  -4.81419  
   54       405      -91.7078475423   -91.7078475423  0.198075E-06   108  -4.98657  109  -4.87895  
   54       406      -91.6986238701   -91.6986238701  0.198918E-06   108  -4.98485  109  -4.69092  
   54       407      -91.6357981835   -91.6357981835  0.197640E-06   108  -4.98050  109  -4.64485  
   54       408      -91.6919667643   -91.6919667643  0.199144E-06   108  -5.16018  109  -4.54740  
   54       409      -91.7094804852   -91.7094804852  0.194382E-06   108  -5.23532  109  -4.45790  
   54       410      -91.6866598615   -91.6866598615  0.185167E-06   108  -5.34275  109  -4.35226  
   54       411      -91.6949773053   -91.6949773053  0.198628E-06   108  -5.05049  109  -4.66724  
   54       412      -91.6969860768   -91.6969860768  0.198918E-06   108  -5.03313  109  -4.82086  
   54       413      -91.6992236347   -91.6992236347  0.199642E-06   108  -5.02920  109  -4.72210  
   54       414      -91.7092397259   -91.7092397259  0.193754E-06   108  -5.21461  109  -4.45953  
   54       415      -91.7825741602   -91.7825741602  0.196362E-06   108  -5.14841  109  -4.39935  
   54       416      -91.7486810574   -91.7486810574  0.199094E-06   108  -5.23640  109  -4.39677  
   54       417      -91.7750185508   -91.7750185508  0.194639E-06   108  -5.26622  109  -4.47753  
   54       418      -91.7431400182   -91.7431400182  0.199560E-06   108  -5.02222  109  -4.72979  
   54       419      -91.7369711512   -91.7369711512  0.191227E-06   108  -5.19799  109  -4.56475  
   54       420      -91.7560230992   -91.7560230992  0.177252E-06   108  -5.25325  109  -4.36937  
   54       421      -91.6983616368   -91.6983616368  0.198709E-06   108  -4.97484  109  -4.75072  
   54       422      -91.7592807160   -91.7592807160  0.197895E-06   108  -5.12912  109  -4.63609  
   54       423      -91.7031973321   -91.7031973321  0.191256E-06   108  -5.20644  109  -4.54755  
   54       424      -91.7432586017   -91.7432586017  0.191715E-06   108  -4.96204  109  -4.78553  
   54       425      -91.6818950547   -91.6818950547  0.199915E-06   108  -4.93671  109  -4.88337  
   54       426      -91.7444956898   -91.7444956898  0.194864E-06   108  -5.13255  109  -4.51410  
   54       427      -91.7263122764   -91.7263122764  0.197529E-06   108  -4.92160  109  -4.80040  
   54       428      -91.7346853774   -91.7346853774  0.198763E-06   108  -4.98747  109  -4.77534  
   54       429      -91.7501719627   -91.7501719627  0.199652E-06   108  -5.03593  109  -4.49466  
   54       430      -91.6858445304   -91.6858445304  0.193643E-06   108  -4.90224  109  -4.84663  
   54       431      -91.7163344566   -91.7163344566  0.190246E-06   108  -5.10620  109  -4.60382  
   54       432      -91.7058910533   -91.7058910533  0.196711E-06   108  -5.10279  109  -4.70600  
   54       433      -91.6614922264   -91.6614922264  0.174592E-06   108  -5.10985  109  -4.61626  
   54       434      -91.7096540476   -91.7096540476  0.198689E-06   108  -5.00800  109  -4.69959  
   54       435      -91.7279139640   -91.7279139640  0.199592E-06   108  -5.10020  109  -4.45161  
   54       436      -91.7375001931   -91.7375001931  0.198543E-06   108  -5.08027  109  -4.36504  
   54       437      -91.7196879101   -91.7196879101  0.196726E-06   108  -5.00406  109  -4.56471  
   54       438      -91.6813398215   -91.6813398215  0.177512E-06   108  -5.26360  109  -4.35724  
   54       439      -91.7113268902   -91.7113268902  0.184536E-06   108  -4.97235  109  -4.76985  
   54       440      -91.6989581942   -91.6989581942  0.184872E-06   108  -5.06727  109  -4.73912  
   54       441      -91.7090376647   -91.7090376647  0.195793E-06   108  -5.06399  109  -4.63285  
   54       442      -91.7119036708   -91.7119036708  0.190769E-06   108  -5.07573  109  -4.60292  
   54       443      -91.7120172080   -91.7120172080  0.198545E-06   108  -5.07631  109  -4.77329  
   54       444      -91.6605278282   -91.6605278282  0.198864E-06   108  -4.98640  109  -4.86875  
   54       445      -91.7065903678   -91.7065903678  0.198474E-06   108  -5.05892  109  -4.67220  
   54       446      -91.7603148182   -91.7603148182  0.197107E-06   108  -5.04539  109  -4.47585  
   54       447      -91.7369801011   -91.7369801011  0.197699E-06   108  -5.00864  109  -4.73359  
   54       448      -91.7465909144   -91.7465909144  0.198359E-06   108  -5.10896  109  -4.67402  
   54       449      -91.7515915449   -91.7515915449  0.195118E-06   108  -5.05899  109  -4.84039  
   54       450      -91.7577242568   -91.7577242568  0.196655E-06   108  -4.98025  109  -4.72190  
   54       451      -91.6896089378   -91.6896089378  0.198821E-06   108  -5.18222  109  -4.68863  
   54       452      -91.7412398353   -91.7412398353  0.198863E-06   108  -5.15630  109  -4.41262  
   54       453      -91.7350917277   -91.7350917277  0.188873E-06   108  -5.20154  109  -4.44701  
   54       454      -91.6609489650   -91.6609489650  0.167029E-06   108  -5.13607  109  -4.54301  
   54       455      -91.6848911495   -91.6848911495  0.198246E-06   108  -5.08790  109  -4.73343  
   54       456      -91.6799219317   -91.6799219317  0.187993E-06   108  -5.01164  109  -4.67005  
   54       457      -91.5795919747   -91.5795919747  0.183198E-06   108  -5.33979  109  -4.43607  
   54       458      -91.6093888949   -91.6093888949  0.199621E-06   108  -5.09541  109  -4.85043  
   54       459      -91.7253976888   -91.7253976888  0.199400E-06   108  -5.05145  109  -4.63442  
   54       460      -91.6948374381   -91.6948374381  0.194797E-06   108  -5.05549  109  -4.69943  
   54       461      -91.7471963383   -91.7471963383  0.197978E-06   108  -5.14248  109  -4.49648  
   54       462      -91.7288499643   -91.7288499643  0.193195E-06   108  -5.03776  109  -4.76960  
   54       463      -91.7012730539   -91.7012730539  0.186285E-06   108  -5.10173  109  -4.81431  
   54       464      -91.6917664681   -91.6917664681  0.195440E-06   108  -4.99687  109  -4.79000  
   54       465      -91.7270222092   -91.7270222092  0.196626E-06   108  -5.14375  109  -4.57522  
   54       466      -91.6437030636   -91.6437030636  0.199565E-06   108  -5.01694  109  -4.69821  
   54       467      -91.6563442670   -91.6563442670  0.188117E-06   108  -5.13903  109  -4.65883  
   54       468      -91.6429561370   -91.6429561370  0.199046E-06   108  -5.13447  109  -4.66309  
   54       469      -91.6591072940   -91.6591072940  0.196778E-06   108  -5.09836  109  -4.67186  
   54       470      -91.6421307805   -91.6421307805  0.197878E-06   108  -5.02564  109  -4.83800  
   54       471      -91.6547517811   -91.6547517811  0.191263E-06   108  -5.04968  109  -4.68931  
   54       472      -91.6587899676   -91.6587899676  0.196850E-06   108  -5.04100  109  -4.68048  
   54       473      -91.6662872173   -91.6662872173  0.198396E-06   108  -4.97192  109  -4.57068  
   54       474      -91.5373196187   -91.5373196187  0.199217E-06   108  -5.07147  109  -4.89036  
   54       475      -91.6830430908   -91.6830430908  0.198957E-06   108  -5.02398  109  -4.63234  
   54       476      -91.7212429993   -91.7212429993  0.199179E-06   108  -5.14789  109  -4.46583  
   54       477      -91.7225559927   -91.7225559927  0.191930E-06   108  -5.08005  109  -4.52429  
   54       478      -91.7069524184   -91.7069524184  0.193699E-06   108  -4.94338  109  -4.64115  
   54       479      -91.6725615761   -91.6725615761  0.199908E-06   108  -5.29058  109  -4.68208  
   54       480      -91.6431525646   -91.6431525646  0.197883E-06   108  -5.23836  109  -4.26616  
   54       481      -91.6782701506   -91.6782701506  0.199554E-06   108  -5.10698  109  -4.93608  
   54       482      -91.6971312629   -91.6971312629  0.196670E-06   108  -5.08851  109  -4.64944  
   54       483      -91.6790554868   -91.6790554868  0.194179E-06   108  -5.21671  109  -4.51237  
   54       484      -91.7573542022   -91.7573542022  0.178666E-06   108  -5.01484  109  -4.64887  
   54       485      -91.7650990587   -91.7650990587  0.197588E-06   108  -5.08763  109  -4.62280  
   54       486      -91.7166524769   -91.7166524769  0.198031E-06   108  -5.01302  109  -4.56319  
   54       487      -91.6951562468   -91.6951562468  0.197791E-06   108  -4.92780  109  -4.72870  
   54       488      -91.6813599825   -91.6813599825  0.198888E-06   108  -4.90526  109  -4.71489  
   54       489      -91.7007749138   -91.7007749138  0.196225E-06   108  -5.06626  109  -4.49344  
   54       490      -91.7673127460   -91.7673127460  0.198370E-06   108  -5.18173  109  -4.43782  
   54       491      -91.7423214647   -91.7423214647  0.198203E-06   108  -5.19573  109  -4.69256  
   54       492      -91.7379717934   -91.7379717934  0.198687E-06   108  -5.05499  109  -4.65095  
   54       493      -91.7494702106   -91.7494702106  0.196952E-06   108  -5.08790  109  -4.65002  
   54       494      -91.7216279638   -91.7216279638  0.198680E-06   108  -4.92766  109  -4.55313  
   54       495      -91.7286863321   -91.7286863321  0.198425E-06   108  -5.06141  109  -4.61558  
   54       496      -91.7193165330   -91.7193165330  0.197848E-06   108  -4.79357  109  -4.58826  
   54       497      -91.7159385099   -91.7159385099  0.198534E-06   108  -5.10865  109  -4.61157  
   54       498      -91.6943366861   -91.6943366861  0.199384E-06   108  -5.05086  109  -4.92509  
   54       499      -91.6867768880   -91.6867768880  0.197643E-06   108  -5.08775  109  -4.78237  
   54       500      -91.6938861187   -91.6938861187  0.199641E-06   108  -4.99361  109  -4.62447  
   54       501      -91.7279723017   -91.7279723017  0.199082E-06   108  -5.02666  109  -4.56806  
   54       502      -91.6503934104   -91.6503934104  0.199378E-06   108  -4.96296  109  -4.72998  
   54       503      -91.6993472630   -91.6993472630  0.196593E-06   108  -5.02672  109  -4.74081  
   54       504      -91.6168308977   -91.6168308977  0.197576E-06   108  -5.21145  109  -4.59784  
   54       505      -91.6788839885   -91.6788839885  0.198337E-06   108  -5.03790  109  -4.76337  
   54       506      -91.7333673186   -91.7333673186  0.177522E-06   108  -5.05273  109  -4.73966  
   54       507      -91.7831339633   -91.7831339633  0.196082E-06   108  -5.15263  109  -4.68122  
   54       508      -91.7507680790   -91.7507680790  0.197987E-06   108  -5.12787  109  -4.58877  
   54       509      -91.6945569925   -91.6945569925  0.198588E-06   108  -4.97516  109  -4.80752  
   54       510      -91.7287725099   -91.7287725099  0.199057E-06   108  -5.10633  109  -4.68567  
   54       511      -91.7363145988   -91.7363145988  0.198282E-06   108  -5.17888  109  -4.81290  
   54       512      -91.7376882994   -91.7376882994  0.190295E-06   108  -5.17672  109  -4.72487  
   54       513      -91.7833221301   -91.7833221301  0.198456E-06   108  -5.11334  109  -4.78662  
   54       514      -91.7409140613   -91.7409140613  0.198145E-06   108  -5.02865  109  -4.77042  
   54       515      -91.7243353990   -91.7243353990  0.198226E-06   108  -5.05623  109  -4.77481  
   54       516      -91.6773183223   -91.6773183223  0.197667E-06   108  -5.03438  109  -4.80685  
   54       517      -91.6910346627   -91.6910346627  0.194791E-06   108  -4.95014  109  -4.76830  
   54       518      -91.7112878979   -91.7112878979  0.187319E-06   108  -4.95026  109  -4.74991  
   54       519      -91.7147890791   -91.7147890791  0.197018E-06   108  -5.03634  109  -4.78703  
   54       520      -91.7400850867   -91.7400850867  0.199477E-06   108  -4.99648  109  -4.88837  
   54       521      -91.6834766159   -91.6834766159  0.197088E-06   108  -5.15252  109  -4.78804  
   54       522      -91.7424058274   -91.7424058274  0.194648E-06   108  -5.04299  109  -4.75602  
   54       523      -91.7581046221   -91.7581046221  0.197076E-06   108  -5.12593  109  -4.68297  
   54       524      -91.6965678678   -91.6965678678  0.199096E-06   108  -5.08381  109  -4.78212  
   54       525      -91.7462087595   -91.7462087595  0.195122E-06   108  -4.95950  109  -4.90557  
   54       526      -91.7443374184   -91.7443374184  0.195241E-06   108  -4.97497  109  -4.79277  
   54       527      -91.6924302454   -91.6924302454  0.187748E-06   108  -4.99565  109  -4.87672  
   54       528      -91.7557900941   -91.7557900941  0.199705E-06   108  -5.09386  109  -4.69363  
   54       529      -91.7406766831   -91.7406766831  0.197609E-06   108  -5.07076  109  -4.85738  
   54       530      -91.7037667286   -91.7037667286  0.199755E-06   108  -5.02079  109  -4.80332  
   54       531      -91.6484303340   -91.6484303340  0.197308E-06   108  -5.02633  109  -4.96636  
   54       532      -91.7899294412   -91.7899294412  0.198531E-06   108  -5.19805  109  -4.56068  
   54       533      -91.7370393265   -91.7370393265  0.195615E-06   108  -5.11499  109  -4.58769  
   54       534      -91.7475886477   -91.7475886477  0.199784E-06   108  -5.12922  109  -4.58517  
   54       535      -91.7917549296   -91.7917549296  0.198865E-06   108  -5.14226  109  -4.56690  
   54       536      -91.7753926500   -91.7753926500  0.199004E-06   108  -4.97777  109  -4.73508  
   54       537      -91.8276249974   -91.8276249974  0.198831E-06   108  -5.14014  109  -4.54853  
   54       538      -91.7842703109   -91.7842703109  0.198382E-06   108  -5.17729  109  -4.69156  
   54       539      -91.7979517516   -91.7979517516  0.199339E-06   108  -5.16866  109  -4.45697  
   54       540      -91.8482369877   -91.8482369877  0.198698E-06   108  -5.16888  109  -4.68594  
   54       541      -91.8232831123   -91.8232831123  0.197495E-06   108  -5.14038  109  -4.66515  
   54       542      -91.7952164808   -91.7952164808  0.198460E-06   108  -5.06002  109  -4.63102  
   54       543      -91.7343633729   -91.7343633729  0.192257E-06   108  -5.06746  109  -4.78966  
   54       544      -91.7859876517   -91.7859876517  0.198553E-06   108  -5.02640  109  -4.77808  
   54       545      -91.7401021880   -91.7401021880  0.199577E-06   108  -5.13514  109  -4.77421  
   54       546      -91.7954507003   -91.7954507003  0.198908E-06   108  -5.04039  109  -4.60649  
   54       547      -91.7807012660   -91.7807012660  0.197809E-06   108  -5.04452  109  -4.63618  
   54       548      -91.7649660666   -91.7649660666  0.198468E-06   108  -5.05031  109  -4.61497  
   54       549      -91.7852117817   -91.7852117817  0.198847E-06   108  -4.96709  109  -4.78127  
   54       550      -91.7572197284   -91.7572197284  0.196394E-06   108  -4.95817  109  -4.78823  
   54       551      -91.7921187900   -91.7921187900  0.195153E-06   108  -5.14344  109  -4.59135  
   54       552      -91.7532289620   -91.7532289620  0.199763E-06   108  -5.11411  109  -4.54530  
   54       553      -91.7636732893   -91.7636732893  0.199115E-06   108  -5.02467  109  -4.61016  
   54       554      -91.7408292738   -91.7408292738  0.198487E-06   108  -5.15270  109  -4.70514  
   54       555      -91.7578279977   -91.7578279977  0.198996E-06   108  -5.12475  109  -4.68410  
   54       556      -91.7509311351   -91.7509311351  0.199443E-06   108  -5.01950  109  -4.72808  
   54       557      -91.7632864359   -91.7632864359  0.196938E-06   108  -5.01277  109  -4.68673  
   54       558      -91.7231745646   -91.7231745646  0.199490E-06   108  -5.13185  109  -4.57903  
   54       559      -91.6907926199   -91.6907926199  0.187108E-06   108  -4.95740  109  -4.71694  
   54       560      -91.7227586867   -91.7227586867  0.199637E-06   108  -5.23394  109  -4.53861  
   54       561      -91.7907097602   -91.7907097602  0.198282E-06   108  -5.12198  109  -4.74398  
   54       562      -91.7875149662   -91.7875149662  0.197550E-06   108  -5.04114  109  -4.72904  
   54       563      -91.7948301474   -91.7948301474  0.196452E-06   108  -5.17803  109  -4.71682  
   54       564      -91.7627918322   -91.7627918322  0.199022E-06   108  -4.96706  109  -4.55383  
   54       565      -91.7498774316   -91.7498774316  0.198112E-06   108  -4.98288  109  -4.65113  
   54       566      -91.7487682392   -91.7487682392  0.197640E-06   108  -4.99831  109  -4.90005  
   54       567      -91.7618472902   -91.7618472902  0.195798E-06   108  -5.15897  109  -4.69853  
   54       568      -91.7610052271   -91.7610052271  0.192334E-06   108  -4.97127  109  -4.64291  
   54       569      -91.7615936571   -91.7615936571  0.198452E-06   108  -5.08751  109  -4.51705  
   54       570      -91.7604744007   -91.7604744007  0.191277E-06   108  -4.98853  109  -4.72102  
   54       571      -91.7692397087   -91.7692397087  0.197704E-06   108  -5.14535  109  -4.49160  
   54       572      -91.7882514775   -91.7882514775  0.198056E-06   108  -5.02946  109  -4.70078  
   54       573      -91.7961559917   -91.7961559917  0.199668E-06   108  -4.97821  109  -4.66195  
   54       574      -91.7887262073   -91.7887262073  0.199664E-06   108  -4.94296  109  -4.67982  
   54       575      -91.7938635676   -91.7938635676  0.199843E-06   108  -5.13959  109  -4.75637  
   54       576      -91.7957712454   -91.7957712454  0.195342E-06   108  -5.00183  109  -4.75948  
   54       577      -91.7632639585   -91.7632639585  0.196603E-06   108  -4.96723  109  -4.62801  
   54       578      -91.7291152425   -91.7291152425  0.191662E-06   108  -4.93836  109  -4.73626  
   54       579      -91.8026529056   -91.8026529056  0.197288E-06   108  -5.10092  109  -4.47803  
   54       580      -91.7949738072   -91.7949738072  0.182449E-06   108  -5.01479  109  -4.77292  
 
   56         1      -94.8413274053   -94.8413274053  0.199385E-06   112  -5.01122  113  -4.56885  
   56         2      -94.7676316578   -94.7676316578  0.195686E-06   112  -4.79952  113  -4.33868  
   56         3      -94.7405214529   -94.7405214529  0.198822E-06   112  -4.87590  113  -4.78649  
   56         4      -94.9237049141   -94.9237049141  0.198276E-06   112  -5.04856  113  -4.46066  
   56         5      -94.9285641801   -94.9285641801  0.196756E-06   112  -4.94086  113  -4.61587  
   56         6      -94.9309185576   -94.9309185576  0.197572E-06   112  -5.00018  113  -4.51875  
   56         7      -94.9103703456   -94.9103703456  0.197040E-06   112  -4.97565  113  -4.71923  
   56         8      -94.9332487062   -94.9332487062  0.195639E-06   112  -4.76399  113  -4.44788  
   56         9      -94.9220458767   -94.9220458767  0.192162E-06   112  -4.89599  113  -4.47271  
   56        10      -94.9904252816   -94.9904252816  0.198542E-06   112  -4.93326  113  -4.56212  
   56        11      -94.9813038533   -94.9813038533  0.196973E-06   112  -4.98372  113  -4.70525  
   56        12      -94.9457258190   -94.9457258190  0.183136E-06   112  -4.96543  113  -4.60222  
   56        13      -94.9479108241   -94.9479108241  0.199047E-06   112  -4.94143  113  -4.38463  
   56        14      -94.9838046985   -94.9838046985  0.194464E-06   112  -5.03869  113  -4.42734  
   56        15      -94.9245630024   -94.9245630024  0.199660E-06   112  -4.94624  113  -4.49624  
   56        16      -94.9151334237   -94.9151334237  0.198324E-06   112  -4.94969  113  -4.60749  
   56        17      -94.9528514366   -94.9528514366  0.191081E-06   112  -4.91283  113  -4.48542  
   56        18      -94.9395836275   -94.9395836275  0.186344E-06   112  -5.02421  113  -4.58989  
   56        19      -94.9180403479   -94.9180403479  0.197864E-06   112  -4.95408  113  -4.45477  
   56        20      -94.9506753748   -94.9506753748  0.198799E-06   112  -5.01629  113  -4.65541  
   56        21      -94.9053769589   -94.9053769589  0.196378E-06   112  -4.91694  113  -4.55234  
   56        22      -94.9656985663   -94.9656985663  0.188127E-06   112  -5.02894  113  -4.75053  
   56        23      -95.0017427369   -95.0017427369  0.199826E-06   112  -5.06176  113  -4.52114  
   56        24      -95.0129031818   -95.0129031818  0.198766E-06   112  -5.07836  113  -4.60012  
   56        25      -94.9513927750   -94.9513927750  0.199671E-06   112  -5.06034  113  -4.64309  
   56        26      -94.9926502120   -94.9926502120  0.199153E-06   112  -5.11108  113  -4.65901  
   56        27      -94.9203367808   -94.9203367808  0.196720E-06   112  -5.04581  113  -4.69341  
   56        28      -95.0101109599   -95.0101109599  0.196897E-06   112  -5.00244  113  -4.56403  
   56        29      -95.0341000757   -95.0341000757  0.197368E-06   112  -5.01170  113  -4.72168  
   56        30      -94.9604364797   -94.9604364797  0.195615E-06   112  -4.98352  113  -4.69719  
   56        31      -94.9751250888   -94.9751250888  0.199219E-06   112  -5.00354  113  -4.65602  
   56        32      -95.0089070772   -95.0089070772  0.197707E-06   112  -5.02576  113  -4.68982  
   56        33      -94.9754686123   -94.9754686123  0.195331E-06   112  -5.01055  113  -4.62954  
   56        34      -94.8862571915   -94.8862571915  0.199999E-06   112  -5.00650  113  -4.62481  
   56        35      -94.9064056607   -94.9064056607  0.199865E-06   112  -5.06024  113  -4.36170  
   56        36      -94.9153743863   -94.9153743863  0.188970E-06   112  -4.98534  113  -4.45290  
   56        37      -94.9524359689   -94.9524359689  0.196843E-06   112  -4.93450  113  -4.40673  
   56        38      -94.9929849735   -94.9929849735  0.197487E-06   112  -4.98681  113  -4.51053  
   56        39      -95.0295956179   -95.0295956179  0.195434E-06   112  -5.18262  113  -4.40878  
   56        40      -94.9957658526   -94.9957658526  0.195489E-06   112  -5.06652  113  -4.42357  
   56        41      -94.9810437637   -94.9810437637  0.176914E-06   112  -4.90023  113  -4.53514  
   56        42      -95.0144017230   -95.0144017230  0.193637E-06   112  -4.82091  113  -4.70912  
   56        43      -94.9975895612   -94.9975895612  0.199019E-06   112  -4.85237  113  -4.48688  
   56        44      -95.0033682441   -95.0033682441  0.199340E-06   112  -5.12224  113  -4.42888  
   56        45      -94.9864036779   -94.9864036779  0.199957E-06   112  -5.04348  113  -4.51069  
   56        46      -94.8989924313   -94.8989924313  0.197702E-06   112  -4.80039  113  -4.61420  
   56        47      -94.9403728439   -94.9403728439  0.199037E-06   112  -5.01499  113  -4.65459  
   56        48      -94.9640807250   -94.9640807250  0.199133E-06   112  -4.84039  113  -4.73392  
   56        49      -94.9674051434   -94.9674051434  0.196342E-06   112  -4.92267  113  -4.73425  
   56        50      -94.9949960215   -94.9949960215  0.197767E-06   112  -4.89567  113  -4.74026  
   56        51      -94.9921909090   -94.9921909090  0.199375E-06   112  -4.90714  113  -4.67224  
   56        52      -95.0046089383   -95.0046089383  0.196525E-06   112  -4.91674  113  -4.44892  
   56        53      -95.0499896516   -95.0499896516  0.197409E-06   112  -4.93676  113  -4.54709  
   56        54      -95.0718590078   -95.0718590078  0.196166E-06   112  -5.14410  113  -4.61920  
   56        55      -95.0099687780   -95.0099687780  0.197836E-06   112  -4.90603  113  -4.41960  
   56        56      -95.0306929721   -95.0306929721  0.196850E-06   112  -5.00223  113  -4.74515  
   56        57      -95.0743847250   -95.0743847250  0.195894E-06   112  -4.96634  113  -4.49563  
   56        58      -94.9601502871   -94.9601502871  0.198855E-06   112  -4.97049  113  -4.44184  
   56        59      -95.0515058085   -95.0515058085  0.188738E-06   112  -4.97457  113  -4.84599  
   56        60      -95.0447370995   -95.0447370995  0.198953E-06   112  -4.91654  113  -4.61741  
   56        61      -94.9756429055   -94.9756429055  0.197475E-06   112  -4.93765  113  -4.63881  
   56        62      -95.0641536193   -95.0641536193  0.198391E-06   112  -5.00304  113  -4.47305  
   56        63      -95.0430473731   -95.0430473731  0.199463E-06   112  -4.91926  113  -4.71675  
   56        64      -95.0349410566   -95.0349410566  0.199153E-06   112  -5.06735  113  -4.54573  
   56        65      -94.9378042534   -94.9378042534  0.195959E-06   112  -5.11786  113  -4.30180  
   56        66      -95.0289950847   -95.0289950847  0.196138E-06   112  -4.97332  113  -4.74151  
   56        67      -94.9934446320   -94.9934446320  0.199717E-06   112  -5.10241  113  -4.38938  
   56        68      -94.9593957308   -94.9593957308  0.195442E-06   112  -5.02065  113  -4.78685  
   56        69      -94.9988040905   -94.9988040905  0.194500E-06   112  -4.92812  113  -4.74049  
   56        70      -94.9841729097   -94.9841729097  0.193622E-06   112  -4.89909  113  -4.67459  
   56        71      -95.0458316136   -95.0458316136  0.195403E-06   112  -5.07494  113  -4.47476  
   56        72      -94.9881148241   -94.9881148241  0.198572E-06   112  -5.08802  113  -4.68342  
   56        73      -94.9985333908   -94.9985333908  0.197944E-06   112  -4.79605  113  -4.52442  
   56        74      -95.0415718835   -95.0415718835  0.197559E-06   112  -5.10824  113  -4.56958  
   56        75      -95.0093184713   -95.0093184713  0.197259E-06   112  -5.05585  113  -4.67639  
   56        76      -95.1010515773   -95.1010515773  0.199187E-06   112  -5.24044  113  -4.54902  
   56        77      -95.1041275364   -95.1041275364  0.199361E-06   112  -5.22756  113  -4.56453  
   56        78      -95.1005761361   -95.1005761361  0.197819E-06   112  -5.11748  113  -4.59966  
   56        79      -95.0954503158   -95.0954503158  0.199884E-06   112  -5.05968  113  -4.75471  
   56        80      -95.0103434638   -95.0103434638  0.199801E-06   112  -5.03701  113  -4.57375  
   56        81      -94.9561153223   -94.9561153223  0.199685E-06   112  -5.03060  113  -4.62048  
   56        82      -95.0451470923   -95.0451470923  0.198597E-06   112  -5.00378  113  -4.75787  
   56        83      -95.0585975292   -95.0585975292  0.199204E-06   112  -5.02958  113  -4.71533  
   56        84      -95.0535503253   -95.0535503253  0.199565E-06   112  -4.90254  113  -4.74140  
   56        85      -95.0499057263   -95.0499057263  0.194398E-06   112  -4.99393  113  -4.72068  
   56        86      -94.9510678650   -94.9510678650  0.197894E-06   112  -5.01605  113  -4.48372  
   56        87      -95.0265404394   -95.0265404394  0.196079E-06   112  -5.06719  113  -4.68035  
   56        88      -95.0377181222   -95.0377181222  0.193903E-06   112  -4.99797  113  -4.72631  
   56        89      -95.0581052233   -95.0581052233  0.198204E-06   112  -5.06805  113  -4.55774  
   56        90      -94.9787644159   -94.9787644159  0.198933E-06   112  -5.04924  113  -4.67675  
   56        91      -95.0627411613   -95.0627411613  0.199547E-06   112  -4.97508  113  -4.78094  
   56        92      -95.0844305468   -95.0844305468  0.197815E-06   112  -5.09231  113  -4.64838  
   56        93      -94.9979752769   -94.9979752769  0.199718E-06   112  -5.11696  113  -4.77879  
   56        94      -95.0937917611   -95.0937917611  0.199517E-06   112  -5.05925  113  -4.80952  
   56        95      -95.1414862143   -95.1414862143  0.198991E-06   112  -5.23477  113  -4.66411  
   56        96      -95.1317567893   -95.1317567893  0.197207E-06   112  -5.05905  113  -4.62663  
   56        97      -95.1006993227   -95.1006993227  0.199640E-06   112  -5.09847  113  -4.72395  
   56        98      -94.9696706503   -94.9696706503  0.198325E-06   112  -5.03623  113  -4.72137  
   56        99      -95.0741538315   -95.0741538315  0.198852E-06   112  -5.03452  113  -4.66603  
   56       100      -95.0937812678   -95.0937812678  0.195551E-06   112  -5.07461  113  -4.61008  
   56       101      -95.0540814020   -95.0540814020  0.199668E-06   112  -5.09423  113  -4.67330  
   56       102      -95.0436006929   -95.0436006929  0.198669E-06   112  -5.02287  113  -4.76771  
   56       103      -95.0367489692   -95.0367489692  0.197589E-06   112  -4.97048  113  -4.53224  
   56       104      -95.0343437072   -95.0343437072  0.197423E-06   112  -4.95907  113  -4.80201  
   56       105      -95.0261857130   -95.0261857130  0.197350E-06   112  -5.05593  113  -4.68091  
   56       106      -95.0236020146   -95.0236020146  0.197031E-06   112  -5.16446  113  -4.55004  
   56       107      -94.9293745153   -94.9293745153  0.198430E-06   112  -5.12365  113  -4.48263  
   56       108      -94.9330831127   -94.9330831127  0.197256E-06   112  -5.04404  113  -4.60677  
   56       109      -95.0788052115   -95.0788052115  0.199163E-06   112  -5.10273  113  -4.50801  
   56       110      -95.1157742879   -95.1157742879  0.199686E-06   112  -5.22150  113  -4.59631  
   56       111      -95.0841171729   -95.0841171729  0.198983E-06   112  -5.13712  113  -4.57972  
   56       112      -95.0869093692   -95.0869093692  0.199868E-06   112  -5.03219  113  -4.69433  
   56       113      -95.0416042863   -95.0416042863  0.195582E-06   112  -5.25150  113  -4.59384  
   56       114      -95.0742844174   -95.0742844174  0.194976E-06   112  -5.03646  113  -4.36967  
   56       115      -95.0077504894   -95.0077504894  0.199573E-06   112  -4.99228  113  -4.79306  
   56       116      -95.0295991136   -95.0295991136  0.199710E-06   112  -5.10105  113  -4.64096  
   56       117      -94.9809857882   -94.9809857882  0.199767E-06   112  -4.98652  113  -4.70858  
   56       118      -95.0733123199   -95.0733123199  0.199228E-06   112  -5.01838  113  -4.63886  
   56       119      -95.0238258348   -95.0238258348  0.198853E-06   112  -5.02118  113  -4.49338  
   56       120      -95.0565878391   -95.0565878391  0.192370E-06   112  -5.08382  113  -4.58744  
   56       121      -95.0397776166   -95.0397776166  0.198641E-06   112  -5.09393  113  -4.58459  
   56       122      -95.0655696859   -95.0655696859  0.183948E-06   112  -5.01203  113  -4.81534  
   56       123      -95.1003731354   -95.1003731354  0.197583E-06   112  -5.10429  113  -4.68386  
   56       124      -95.0908721749   -95.0908721749  0.199175E-06   112  -5.09770  113  -4.53389  
   56       125      -95.0254067327   -95.0254067327  0.191763E-06   112  -5.11315  113  -4.65044  
   56       126      -95.0839576060   -95.0839576060  0.199757E-06   112  -5.12898  113  -4.69031  
   56       127      -95.0740851886   -95.0740851886  0.199413E-06   112  -5.11356  113  -4.49764  
   56       128      -95.0774082538   -95.0774082538  0.196848E-06   112  -4.97926  113  -4.69588  
   56       129      -95.0634973176   -95.0634973176  0.198586E-06   112  -5.03580  113  -4.75051  
   56       130      -95.0461048650   -95.0461048650  0.198774E-06   112  -4.97005  113  -4.74353  
   56       131      -95.0577234153   -95.0577234153  0.198685E-06   112  -5.05144  113  -4.39788  
   56       132      -95.0674513613   -95.0674513613  0.198937E-06   112  -5.07258  113  -4.58929  
   56       133      -95.0437657270   -95.0437657270  0.195243E-06   112  -5.07499  113  -4.66698  
   56       134      -94.9775728663   -94.9775728663  0.198465E-06   112  -5.09346  113  -4.69294  
   56       135      -95.0207514187   -95.0207514187  0.187875E-06   112  -4.92271  113  -4.52669  
   56       136      -95.0263878265   -95.0263878265  0.194700E-06   112  -4.88074  113  -4.61930  
   56       137      -95.0146227159   -95.0146227159  0.198712E-06   112  -5.13939  113  -4.66007  
   56       138      -94.9735732102   -94.9735732102  0.188952E-06   112  -5.00033  113  -4.63082  
   56       139      -95.0682262016   -95.0682262016  0.199533E-06   112  -5.05956  113  -4.74970  
   56       140      -95.0512318706   -95.0512318706  0.197221E-06   112  -5.03167  113  -4.73646  
   56       141      -95.0190538358   -95.0190538358  0.195494E-06   112  -5.01808  113  -4.69389  
   56       142      -95.0746905987   -95.0746905987  0.197936E-06   112  -4.95664  113  -4.67038  
   56       143      -95.0818945560   -95.0818945560  0.192904E-06   112  -5.13599  113  -4.57770  
   56       144      -95.0228469510   -95.0228469510  0.195949E-06   112  -5.26020  113  -4.58662  
   56       145      -94.9237355150   -94.9237355150  0.198822E-06   112  -5.03050  113  -4.45497  
   56       146      -95.0558967748   -95.0558967748  0.199344E-06   112  -5.04683  113  -4.63579  
   56       147      -95.0832779512   -95.0832779512  0.199893E-06   112  -5.19545  113  -4.56849  
   56       148      -95.0882921108   -95.0882921108  0.199881E-06   112  -5.19340  113  -4.74192  
   56       149      -95.1189930124   -95.1189930124  0.195300E-06   112  -5.18910  113  -4.79170  
   56       150      -95.0950947143   -95.0950947143  0.197913E-06   112  -5.08263  113  -4.57733  
   56       151      -95.0688595283   -95.0688595283  0.183147E-06   112  -4.96028  113  -4.75376  
   56       152      -95.0583678644   -95.0583678644  0.199509E-06   112  -5.07230  113  -4.61702  
   56       153      -95.0846980506   -95.0846980506  0.182929E-06   112  -5.08656  113  -4.63534  
   56       154      -95.0590410056   -95.0590410056  0.199015E-06   112  -5.05815  113  -4.79184  
   56       155      -95.0987430066   -95.0987430066  0.187277E-06   112  -5.00165  113  -4.62909  
   56       156      -95.1041840888   -95.1041840888  0.196535E-06   112  -5.12344  113  -4.52545  
   56       157      -95.0984179532   -95.0984179532  0.196648E-06   112  -5.08243  113  -4.64095  
   56       158      -95.0376660859   -95.0376660859  0.198690E-06   112  -5.07774  113  -4.69760  
   56       159      -95.0462106198   -95.0462106198  0.199211E-06   112  -5.16970  113  -4.60837  
   56       160      -95.0462291270   -95.0462291270  0.198275E-06   112  -4.95520  113  -4.76434  
   56       161      -95.0561356175   -95.0561356175  0.199420E-06   112  -4.94300  113  -4.81402  
   56       162      -95.0343842826   -95.0343842826  0.192878E-06   112  -5.02163  113  -4.64845  
   56       163      -95.0018930029   -95.0018930029  0.199793E-06   112  -5.07590  113  -4.52059  
   56       164      -95.0118999341   -95.0118999341  0.199888E-06   112  -5.07064  113  -4.61955  
   56       165      -94.9954394643   -94.9954394643  0.199349E-06   112  -5.09683  113  -4.77042  
   56       166      -95.0824435284   -95.0824435284  0.186387E-06   112  -5.10895  113  -4.69911  
   56       167      -95.1056211083   -95.1056211083  0.198461E-06   112  -5.14822  113  -4.68318  
   56       168      -95.0811597983   -95.0811597983  0.196711E-06   112  -5.07015  113  -4.78205  
   56       169      -95.0327327004   -95.0327327004  0.197953E-06   112  -5.01528  113  -4.78082  
   56       170      -95.0385763006   -95.0385763006  0.199587E-06   112  -5.08805  113  -4.79190  
   56       171      -95.0324543049   -95.0324543049  0.197233E-06   112  -5.11288  113  -4.74644  
   56       172      -95.0182496457   -95.0182496457  0.199785E-06   112  -5.02919  113  -4.72985  
   56       173      -95.0138301066   -95.0138301066  0.198623E-06   112  -5.10135  113  -4.73508  
   56       174      -95.0684106426   -95.0684106426  0.198286E-06   112  -5.06945  113  -4.59061  
   56       175      -95.0511668449   -95.0511668449  0.199609E-06   112  -5.02107  113  -4.48536  
   56       176      -95.0487451397   -95.0487451397  0.198196E-06   112  -5.03152  113  -4.71712  
   56       177      -95.0909192106   -95.0909192106  0.197004E-06   112  -5.06285  113  -4.55423  
   56       178      -95.1054403643   -95.1054403643  0.196702E-06   112  -4.99474  113  -4.57674  
   56       179      -95.0066292281   -95.0066292281  0.197451E-06   112  -5.01210  113  -4.62346  
   56       180      -95.1130330701   -95.1130330701  0.197354E-06   112  -4.94018  113  -4.70776  
   56       181      -94.9368814165   -94.9368814165  0.188508E-06   112  -5.01613  113  -4.74547  
   56       182      -95.1630941397   -95.1630941397  0.199583E-06   112  -5.28658  113  -4.70726  
   56       183      -95.0754171652   -95.0754171652  0.193287E-06   112  -4.99685  113  -4.54877  
   56       184      -95.1398060978   -95.1398060978  0.195575E-06   112  -5.19452  113  -4.60841  
   56       185      -95.0678096404   -95.0678096404  0.197488E-06   112  -5.06126  113  -4.64237  
   56       186      -95.0263641980   -95.0263641980  0.195524E-06   112  -5.05633  113  -4.55087  
   56       187      -95.0023075269   -95.0023075269  0.198297E-06   112  -4.92763  113  -4.49478  
   56       188      -94.9880042873   -94.9880042873  0.199674E-06   112  -5.26464  113  -4.87025  
   56       189      -95.0455153866   -95.0455153866  0.194363E-06   112  -5.23734  113  -4.69582  
   56       190      -95.0535696679   -95.0535696679  0.199750E-06   112  -5.10622  113  -4.87013  
   56       191      -95.0163675881   -95.0163675881  0.197846E-06   112  -5.04415  113  -4.90369  
   56       192      -95.0445043917   -95.0445043917  0.198967E-06   112  -5.05797  113  -4.80670  
   56       193      -94.9823568842   -94.9823568842  0.198293E-06   112  -5.09669  113  -4.75061  
   56       194      -95.0014592073   -95.0014592073  0.199288E-06   112  -5.19821  113  -4.54917  
   56       195      -94.9987774954   -94.9987774954  0.198727E-06   112  -5.15655  113  -4.82367  
   56       196      -95.0673379137   -95.0673379137  0.189883E-06   112  -4.96632  113  -4.87043  
   56       197      -95.0980550615   -95.0980550615  0.199878E-06   112  -5.01289  113  -4.82476  
   56       198      -95.0894862632   -95.0894862632  0.199920E-06   112  -5.00635  113  -4.69449  
   56       199      -95.0906838679   -95.0906838679  0.199862E-06   112  -5.00218  113  -4.67366  
   56       200      -95.0331245798   -95.0331245798  0.181955E-06   112  -5.17989  113  -4.64298  
   56       201      -95.0661162155   -95.0661162155  0.199743E-06   112  -5.00730  113  -4.86677  
   56       202      -95.0524973046   -95.0524973046  0.197819E-06   112  -5.23235  113  -4.81250  
   56       203      -95.0892867644   -95.0892867644  0.195073E-06   112  -5.12729  113  -4.79777  
   56       204      -95.0347185207   -95.0347185207  0.197348E-06   112  -5.22655  113  -4.54401  
   56       205      -95.0767774230   -95.0767774230  0.195717E-06   112  -5.15753  113  -4.75323  
   56       206      -95.1105257274   -95.1105257274  0.197004E-06   112  -5.16081  113  -4.59402  
   56       207      -95.0682741038   -95.0682741038  0.187162E-06   112  -5.25384  113  -4.75362  
   56       208      -95.0934632149   -95.0934632149  0.196807E-06   112  -5.13206  113  -4.81991  
   56       209      -95.1083052043   -95.1083052043  0.198763E-06   112  -5.09710  113  -4.52633  
   56       210      -95.1193342639   -95.1193342639  0.199241E-06   112  -5.14137  113  -4.45678  
   56       211      -95.0560016296   -95.0560016296  0.199363E-06   112  -5.00803  113  -4.97143  
   56       212      -95.0035453725   -95.0035453725  0.199456E-06   112  -4.96513  113  -4.88940  
   56       213      -95.0089219017   -95.0089219017  0.197631E-06   112  -5.08228  113  -4.81483  
   56       214      -95.0415179299   -95.0415179299  0.199944E-06   112  -5.27517  113  -4.40420  
   56       215      -94.9806980114   -94.9806980114  0.195698E-06   112  -5.09506  113  -4.74423  
   56       216      -95.0601989611   -95.0601989611  0.199033E-06   112  -5.12497  113  -4.79513  
   56       217      -95.0031845357   -95.0031845357  0.196917E-06   112  -5.16401  113  -4.82502  
   56       218      -95.0638592300   -95.0638592300  0.189672E-06   112  -5.17237  113  -4.86490  
   56       219      -95.1071977952   -95.1071977952  0.199346E-06   112  -5.09816  113  -4.87764  
   56       220      -95.1250453802   -95.1250453802  0.189471E-06   112  -5.19633  113  -4.74497  
   56       221      -95.1245287962   -95.1245287962  0.196488E-06   112  -5.35897  113  -4.55114  
   56       222      -95.1170518479   -95.1170518479  0.197644E-06   112  -5.03302  113  -4.89581  
   56       223      -95.0541369476   -95.0541369476  0.193083E-06   112  -5.20041  113  -4.73423  
   56       224      -95.0275877147   -95.0275877147  0.198483E-06   112  -5.04744  113  -4.82580  
   56       225      -95.1182993414   -95.1182993414  0.197374E-06   112  -4.95830  113  -4.83490  
   56       226      -95.0567426079   -95.0567426079  0.199909E-06   112  -5.10327  113  -4.64618  
   56       227      -95.0667314469   -95.0667314469  0.187613E-06   112  -5.09963  113  -4.70542  
   56       228      -95.0049082424   -95.0049082424  0.199730E-06   112  -4.97538  113  -4.59693  
   56       229      -95.0926479730   -95.0926479730  0.197394E-06   112  -5.07492  113  -4.64014  
   56       230      -95.0990732024   -95.0990732024  0.197024E-06   112  -5.11394  113  -4.75465  
   56       231      -95.1277348848   -95.1277348848  0.199143E-06   112  -5.24135  113  -4.71721  
   56       232      -95.0458646449   -95.0458646449  0.197525E-06   112  -5.23135  113  -4.68732  
   56       233      -95.1421799991   -95.1421799991  0.197797E-06   112  -5.25514  113  -4.75510  
   56       234      -95.1612234707   -95.1612234707  0.198124E-06   112  -5.26446  113  -4.57451  
   56       235      -95.0874470668   -95.0874470668  0.196004E-06   112  -5.20291  113  -4.86123  
   56       236      -95.1291788684   -95.1291788684  0.192070E-06   112  -5.15014  113  -4.81481  
   56       237      -95.1809356500   -95.1809356500  0.198174E-06   112  -5.17544  113  -4.67216  
   56       238      -95.1786354724   -95.1786354724  0.199658E-06   112  -5.31630  113  -4.45274  
   56       239      -95.1360900346   -95.1360900346  0.199276E-06   112  -5.10907  113  -4.78286  
   56       240      -94.9989272799   -94.9989272799  0.195002E-06   112  -5.16260  113  -4.74763  
   56       241      -95.1261122371   -95.1261122371  0.199808E-06   112  -5.15642  113  -4.62913  
   56       242      -95.1411781151   -95.1411781151  0.194762E-06   112  -5.25844  113  -4.48868  
   56       243      -95.0904830199   -95.0904830199  0.198563E-06   112  -5.14393  113  -4.67245  
   56       244      -95.0672115416   -95.0672115416  0.199754E-06   112  -5.05149  113  -4.75785  
   56       245      -95.0521509849   -95.0521509849  0.199621E-06   112  -5.07153  113  -4.68447  
   56       246      -95.0837070034   -95.0837070034  0.196155E-06   112  -4.95417  113  -4.84707  
   56       247      -95.0525740267   -95.0525740267  0.198601E-06   112  -5.08080  113  -4.76740  
   56       248      -95.0279038325   -95.0279038325  0.194394E-06   112  -5.09056  113  -4.75426  
   56       249      -95.1096297505   -95.1096297505  0.196542E-06   112  -5.27385  113  -4.84225  
   56       250      -95.1030166771   -95.1030166771  0.197868E-06   112  -5.20813  113  -4.67214  
   56       251      -95.0878146363   -95.0878146363  0.198555E-06   112  -5.03432  113  -4.80404  
   56       252      -95.1572562230   -95.1572562230  0.187452E-06   112  -5.10899  113  -4.73017  
   56       253      -95.1253886807   -95.1253886807  0.185223E-06   112  -5.07112  113  -4.69044  
   56       254      -95.1232906339   -95.1232906339  0.198790E-06   112  -5.14103  113  -4.73928  
   56       255      -95.0943901279   -95.0943901279  0.183252E-06   112  -5.24145  113  -4.50078  
   56       256      -95.0738269439   -95.0738269439  0.199168E-06   112  -5.24147  113  -4.71640  
   56       257      -95.1334224850   -95.1334224850  0.191745E-06   112  -5.11535  113  -4.85752  
   56       258      -95.1146120230   -95.1146120230  0.199964E-06   112  -4.93796  113  -4.81031  
   56       259      -95.0448867521   -95.0448867521  0.197741E-06   112  -5.06874  113  -4.82646  
   56       260      -95.1047053442   -95.1047053442  0.198288E-06   112  -5.01001  113  -4.84499  
   56       261      -95.1306962083   -95.1306962083  0.189048E-06   112  -5.10347  113  -4.81476  
   56       262      -95.1068150746   -95.1068150746  0.195008E-06   112  -5.25122  113  -4.59364  
   56       263      -95.0738060480   -95.0738060480  0.196758E-06   112  -5.24630  113  -4.76685  
   56       264      -95.1266483101   -95.1266483101  0.196630E-06   112  -5.17619  113  -4.72699  
   56       265      -95.0738639744   -95.0738639744  0.198263E-06   112  -5.16859  113  -4.54581  
   56       266      -95.1139493847   -95.1139493847  0.195710E-06   112  -5.13588  113  -4.65820  
   56       267      -95.1004799261   -95.1004799261  0.194861E-06   112  -5.00359  113  -4.76897  
   56       268      -95.1418177982   -95.1418177982  0.198916E-06   112  -5.20934  113  -4.72952  
   56       269      -95.1448901091   -95.1448901091  0.199607E-06   112  -5.04532  113  -4.59450  
   56       270      -95.0809450928   -95.0809450928  0.194388E-06   112  -5.09570  113  -4.72505  
   56       271      -95.0829804525   -95.0829804525  0.199963E-06   112  -5.10664  113  -4.53589  
   56       272      -95.0563240470   -95.0563240470  0.199559E-06   112  -5.07767  113  -4.78542  
   56       273      -95.1022644037   -95.1022644037  0.197969E-06   112  -5.22221  113  -4.55654  
   56       274      -95.0994076754   -95.0994076754  0.196435E-06   112  -5.14306  113  -4.78383  
   56       275      -95.1100120336   -95.1100120336  0.198142E-06   112  -4.97572  113  -4.54847  
   56       276      -95.0604403119   -95.0604403119  0.199572E-06   112  -5.05302  113  -4.82322  
   56       277      -95.0907834047   -95.0907834047  0.199304E-06   112  -5.08373  113  -4.67098  
   56       278      -95.0690616388   -95.0690616388  0.199440E-06   112  -5.10668  113  -4.78917  
   56       279      -95.0533830854   -95.0533830854  0.198736E-06   112  -5.06167  113  -4.88947  
   56       280      -95.1391370685   -95.1391370685  0.196264E-06   112  -5.14152  113  -4.73750  
   56       281      -95.1037528270   -95.1037528270  0.198026E-06   112  -5.02500  113  -4.82842  
   56       282      -95.0793469987   -95.0793469987  0.199403E-06   112  -5.05641  113  -4.67097  
   56       283      -95.1443091779   -95.1443091779  0.199549E-06   112  -5.03499  113  -4.78839  
   56       284      -95.1430359256   -95.1430359256  0.198660E-06   112  -5.16588  113  -4.83044  
   56       285      -95.1033858919   -95.1033858919  0.196017E-06   112  -5.28676  113  -4.85267  
   56       286      -95.0603640900   -95.0603640900  0.196192E-06   112  -5.07632  113  -4.59858  
   56       287      -95.0885226083   -95.0885226083  0.198007E-06   112  -5.06400  113  -4.77182  
   56       288      -95.1189930073   -95.1189930073  0.191821E-06   112  -5.16379  113  -4.61637  
   56       289      -95.1538826918   -95.1538826918  0.198146E-06   112  -5.16631  113  -4.68831  
   56       290      -95.1262622255   -95.1262622255  0.199571E-06   112  -5.14124  113  -4.66205  
   56       291      -95.1139273526   -95.1139273526  0.199736E-06   112  -5.14284  113  -4.83505  
   56       292      -95.0622127552   -95.0622127552  0.197702E-06   112  -5.13095  113  -4.47894  
   56       293      -95.0344782649   -95.0344782649  0.199930E-06   112  -5.06920  113  -4.66090  
   56       294      -95.0829990773   -95.0829990773  0.196662E-06   112  -5.20052  113  -4.73884  
   56       295      -94.9438946927   -94.9438946927  0.198342E-06   112  -5.17587  113  -4.72205  
   56       296      -95.1078880428   -95.1078880428  0.198711E-06   112  -5.22468  113  -4.64024  
   56       297      -95.0849112613   -95.0849112613  0.199640E-06   112  -5.13793  113  -4.65408  
   56       298      -95.0680976675   -95.0680976675  0.197407E-06   112  -5.13030  113  -4.68278  
   56       299      -95.0564931915   -95.0564931915  0.198929E-06   112  -5.14330  113  -4.78094  
   56       300      -95.0115842478   -95.0115842478  0.194597E-06   112  -5.05240  113  -4.79302  
   56       301      -95.0524891887   -95.0524891887  0.195701E-06   112  -5.19075  113  -4.69098  
   56       302      -95.0655966844   -95.0655966844  0.197998E-06   112  -5.11075  113  -4.77264  
   56       303      -95.1002022359   -95.1002022359  0.198918E-06   112  -5.06926  113  -4.75654  
   56       304      -95.0284488817   -95.0284488817  0.198752E-06   112  -5.08251  113  -4.74513  
   56       305      -95.0425501011   -95.0425501011  0.178531E-06   112  -5.04808  113  -4.67255  
   56       306      -95.0171950663   -95.0171950663  0.199985E-06   112  -5.12209  113  -4.67913  
   56       307      -95.0588809393   -95.0588809393  0.189369E-06   112  -5.08089  113  -4.71725  
   56       308      -95.0544008153   -95.0544008153  0.198074E-06   112  -5.06902  113  -4.90470  
   56       309      -95.0742915884   -95.0742915884  0.198699E-06   112  -5.19595  113  -4.67842  
   56       310      -95.0103702682   -95.0103702682  0.196795E-06   112  -5.07107  113  -4.77409  
   56       311      -95.0018514828   -95.0018514828  0.198776E-06   112  -5.01227  113  -4.79393  
   56       312      -95.0471548204   -95.0471548204  0.196899E-06   112  -5.16462  113  -4.76531  
   56       313      -95.0297835085   -95.0297835085  0.194811E-06   112  -4.98344  113  -4.58186  
   56       314      -95.0145014559   -95.0145014559  0.198709E-06   112  -4.98731  113  -4.52830  
   56       315      -95.0354253998   -95.0354253998  0.195119E-06   112  -5.00616  113  -4.63923  
   56       316      -95.0942899184   -95.0942899184  0.198953E-06   112  -5.18553  113  -4.45524  
   56       317      -95.1036364233   -95.1036364233  0.198138E-06   112  -5.26995  113  -4.44603  
   56       318      -95.0770969233   -95.0770969233  0.199380E-06   112  -5.14557  113  -4.53316  
   56       319      -95.0221444273   -95.0221444273  0.194348E-06   112  -5.22039  113  -4.48863  
   56       320      -95.0780113419   -95.0780113419  0.196577E-06   112  -5.22175  113  -4.47530  
   56       321      -94.9941164014   -94.9941164014  0.199203E-06   112  -5.02595  113  -4.64713  
   56       322      -94.9960507959   -94.9960507959  0.199042E-06   112  -5.23599  113  -4.51604  
   56       323      -95.0557377716   -95.0557377716  0.199539E-06   112  -5.02201  113  -4.67621  
   56       324      -95.0702143251   -95.0702143251  0.199338E-06   112  -4.99928  113  -4.74348  
   56       325      -95.0900445819   -95.0900445819  0.190113E-06   112  -5.07859  113  -4.82981  
   56       326      -95.1231224375   -95.1231224375  0.198764E-06   112  -5.25081  113  -4.42022  
   56       327      -95.0573464028   -95.0573464028  0.198890E-06   112  -5.06683  113  -4.87764  
   56       328      -95.0564987758   -95.0564987758  0.197876E-06   112  -5.09983  113  -4.44033  
   56       329      -95.0397165136   -95.0397165136  0.197674E-06   112  -5.11804  113  -4.67866  
   56       330      -95.0619234512   -95.0619234512  0.190273E-06   112  -5.11626  113  -4.67636  
   56       331      -95.0301583352   -95.0301583352  0.187536E-06   112  -5.06982  113  -4.81753  
   56       332      -95.0506224396   -95.0506224396  0.198959E-06   112  -5.02079  113  -4.74717  
   56       333      -95.1149515798   -95.1149515798  0.198636E-06   112  -5.17428  113  -4.70764  
   56       334      -95.0740777779   -95.0740777779  0.193078E-06   112  -5.11200  113  -4.92174  
   56       335      -95.0015036812   -95.0015036812  0.192420E-06   112  -5.10888  113  -4.55350  
   56       336      -94.9317520093   -94.9317520093  0.193389E-06   112  -5.13424  113  -4.56663  
   56       337      -95.0301122025   -95.0301122025  0.196048E-06   112  -5.16071  113  -4.71396  
   56       338      -95.0140684339   -95.0140684339  0.199637E-06   112  -5.14127  113  -4.63106  
   56       339      -95.0683610469   -95.0683610469  0.197894E-06   112  -4.95567  113  -4.81787  
   56       340      -95.0451103710   -95.0451103710  0.178755E-06   112  -5.05624  113  -4.70464  
   56       341      -95.0888429112   -95.0888429112  0.199928E-06   112  -5.03480  113  -4.74808  
   56       342      -95.0751548690   -95.0751548690  0.198547E-06   112  -4.96053  113  -4.72382  
   56       343      -94.9906322290   -94.9906322290  0.199852E-06   112  -5.01975  113  -4.75726  
   56       344      -95.1190803051   -95.1190803051  0.198332E-06   112  -5.14511  113  -4.76867  
   56       345      -95.0852119318   -95.0852119318  0.181140E-06   112  -5.01740  113  -4.84608  
   56       346      -95.0890063336   -95.0890063336  0.199078E-06   112  -5.24867  113  -4.69513  
   56       347      -95.0255534799   -95.0255534799  0.198062E-06   112  -5.10581  113  -4.76375  
   56       348      -95.0847331955   -95.0847331955  0.197872E-06   112  -5.14892  113  -4.76803  
   56       349      -95.0246723985   -95.0246723985  0.199890E-06   112  -4.92556  113  -4.78483  
   56       350      -95.0170924266   -95.0170924266  0.199946E-06   112  -5.20030  113  -4.68620  
   56       351      -95.1397019078   -95.1397019078  0.198445E-06   112  -5.03658  113  -4.76400  
   56       352      -95.1339363409   -95.1339363409  0.199287E-06   112  -5.04044  113  -4.61375  
   56       353      -95.0927547262   -95.0927547262  0.198590E-06   112  -5.11281  113  -4.79260  
   56       354      -95.1301314420   -95.1301314420  0.196013E-06   112  -5.10990  113  -4.74705  
   56       355      -95.1308941018   -95.1308941018  0.195863E-06   112  -5.25655  113  -4.67572  
   56       356      -95.1199063559   -95.1199063559  0.199956E-06   112  -5.21057  113  -4.61677  
   56       357      -95.1013437960   -95.1013437960  0.171235E-06   112  -5.12242  113  -4.71549  
   56       358      -95.1379139180   -95.1379139180  0.196728E-06   112  -5.18066  113  -4.59108  
   56       359      -95.1121508220   -95.1121508220  0.196897E-06   112  -5.14764  113  -4.79297  
   56       360      -95.1438431677   -95.1438431677  0.187062E-06   112  -5.15546  113  -4.62130  
   56       361      -95.1646729296   -95.1646729296  0.196380E-06   112  -5.01948  113  -4.74731  
   56       362      -95.0980670253   -95.0980670253  0.197428E-06   112  -4.99999  113  -4.72991  
   56       363      -95.1381879566   -95.1381879566  0.196418E-06   112  -5.03652  113  -4.72433  
   56       364      -95.1289549902   -95.1289549902  0.198913E-06   112  -5.12396  113  -4.64082  
   56       365      -95.0546323581   -95.0546323581  0.196489E-06   112  -5.06720  113  -4.67999  
   56       366      -95.0913224526   -95.0913224526  0.193160E-06   112  -5.15887  113  -4.54933  
   56       367      -95.0898524698   -95.0898524698  0.199293E-06   112  -5.28868  113  -4.53407  
   56       368      -95.0638296321   -95.0638296321  0.196366E-06   112  -5.19082  113  -4.89870  
   56       369      -95.0515738108   -95.0515738108  0.198541E-06   112  -5.16288  113  -4.80092  
   56       370      -95.0416745208   -95.0416745208  0.189470E-06   112  -4.97773  113  -4.69202  
   56       371      -95.0624769892   -95.0624769892  0.198361E-06   112  -5.02239  113  -4.54312  
   56       372      -95.0946323834   -95.0946323834  0.191311E-06   112  -4.98069  113  -4.74835  
   56       373      -95.1097671945   -95.1097671945  0.192277E-06   112  -5.28287  113  -4.55854  
   56       374      -95.0988312993   -95.0988312993  0.197133E-06   112  -4.83710  113  -4.66847  
   56       375      -95.0971446868   -95.0971446868  0.196519E-06   112  -4.94511  113  -4.61052  
   56       376      -95.1423939440   -95.1423939440  0.198072E-06   112  -4.97871  113  -4.58353  
   56       377      -95.1551377635   -95.1551377635  0.199735E-06   112  -5.04846  113  -4.55376  
   56       378      -95.0688277918   -95.0688277918  0.195564E-06   112  -5.14483  113  -4.59073  
   56       379      -95.0350347306   -95.0350347306  0.197198E-06   112  -5.05168  113  -4.49290  
   56       380      -95.0917969148   -95.0917969148  0.195983E-06   112  -5.34275  113  -4.55093  
   56       381      -95.1429462209   -95.1429462209  0.197572E-06   112  -5.21473  113  -4.65388  
   56       382      -95.1863933283   -95.1863933283  0.195309E-06   112  -5.05842  113  -4.58255  
   56       383      -95.1144254413   -95.1144254413  0.198105E-06   112  -5.04274  113  -4.48430  
   56       384      -95.0969973152   -95.0969973152  0.199905E-06   112  -5.05955  113  -4.86178  
   56       385      -95.0950226870   -95.0950226870  0.193714E-06   112  -5.03651  113  -4.88295  
   56       386      -95.0494703213   -95.0494703213  0.198098E-06   112  -5.05253  113  -4.70232  
   56       387      -95.1059396066   -95.1059396066  0.198283E-06   112  -5.12549  113  -4.50881  
   56       388      -95.1067790133   -95.1067790133  0.198274E-06   112  -4.96060  113  -4.59339  
   56       389      -95.1338389748   -95.1338389748  0.198380E-06   112  -5.12804  113  -4.57728  
   56       390      -95.0773863775   -95.0773863775  0.197705E-06   112  -5.01919  113  -4.60629  
   56       391      -95.0343940684   -95.0343940684  0.197956E-06   112  -5.15456  113  -4.70478  
   56       392      -95.0938289205   -95.0938289205  0.197783E-06   112  -5.09661  113  -4.49162  
   56       393      -95.0157983442   -95.0157983442  0.198693E-06   112  -5.00329  113  -4.36016  
   56       394      -95.0931629075   -95.0931629075  0.199993E-06   112  -5.20136  113  -4.58099  
   56       395      -95.1549670866   -95.1549670866  0.198993E-06   112  -5.25460  113  -4.61923  
   56       396      -95.1193189078   -95.1193189078  0.191340E-06   112  -5.23289  113  -4.74342  
   56       397      -95.0612710278   -95.0612710278  0.199379E-06   112  -5.05303  113  -4.72233  
   56       398      -95.1294216274   -95.1294216274  0.196934E-06   112  -5.20940  113  -4.47207  
   56       399      -95.0811671086   -95.0811671086  0.180168E-06   112  -5.22190  113  -4.51911  
   56       400      -95.1014965654   -95.1014965654  0.199995E-06   112  -5.09086  113  -4.87122  
   56       401      -95.0411075764   -95.0411075764  0.197109E-06   112  -5.21633  113  -4.90226  
   56       402      -95.0435525832   -95.0435525832  0.199526E-06   112  -5.10885  113  -4.96844  
   56       403      -95.0144961944   -95.0144961944  0.194109E-06   112  -5.21554  113  -4.68379  
   56       404      -94.9784342011   -94.9784342011  0.197945E-06   112  -5.19902  113  -4.66675  
   56       405      -95.1347514843   -95.1347514843  0.198156E-06   112  -5.08599  113  -4.74384  
   56       406      -95.1285841132   -95.1285841132  0.191818E-06   112  -4.95948  113  -4.78193  
   56       407      -95.0759357674   -95.0759357674  0.196008E-06   112  -5.07079  113  -4.84321  
   56       408      -95.0981820561   -95.0981820561  0.197702E-06   112  -5.03621  113  -4.63443  
   56       409      -95.0487667350   -95.0487667350  0.199834E-06   112  -5.04682  113  -4.82913  
   56       410      -95.1336024847   -95.1336024847  0.199060E-06   112  -5.20203  113  -4.64514  
   56       411      -95.1200290989   -95.1200290989  0.193834E-06   112  -5.15366  113  -4.75052  
   56       412      -95.0818358755   -95.0818358755  0.188536E-06   112  -5.03383  113  -4.84268  
   56       413      -95.1357093073   -95.1357093073  0.198485E-06   112  -5.17423  113  -4.86744  
   56       414      -95.1081235420   -95.1081235420  0.197442E-06   112  -5.13802  113  -4.74057  
   56       415      -95.1224700035   -95.1224700035  0.194897E-06   112  -5.21334  113  -4.88445  
   56       416      -95.0652279282   -95.0652279282  0.173221E-06   112  -5.17101  113  -4.85649  
   56       417      -95.0201876393   -95.0201876393  0.198786E-06   112  -5.29038  113  -4.57740  
   56       418      -95.0569586727   -95.0569586727  0.198733E-06   112  -5.13915  113  -4.76197  
   56       419      -95.0630253036   -95.0630253036  0.179822E-06   112  -4.97313  113  -4.61829  
   56       420      -95.1184522844   -95.1184522844  0.199463E-06   112  -5.18066  113  -4.87528  
   56       421      -95.0755788478   -95.0755788478  0.198304E-06   112  -5.21303  113  -4.81272  
   56       422      -95.0421949825   -95.0421949825  0.199878E-06   112  -5.28509  113  -4.52603  
   56       423      -95.0004324987   -95.0004324987  0.194322E-06   112  -5.09798  113  -4.74151  
   56       424      -95.0701402592   -95.0701402592  0.195511E-06   112  -5.04333  113  -4.68958  
   56       425      -95.0718406625   -95.0718406625  0.199144E-06   112  -5.04879  113  -4.56168  
   56       426      -94.9695098874   -94.9695098874  0.194491E-06   112  -5.16763  113  -4.69078  
   56       427      -95.1025725278   -95.1025725278  0.199226E-06   112  -5.10266  113  -4.76290  
   56       428      -95.0853872909   -95.0853872909  0.198330E-06   112  -5.05690  113  -4.75220  
   56       429      -95.0814802607   -95.0814802607  0.196024E-06   112  -5.09665  113  -4.72908  
   56       430      -95.0240994312   -95.0240994312  0.199374E-06   112  -5.10237  113  -4.54621  
   56       431      -95.0323829330   -95.0323829330  0.197604E-06   112  -5.22944  113  -4.51151  
   56       432      -95.0850395426   -95.0850395426  0.175831E-06   112  -5.18741  113  -4.48071  
   56       433      -95.0056784887   -95.0056784887  0.199650E-06   112  -5.22079  113  -4.40246  
   56       434      -95.0648585895   -95.0648585895  0.198426E-06   112  -5.09347  113  -4.92825  
   56       435      -95.1001153789   -95.1001153789  0.189801E-06   112  -5.02555  113  -4.57278  
   56       436      -95.0459883587   -95.0459883587  0.194296E-06   112  -5.06972  113  -4.62580  
   56       437      -95.0473546017   -95.0473546017  0.191380E-06   112  -5.07909  113  -4.69534  
   56       438      -95.0737366071   -95.0737366071  0.198899E-06   112  -5.04987  113  -4.80679  
   56       439      -95.0638400260   -95.0638400260  0.199181E-06   112  -4.99389  113  -4.88831  
   56       440      -95.1330229674   -95.1330229674  0.196053E-06   112  -5.05699  113  -4.80065  
   56       441      -95.0492961833   -95.0492961833  0.198799E-06   112  -5.08419  113  -4.73378  
   56       442      -95.1535853520   -95.1535853520  0.197920E-06   112  -5.13323  113  -4.76551  
   56       443      -95.1666542613   -95.1666542613  0.197004E-06   112  -5.11912  113  -4.64698  
   56       444      -95.1392850644   -95.1392850644  0.199952E-06   112  -5.12353  113  -4.69958  
   56       445      -95.0791116574   -95.0791116574  0.198898E-06   112  -5.22830  113  -4.70616  
   56       446      -95.0982992353   -95.0982992353  0.198796E-06   112  -5.06617  113  -4.78282  
   56       447      -95.1020915766   -95.1020915766  0.194864E-06   112  -5.20002  113  -4.61510  
   56       448      -95.0489502085   -95.0489502085  0.194568E-06   112  -5.03648  113  -4.90364  
   56       449      -95.0899511865   -95.0899511865  0.197454E-06   112  -5.19500  113  -4.59525  
   56       450      -95.1132974378   -95.1132974378  0.197172E-06   112  -5.05726  113  -4.75116  
   56       451      -95.1197266126   -95.1197266126  0.198692E-06   112  -5.09013  113  -4.70633  
   56       452      -95.1692445610   -95.1692445610  0.197992E-06   112  -5.25756  113  -4.75121  
   56       453      -95.1184918241   -95.1184918241  0.199427E-06   112  -5.03355  113  -4.81699  
   56       454      -95.0692549255   -95.0692549255  0.198423E-06   112  -4.88489  113  -4.70495  
   56       455      -95.1284408857   -95.1284408857  0.198892E-06   112  -5.17579  113  -4.70078  
   56       456      -95.1045794911   -95.1045794911  0.199173E-06   112  -5.09846  113  -4.69945  
   56       457      -95.0366874200   -95.0366874200  0.197351E-06   112  -4.88344  113  -4.44643  
   56       458      -95.0847189222   -95.0847189222  0.198778E-06   112  -4.92010  113  -4.44649  
   56       459      -94.9534263649   -94.9534263649  0.199971E-06   112  -4.92361  113  -4.55220  
   56       460      -95.0865124358   -95.0865124358  0.194214E-06   112  -5.04594  113  -4.87190  
   56       461      -95.1293452155   -95.1293452155  0.197954E-06   112  -5.08243  113  -4.81090  
   56       462      -95.1334111816   -95.1334111816  0.197100E-06   112  -4.95718  113  -4.83075  
   56       463      -95.1245053858   -95.1245053858  0.199244E-06   112  -5.02354  113  -4.59108  
   56       464      -95.0969546364   -95.0969546364  0.199153E-06   112  -4.97324  113  -4.71840  
   56       465      -95.1306161955   -95.1306161955  0.199834E-06   112  -5.04909  113  -4.77018  
   56       466      -95.1391060313   -95.1391060313  0.197605E-06   112  -5.19194  113  -4.67838  
   56       467      -95.1801439485   -95.1801439485  0.199300E-06   112  -5.18816  113  -4.65702  
   56       468      -95.1429072492   -95.1429072492  0.198928E-06   112  -4.98527  113  -4.77259  
   56       469      -95.1550592199   -95.1550592199  0.195127E-06   112  -5.08699  113  -4.77272  
   56       470      -95.1669804163   -95.1669804163  0.199468E-06   112  -5.19511  113  -4.70430  
   56       471      -95.1500317233   -95.1500317233  0.198915E-06   112  -5.01336  113  -4.69550  
   56       472      -95.1231776626   -95.1231776626  0.197051E-06   112  -5.14049  113  -4.62899  
   56       473      -95.1086853425   -95.1086853425  0.199058E-06   112  -5.19388  113  -4.73372  
   56       474      -95.1631139471   -95.1631139471  0.199284E-06   112  -5.18973  113  -4.71617  
   56       475      -95.1575220736   -95.1575220736  0.197079E-06   112  -5.29782  113  -4.69087  
   56       476      -95.0654123351   -95.0654123351  0.196857E-06   112  -4.95837  113  -4.82947  
   56       477      -95.1012072992   -95.1012072992  0.197919E-06   112  -5.14605  113  -4.61806  
   56       478      -95.0972486883   -95.0972486883  0.194283E-06   112  -4.92811  113  -4.79721  
   56       479      -95.0911845558   -95.0911845558  0.195546E-06   112  -5.06217  113  -4.78148  
   56       480      -95.1353765536   -95.1353765536  0.198118E-06   112  -5.10617  113  -4.62144  
   56       481      -95.1191906997   -95.1191906997  0.197436E-06   112  -5.03933  113  -4.54035  
   56       482      -95.1210642290   -95.1210642290  0.195745E-06   112  -5.02532  113  -4.76786  
   56       483      -95.1203734334   -95.1203734334  0.199046E-06   112  -5.05336  113  -4.78779  
   56       484      -95.1498657375   -95.1498657375  0.199865E-06   112  -5.14311  113  -4.81376  
   56       485      -95.1559878914   -95.1559878914  0.195477E-06   112  -5.17585  113  -4.87793  
   56       486      -95.1705186706   -95.1705186706  0.198018E-06   112  -5.12165  113  -4.74101  
   56       487      -95.1608194005   -95.1608194005  0.196970E-06   112  -5.14443  113  -4.81705  
   56       488      -95.1632060247   -95.1632060247  0.196114E-06   112  -5.12493  113  -4.78145  
   56       489      -95.1171641037   -95.1171641037  0.199170E-06   112  -5.08149  113  -4.81926  
   56       490      -95.1377942340   -95.1377942340  0.187585E-06   112  -5.07457  113  -4.71366  
   56       491      -95.1504576813   -95.1504576813  0.197112E-06   112  -5.08031  113  -4.74473  
   56       492      -95.0942171232   -95.0942171232  0.182701E-06   112  -5.05506  113  -4.65313  
   56       493      -95.1627095035   -95.1627095035  0.195988E-06   112  -5.14232  113  -4.61738  
   56       494      -95.0764631410   -95.0764631410  0.197344E-06   112  -5.10209  113  -4.74460  
   56       495      -95.1605394398   -95.1605394398  0.192457E-06   112  -5.02701  113  -4.85609  
   56       496      -95.1124495881   -95.1124495881  0.199964E-06   112  -5.01905  113  -4.72393  
   56       497      -95.1355036484   -95.1355036484  0.197424E-06   112  -5.06866  113  -4.66386  
   56       498      -95.1185146435   -95.1185146435  0.199515E-06   112  -5.06769  113  -4.81427  
   56       499      -95.1788953909   -95.1788953909  0.199547E-06   112  -5.08190  113  -4.59058  
   56       500      -95.1201133541   -95.1201133541  0.197424E-06   112  -5.08026  113  -4.61149  
   56       501      -95.1694215306   -95.1694215306  0.198630E-06   112  -5.13416  113  -4.63614  
   56       502      -95.1299671554   -95.1299671554  0.196039E-06   112  -5.03621  113  -4.74741  
   56       503      -95.1745607976   -95.1745607976  0.194744E-06   112  -5.06286  113  -4.76846  
   56       504      -95.1723517551   -95.1723517551  0.198288E-06   112  -5.05539  113  -4.85565  
   56       505      -95.1379199826   -95.1379199826  0.197937E-06   112  -5.05334  113  -4.56502  
   56       506      -95.1350709901   -95.1350709901  0.198181E-06   112  -5.06239  113  -4.65435  
   56       507      -95.1354958233   -95.1354958233  0.193972E-06   112  -4.94839  113  -4.72542  
   56       508      -95.1075723091   -95.1075723091  0.198735E-06   112  -5.13844  113  -4.77456  
   56       509      -95.1733655625   -95.1733655625  0.199326E-06   112  -5.07727  113  -4.72931  
   56       510      -95.1457548613   -95.1457548613  0.196398E-06   112  -5.06901  113  -4.67059  
   56       511      -95.0928333758   -95.0928333758  0.189736E-06   112  -5.07465  113  -4.74318  
   56       512      -95.1049909856   -95.1049909856  0.194181E-06   112  -4.91194  113  -4.67468  
   56       513      -95.1816837611   -95.1816837611  0.199080E-06   112  -5.02594  113  -4.57370  
   56       514      -95.1346237415   -95.1346237415  0.196211E-06   112  -5.03003  113  -4.57847  
   56       515      -95.1352238809   -95.1352238809  0.197283E-06   112  -4.94268  113  -4.63273  
   56       516      -95.0729560897   -95.0729560897  0.188326E-06   112  -4.97132  113  -4.76440  
   56       517      -95.1495905298   -95.1495905298  0.197007E-06   112  -5.11794  113  -4.71412  
   56       518      -95.1798349476   -95.1798349476  0.199598E-06   112  -4.91997  113  -4.72806  
   56       519      -95.1431816206   -95.1431816206  0.195562E-06   112  -4.97469  113  -4.48248  
   56       520      -95.1387135313   -95.1387135313  0.199673E-06   112  -4.94815  113  -4.63667  
   56       521      -95.0959458342   -95.0959458342  0.195704E-06   112  -5.12251  113  -4.79578  
   56       522      -95.1117846530   -95.1117846530  0.195320E-06   112  -5.10342  113  -4.75394  
   56       523      -95.1462796004   -95.1462796004  0.196443E-06   112  -4.92413  113  -4.75835  
   56       524      -95.1450779937   -95.1450779937  0.198284E-06   112  -4.91011  113  -4.64990  
   56       525      -95.1460598529   -95.1460598529  0.196804E-06   112  -5.17081  113  -4.75767  
   56       526      -95.1403179676   -95.1403179676  0.199523E-06   112  -5.10015  113  -4.60912  
   56       527      -95.2184220643   -95.2184220643  0.198345E-06   112  -5.15509  113  -4.59463  
   56       528      -95.1437655375   -95.1437655375  0.198891E-06   112  -5.12880  113  -4.57347  
   56       529      -95.1883523013   -95.1883523013  0.199225E-06   112  -5.09335  113  -4.56027  
   56       530      -95.1358144990   -95.1358144990  0.197665E-06   112  -4.90702  113  -4.63612  
   56       531      -95.0202726930   -95.0202726930  0.196904E-06   112  -5.01058  113  -4.82660  
   56       532      -95.1923992352   -95.1923992352  0.199574E-06   112  -5.13611  113  -4.60568  
   56       533      -95.1831269214   -95.1831269214  0.178103E-06   112  -4.98818  113  -4.59215  
   56       534      -95.1653982184   -95.1653982184  0.197729E-06   112  -4.92543  113  -4.61257  
   56       535      -95.1117537664   -95.1117537664  0.199220E-06   112  -4.91326  113  -4.65267  
   56       536      -95.1429364401   -95.1429364401  0.186557E-06   112  -5.12103  113  -4.54913  
   56       537      -95.0590519706   -95.0590519706  0.196216E-06   112  -4.89804  113  -4.66649  
   56       538      -95.1369552971   -95.1369552971  0.199115E-06   112  -5.04895  113  -4.61925  
   56       539      -95.1345030615   -95.1345030615  0.199652E-06   112  -4.97966  113  -4.57044  
   56       540      -95.1307341013   -95.1307341013  0.192749E-06   112  -5.12749  113  -4.77749  
   56       541      -95.1110855880   -95.1110855880  0.199059E-06   112  -5.09228  113  -4.69538  
   56       542      -95.1839349096   -95.1839349096  0.197340E-06   112  -5.14175  113  -4.56661  
   56       543      -95.1841106648   -95.1841106648  0.192272E-06   112  -5.12918  113  -4.58506  
   56       544      -95.1329697363   -95.1329697363  0.191218E-06   112  -5.01955  113  -4.76215  
   56       545      -95.0766280022   -95.0766280022  0.186262E-06   112  -5.12777  113  -4.72079  
   56       546      -95.1095160441   -95.1095160441  0.194530E-06   112  -5.09839  113  -4.63324  
   56       547      -95.1453673359   -95.1453673359  0.199061E-06   112  -5.11137  113  -4.83258  
   56       548      -95.1430156661   -95.1430156661  0.197913E-06   112  -5.08911  113  -4.81581  
   56       549      -95.1040597348   -95.1040597348  0.199558E-06   112  -5.09658  113  -4.77846  
   56       550      -95.1288893376   -95.1288893376  0.196159E-06   112  -5.05344  113  -4.52651  
   56       551      -95.1577032440   -95.1577032440  0.197987E-06   112  -5.08978  113  -4.69588  
   56       552      -95.1275620723   -95.1275620723  0.196970E-06   112  -5.08697  113  -4.75376  
   56       553      -95.2173709152   -95.2173709152  0.191450E-06   112  -5.21452  113  -4.60858  
   56       554      -95.1679944460   -95.1679944460  0.198632E-06   112  -5.13826  113  -4.59308  
   56       555      -95.1789682470   -95.1789682470  0.197527E-06   112  -5.19086  113  -4.60616  
   56       556      -95.1077783696   -95.1077783696  0.195915E-06   112  -5.08981  113  -4.51358  
   56       557      -95.1235052105   -95.1235052105  0.197524E-06   112  -5.27808  113  -4.41832  
   56       558      -95.0882297060   -95.0882297060  0.192709E-06   112  -4.97657  113  -4.56690  
   56       559      -95.2228165497   -95.2228165497  0.194168E-06   112  -5.17411  113  -4.69983  
   56       560      -95.1703506457   -95.1703506457  0.199794E-06   112  -4.95815  113  -4.69996  
   56       561      -95.0971561801   -95.0971561801  0.195942E-06   112  -5.11078  113  -4.71856  
   56       562      -95.1793517631   -95.1793517631  0.199159E-06   112  -5.20503  113  -4.59117  
   56       563      -95.1294577048   -95.1294577048  0.199032E-06   112  -5.14863  113  -4.87876  
   56       564      -95.2054029606   -95.2054029606  0.198502E-06   112  -5.11821  113  -4.85642  
   56       565      -95.1684919987   -95.1684919987  0.195128E-06   112  -5.22252  113  -4.79525  
   56       566      -95.1959308280   -95.1959308280  0.170444E-06   112  -5.21234  113  -4.83144  
   56       567      -95.1182771623   -95.1182771623  0.196362E-06   112  -5.17179  113  -4.96869  
   56       568      -95.1541963400   -95.1541963400  0.198502E-06   112  -5.10754  113  -4.81781  
   56       569      -95.1088951120   -95.1088951120  0.199669E-06   112  -5.20646  113  -4.66918  
   56       570      -95.0776119375   -95.0776119375  0.196897E-06   112  -5.17650  113  -4.63805  
   56       571      -95.1505219393   -95.1505219393  0.194967E-06   112  -5.11360  113  -4.76840  
   56       572      -95.1497341948   -95.1497341948  0.193282E-06   112  -5.15781  113  -4.64218  
   56       573      -95.1412041776   -95.1412041776  0.194820E-06   112  -5.16373  113  -4.68782  
   56       574      -95.1296271784   -95.1296271784  0.199638E-06   112  -5.06677  113  -4.71060  
   56       575      -95.0467648981   -95.0467648981  0.197069E-06   112  -5.07473  113  -4.70579  
   56       576      -95.0706022679   -95.0706022679  0.193969E-06   112  -5.07730  113  -4.64074  
   56       577      -95.1313569985   -95.1313569985  0.196679E-06   112  -5.05212  113  -4.64449  
   56       578      -95.0640747177   -95.0640747177  0.198386E-06   112  -5.03916  113  -4.72683  
   56       579      -95.1065028724   -95.1065028724  0.198071E-06   112  -4.91220  113  -4.66255  
   56       580      -95.0650614783   -95.0650614783  0.196641E-06   112  -5.00056  113  -4.67517  
   56       581      -95.1426072774   -95.1426072774  0.195525E-06   112  -4.98013  113  -4.68876  
   56       582      -95.0753346873   -95.0753346873  0.199012E-06   112  -4.93383  113  -4.72470  
   56       583      -95.1440132112   -95.1440132112  0.197607E-06   112  -5.01047  113  -4.73154  
   56       584      -95.0624954739   -95.0624954739  0.198471E-06   112  -5.02742  113  -4.82563  
   56       585      -95.1243002258   -95.1243002258  0.199474E-06   112  -5.24760  113  -4.70875  
   56       586      -95.0884271084   -95.0884271084  0.196895E-06   112  -5.27206  113  -4.58675  
   56       587      -95.1260977160   -95.1260977160  0.196471E-06   112  -5.06336  113  -4.71980  
   56       588      -95.1380774770   -95.1380774770  0.195171E-06   112  -5.08174  113  -4.78737  
   56       589      -95.1293648679   -95.1293648679  0.197251E-06   112  -5.06277  113  -4.56953  
   56       590      -95.0426586329   -95.0426586329  0.199858E-06   112  -5.02222  113  -4.74138  
   56       591      -94.9758779361   -94.9758779361  0.197064E-06   112  -4.94650  113  -4.73400  
   56       592      -95.0330069554   -95.0330069554  0.198412E-06   112  -5.21762  113  -4.68311  
   56       593      -95.1111232261   -95.1111232261  0.191590E-06   112  -5.23152  113  -4.56107  
   56       594      -95.0665232530   -95.0665232530  0.198396E-06   112  -5.12673  113  -4.61293  
   56       595      -94.9213373523   -94.9213373523  0.198853E-06   112  -5.05808  113  -4.74504  
   56       596      -95.1413610740   -95.1413610740  0.195903E-06   112  -5.10458  113  -4.79433  
   56       597      -95.0648929094   -95.0648929094  0.198892E-06   112  -5.03294  113  -4.75316  
   56       598      -95.1231447918   -95.1231447918  0.198105E-06   112  -5.21765  113  -4.69374  
   56       599      -95.0716025589   -95.0716025589  0.199584E-06   112  -5.11164  113  -4.79206  
   56       600      -95.1152784757   -95.1152784757  0.193771E-06   112  -5.27948  113  -4.48913  
   56       601      -95.1699695599   -95.1699695599  0.196463E-06   112  -5.26803  113  -4.64325  
   56       602      -95.0743696017   -95.0743696017  0.198575E-06   112  -4.93964  113  -4.70230  
   56       603      -95.0714444715   -95.0714444715  0.199794E-06   112  -5.12133  113  -4.63868  
   56       604      -95.0813970160   -95.0813970160  0.199632E-06   112  -4.94791  113  -4.74079  
   56       605      -95.0629125224   -95.0629125224  0.193136E-06   112  -5.24093  113  -4.66547  
   56       606      -95.1478580505   -95.1478580505  0.198159E-06   112  -5.13282  113  -4.51813  
   56       607      -95.0661570908   -95.0661570908  0.199165E-06   112  -4.89101  113  -4.74189  
   56       608      -94.9863468746   -94.9863468746  0.195672E-06   112  -4.92821  113  -4.79601  
   56       609      -95.1141846904   -95.1141846904  0.194440E-06   112  -4.99705  113  -4.61459  
   56       610      -95.1445282641   -95.1445282641  0.196406E-06   112  -5.13465  113  -4.61428  
   56       611      -95.1246126290   -95.1246126290  0.199521E-06   112  -5.13379  113  -4.63563  
   56       612      -95.0496055424   -95.0496055424  0.199871E-06   112  -5.05373  113  -4.63258  
   56       613      -95.1110564527   -95.1110564527  0.177882E-06   112  -4.98610  113  -4.68729  
   56       614      -95.1422236145   -95.1422236145  0.196775E-06   112  -4.96667  113  -4.79838  
   56       615      -95.1443336423   -95.1443336423  0.198497E-06   112  -5.19389  113  -4.82738  
   56       616      -95.1307560373   -95.1307560373  0.199850E-06   112  -5.04022  113  -4.75904  
   56       617      -95.0980395627   -95.0980395627  0.198411E-06   112  -5.06340  113  -4.77392  
   56       618      -95.0898897708   -95.0898897708  0.198851E-06   112  -5.07810  113  -4.84466  
   56       619      -95.1054163096   -95.1054163096  0.196346E-06   112  -5.05198  113  -4.69741  
   56       620      -95.0979700639   -95.0979966651  0.198001E-06   111  -5.23595  114  -4.58453 HOMO-LUMO 0 gap (occ 1.236:0.764) T=0.100000E-04 
   56       621      -95.0995785532   -95.0995785532  0.195234E-06   112  -4.94821  113  -4.77394  
   56       622      -95.0417305872   -95.0417305872  0.198663E-06   112  -5.30269  113  -4.50614  
   56       623      -95.0613643980   -95.0613643980  0.195550E-06   112  -5.04738  113  -4.64589  
   56       624      -95.0203544122   -95.0203544122  0.198550E-06   112  -5.01608  113  -4.92312  
   56       625      -95.0400927608   -95.0400927608  0.185002E-06   112  -5.16672  113  -4.75148  
   56       626      -95.0621641411   -95.0621641411  0.194088E-06   112  -5.18047  113  -4.76865  
   56       627      -95.0691518812   -95.0691518812  0.183384E-06   112  -5.11110  113  -4.80058  
   56       628      -95.1149190888   -95.1149190888  0.194454E-06   112  -5.00545  113  -4.63018  
   56       629      -95.1225152762   -95.1225152762  0.199483E-06   112  -5.02996  113  -4.92350  
   56       630      -95.1400732394   -95.1400732394  0.199734E-06   112  -5.15620  113  -4.61877  
   56       631      -95.1524629783   -95.1524629783  0.199652E-06   112  -5.36019  113  -4.37777  
   56       632      -95.1175742094   -95.1175742094  0.199389E-06   112  -5.25657  113  -4.57272  
   56       633      -95.1506195009   -95.1506195009  0.198323E-06   112  -5.12214  113  -4.54267  
   56       634      -95.1556274384   -95.1556274384  0.194446E-06   112  -5.14194  113  -4.65856  
   56       635      -95.1491009591   -95.1491009591  0.198489E-06   112  -5.17124  113  -4.58495  
   56       636      -95.1573959497   -95.1573959497  0.198753E-06   112  -4.95360  113  -4.66530  
   56       637      -95.1129175888   -95.1129175888  0.196325E-06   112  -5.07322  113  -4.72809  
   56       638      -95.1967159137   -95.1967159137  0.183562E-06   112  -5.03379  113  -4.72147  
   56       639      -95.1634039677   -95.1634039677  0.198632E-06   112  -5.17001  113  -4.65361  
   56       640      -95.1483222902   -95.1483222902  0.188997E-06   112  -5.10085  113  -4.92065  
   56       641      -95.1912992289   -95.1912992289  0.194369E-06   112  -5.15502  113  -4.58114  
   56       642      -95.1031696848   -95.1031696848  0.198523E-06   112  -5.11824  113  -4.66286  
   56       643      -95.1561498237   -95.1561498237  0.199497E-06   112  -5.04498  113  -4.79477  
   56       644      -95.1471068503   -95.1471068503  0.197005E-06   112  -4.99451  113  -4.77194  
   56       645      -95.0930779635   -95.0930779635  0.197931E-06   112  -4.99239  113  -4.88061  
   56       646      -95.0808266936   -95.0808266936  0.189216E-06   112  -5.06394  113  -4.67447  
   56       647      -95.1241084065   -95.1241084065  0.199410E-06   112  -5.13334  113  -4.64217  
   56       648      -95.0999399377   -95.0999399377  0.199231E-06   112  -5.12503  113  -4.96105  
   56       649      -95.1204977614   -95.1204977614  0.198911E-06   112  -5.20847  113  -4.36369  
   56       650      -95.1449899592   -95.1449899592  0.198312E-06   112  -5.15353  113  -4.39047  
   56       651      -95.1233447694   -95.1233447694  0.197161E-06   112  -5.08768  113  -4.49055  
   56       652      -95.1407654490   -95.1407654490  0.199738E-06   112  -4.89546  113  -4.50813  
   56       653      -95.0938484746   -95.0938484746  0.197971E-06   112  -5.06856  113  -4.47265  
   56       654      -95.1210125775   -95.1210125775  0.198379E-06   112  -5.06993  113  -4.80238  
   56       655      -95.0572429908   -95.0572429908  0.198761E-06   112  -5.08690  113  -4.76733  
   56       656      -95.1242844779   -95.1242844779  0.197732E-06   112  -5.05953  113  -4.75440  
   56       657      -95.1371562311   -95.1371562311  0.197719E-06   112  -5.11909  113  -4.63289  
   56       658      -95.1441549186   -95.1441549186  0.199956E-06   112  -5.08270  113  -4.71861  
   56       659      -95.1236044602   -95.1236044602  0.199826E-06   112  -4.96269  113  -4.57330  
   56       660      -95.1700809441   -95.1700809441  0.199848E-06   112  -5.12421  113  -4.62938  
   56       661      -95.1571781695   -95.1571781695  0.185667E-06   112  -5.01853  113  -4.79746  
   56       662      -95.2060140054   -95.2060140054  0.186220E-06   112  -5.24107  113  -4.54076  
   56       663      -95.1638735003   -95.1638735003  0.185519E-06   112  -5.16703  113  -4.55439  
   56       664      -95.1409876033   -95.1409876033  0.197461E-06   112  -5.30059  113  -4.51211  
   56       665      -95.1538371610   -95.1538371610  0.199384E-06   112  -5.15155  113  -4.58222  
   56       666      -95.1110772626   -95.1110772626  0.192865E-06   112  -5.15606  113  -4.63541  
   56       667      -95.1669403423   -95.1669403423  0.191305E-06   112  -5.10196  113  -4.54752  
   56       668      -95.1686924564   -95.1686924564  0.199834E-06   112  -4.97514  113  -4.77218  
   56       669      -95.1575367901   -95.1575367901  0.197415E-06   112  -5.01595  113  -4.78024  
   56       670      -95.1678573474   -95.1678573474  0.195197E-06   112  -5.06462  113  -4.75191  
   56       671      -95.1684505160   -95.1684505160  0.198915E-06   112  -4.98595  113  -4.75009  
   56       672      -95.1633336339   -95.1633336339  0.197221E-06   112  -5.09825  113  -4.74428  
   56       673      -95.0940594605   -95.0940594605  0.198888E-06   112  -4.97192  113  -4.87583  
   56       674      -95.0970359232   -95.0970359232  0.184811E-06   112  -5.09928  113  -4.70740  
   56       675      -95.1034804061   -95.1034804061  0.194916E-06   112  -5.01986  113  -4.73633  
   56       676      -95.0604579542   -95.0604579542  0.198751E-06   112  -4.99401  113  -4.91788  
   56       677      -95.1112317904   -95.1112317904  0.198832E-06   112  -5.03921  113  -4.83080  
   56       678      -95.1013413790   -95.1013413790  0.196685E-06   112  -5.11341  113  -4.80465  
   56       679      -95.0913531773   -95.0913531773  0.199925E-06   112  -5.22847  113  -4.66930  
   56       680      -95.1120648476   -95.1120648476  0.176219E-06   112  -5.16521  113  -4.52624  
   56       681      -95.0856751476   -95.0856751476  0.183515E-06   112  -4.97514  113  -4.85051  
   56       682      -95.0652842862   -95.0652842862  0.185743E-06   112  -4.97499  113  -4.75018  
   56       683      -95.0569813740   -95.0569813740  0.193978E-06   112  -5.12817  113  -4.71382  
   56       684      -95.0852655420   -95.0852655420  0.197592E-06   112  -5.03400  113  -4.46175  
   56       685      -95.0775365693   -95.0775365693  0.195960E-06   112  -5.07175  113  -4.44336  
   56       686      -95.0513598969   -95.0513598969  0.198061E-06   112  -5.11319  113  -4.39703  
   56       687      -95.0657503498   -95.0657503498  0.198430E-06   112  -5.03992  113  -4.71731  
   56       688      -95.1084267903   -95.1084267903  0.199568E-06   112  -5.03301  113  -4.73343  
   56       689      -95.1221116028   -95.1221116028  0.195361E-06   112  -5.06351  113  -4.73539  
   56       690      -95.0801783949   -95.0801783949  0.196288E-06   112  -4.99152  113  -4.78863  
   56       691      -95.1140986667   -95.1140986667  0.191375E-06   112  -4.99061  113  -4.80693  
   56       692      -95.1172589647   -95.1172589647  0.198247E-06   112  -4.98145  113  -4.72403  
   56       693      -95.1134589402   -95.1134589402  0.199454E-06   112  -5.03930  113  -4.77690  
   56       694      -95.1200521096   -95.1200521096  0.199774E-06   112  -5.12403  113  -4.60619  
   56       695      -95.1002775760   -95.1002775760  0.199071E-06   112  -5.24753  113  -4.57265  
   56       696      -95.1291814446   -95.1291814446  0.197602E-06   112  -5.07161  113  -4.75391  
   56       697      -95.1428821407   -95.1428821407  0.197649E-06   112  -5.19233  113  -4.67433  
   56       698      -95.1197747853   -95.1197747853  0.198095E-06   112  -5.04849  113  -4.80115  
   56       699      -95.0961679821   -95.0961679821  0.198495E-06   112  -5.00121  113  -4.71622  
   56       700      -95.1095787930   -95.1095787930  0.199142E-06   112  -4.95978  113  -4.74781  
   56       701      -95.0641878850   -95.0641878850  0.198408E-06   112  -4.91342  113  -4.85987  
   56       702      -95.1118698246   -95.1118698246  0.199824E-06   112  -5.04464  113  -4.72047  
   56       703      -95.0375988796   -95.0375988796  0.198300E-06   112  -5.23606  113  -4.64418  
   56       704      -95.1207492058   -95.1207492058  0.190716E-06   112  -5.04407  113  -4.79271  
   56       705      -95.1140258289   -95.1140258289  0.197906E-06   112  -5.08724  113  -4.44812  
   56       706      -95.0971813735   -95.0971813735  0.190896E-06   112  -5.07847  113  -4.62670  
   56       707      -95.0369095378   -95.0369095378  0.198192E-06   112  -5.00782  113  -4.74992  
   56       708      -95.0094058381   -95.0094058381  0.194783E-06   112  -5.16323  113  -4.73987  
   56       709      -95.0977211404   -95.0977211404  0.196548E-06   112  -5.10762  113  -4.42824  
   56       710      -95.0985860561   -95.0985860561  0.198563E-06   112  -5.22325  113  -4.41097  
   56       711      -95.1000942030   -95.1000942030  0.193897E-06   112  -5.11688  113  -4.50442  
   56       712      -95.0755253004   -95.0755253004  0.183257E-06   112  -5.19343  113  -4.83400  
   56       713      -95.1156303459   -95.1156303459  0.198156E-06   112  -5.01555  113  -4.92968  
   56       714      -95.1479892154   -95.1479892154  0.199909E-06   112  -5.05778  113  -4.63989  
   56       715      -95.0609491199   -95.0609491199  0.198367E-06   112  -5.01868  113  -4.64992  
   56       716      -95.1131158403   -95.1131158403  0.198032E-06   112  -4.97168  113  -4.62443  
   56       717      -95.1227863761   -95.1227863761  0.192421E-06   112  -5.12362  113  -4.70356  
   56       718      -95.1211182542   -95.1211182542  0.193576E-06   112  -4.95940  113  -4.66635  
   56       719      -95.1375332240   -95.1375332240  0.198740E-06   112  -5.05180  113  -4.54490  
   56       720      -95.1990386685   -95.1990386685  0.189745E-06   112  -5.16382  113  -4.63889  
   56       721      -95.1594338893   -95.1594338893  0.197659E-06   112  -5.06390  113  -4.67281  
   56       722      -95.1463784208   -95.1463784208  0.198014E-06   112  -5.04654  113  -4.63705  
   56       723      -95.0655572743   -95.0655572743  0.199041E-06   112  -4.80794  113  -4.61133  
   56       724      -95.0459056387   -95.0459056387  0.199002E-06   112  -4.95599  113  -4.74369  
   56       725      -95.1893069717   -95.1893069717  0.190277E-06   112  -5.18751  113  -4.45723  
   56       726      -95.1618140590   -95.1618140590  0.197773E-06   112  -4.92955  113  -4.72486  
   56       727      -95.1665836315   -95.1665836315  0.199769E-06   112  -4.93921  113  -4.77312  
   56       728      -95.1330063232   -95.1330063232  0.198493E-06   112  -5.18755  113  -4.71497  
   56       729      -95.1417266010   -95.1417266010  0.196472E-06   112  -5.13829  113  -4.84981  
   56       730      -95.0203340550   -95.0203340550  0.199373E-06   112  -5.06438  113  -4.37830  
   56       731      -95.0213689048   -95.0213689048  0.191559E-06   112  -4.68447  113  -4.37898  
   56       732      -95.1690025222   -95.1690025222  0.199297E-06   112  -4.93703  113  -4.68157  
   56       733      -95.1700944848   -95.1700944848  0.198859E-06   112  -5.18034  113  -4.45110  
   56       734      -95.1366246720   -95.1366246720  0.197702E-06   112  -4.94779  113  -4.60064  
   56       735      -95.1817852416   -95.1817852416  0.195961E-06   112  -5.11980  113  -4.53036  
   56       736      -95.1848297684   -95.1848297684  0.196242E-06   112  -5.07236  113  -4.56167  
   56       737      -95.1384088813   -95.1384088813  0.199526E-06   112  -5.07760  113  -4.63248  
   56       738      -95.0874684027   -95.0874684027  0.194613E-06   112  -4.76933  113  -4.65598  
   56       739      -95.1887011920   -95.1887011920  0.197568E-06   112  -5.14695  113  -4.45802  
   56       740      -95.1633589695   -95.1633589695  0.199333E-06   112  -5.03249  113  -4.75573  
   56       741      -95.1731455756   -95.1731455756  0.198269E-06   112  -5.21491  113  -4.52711  
   56       742      -95.1650101796   -95.1650101796  0.196352E-06   112  -4.97671  113  -4.61999  
   56       743      -95.1650210105   -95.1650210105  0.198044E-06   112  -5.07500  113  -4.57061  
   56       744      -95.1457923699   -95.1457923699  0.199841E-06   112  -5.21546  113  -4.80318  
   56       745      -95.1033700468   -95.1033700468  0.199739E-06   112  -5.09539  113  -4.64491  
   56       746      -95.1536641111   -95.1536641111  0.198509E-06   112  -5.13323  113  -4.63519  
   56       747      -95.1356175059   -95.1356175059  0.192360E-06   112  -5.02448  113  -4.68622  
   56       748      -95.0848242121   -95.0848242121  0.194481E-06   112  -5.00174  113  -4.91813  
   56       749      -95.0856806485   -95.0856806485  0.199162E-06   112  -5.17455  113  -4.44455  
   56       750      -95.1090495904   -95.1090495904  0.199450E-06   112  -5.16698  113  -4.61455  
   56       751      -95.1490985108   -95.1490985108  0.195661E-06   112  -4.92397  113  -4.57202  
   56       752      -95.1210944744   -95.1210944744  0.198051E-06   112  -5.24863  113  -4.70059  
   56       753      -95.1239194099   -95.1239194099  0.194958E-06   112  -4.85416  113  -4.36373  
   56       754      -95.1206207124   -95.1206207124  0.193562E-06   112  -5.01826  113  -4.71680  
   56       755      -95.0854511430   -95.0854511430  0.198934E-06   112  -5.08213  113  -4.70604  
   56       756      -95.0675122790   -95.0675122790  0.199649E-06   112  -5.02708  113  -4.65955  
   56       757      -95.1125235647   -95.1125235647  0.198801E-06   112  -4.98345  113  -4.84879  
   56       758      -95.1095592718   -95.1095592718  0.198232E-06   112  -4.95975  113  -4.85381  
   56       759      -95.1052220565   -95.1052220565  0.198715E-06   112  -4.95517  113  -4.83352  
   56       760      -95.1287695241   -95.1287695241  0.197928E-06   112  -4.97660  113  -4.87728  
   56       761      -95.0451696481   -95.0451696481  0.199985E-06   112  -4.99848  113  -4.82149  
   56       762      -95.1066422808   -95.1066422808  0.196979E-06   112  -5.16968  113  -4.43143  
   56       763      -95.0864128723   -95.0864128723  0.199893E-06   112  -5.17802  113  -4.45008  
   56       764      -95.0806566741   -95.0806566741  0.199447E-06   112  -5.08656  113  -4.67926  
   56       765      -95.1790330333   -95.1790330333  0.199584E-06   112  -5.02555  113  -4.88559  
   56       766      -95.1451787047   -95.1451787047  0.193015E-06   112  -5.11212  113  -4.82113  
   56       767      -95.1487551944   -95.1487551944  0.199208E-06   112  -5.06359  113  -4.72213  
   56       768      -95.1942158192   -95.1942158192  0.197700E-06   112  -5.14194  113  -4.74133  
   56       769      -95.1801021583   -95.1801021583  0.199648E-06   112  -5.14771  113  -4.76499  
   56       770      -95.1902559937   -95.1902559937  0.199120E-06   112  -5.13269  113  -4.59300  
   56       771      -95.1425841323   -95.1425841323  0.196200E-06   112  -5.17624  113  -4.95281  
   56       772      -95.2111299550   -95.2111299550  0.194010E-06   112  -5.01142  113  -4.94290  
   56       773      -95.1784109085   -95.1784109085  0.196581E-06   112  -5.02560  113  -4.81542  
   56       774      -95.1363908258   -95.1363908258  0.197146E-06   112  -5.10544  113  -4.78914  
   56       775      -95.0771923470   -95.0771923470  0.187471E-06   112  -4.93861  113  -4.82846  
   56       776      -95.1402540962   -95.1402540962  0.198713E-06   112  -5.02352  113  -4.79065  
   56       777      -95.1525226717   -95.1525226717  0.197771E-06   112  -5.02412  113  -4.68928  
   56       778      -95.1565485364   -95.1565485364  0.198290E-06   112  -4.96451  113  -4.77166  
   56       779      -95.1094276499   -95.1094276499  0.198028E-06   112  -5.06594  113  -4.72044  
   56       780      -95.1743761261   -95.1743761261  0.190489E-06   112  -5.00313  113  -4.70893  
   56       781      -95.1453647720   -95.1453647720  0.196096E-06   112  -4.85347  113  -4.78147  
   56       782      -95.2163098658   -95.2163098658  0.198487E-06   112  -5.17065  113  -4.53291  
   56       783      -95.1831169981   -95.1831169981  0.195961E-06   112  -5.22774  113  -4.55882  
   56       784      -95.2053841700   -95.2053841700  0.199412E-06   112  -5.03495  113  -4.69797  
   56       785      -95.1483247517   -95.1483247517  0.198533E-06   112  -4.89004  113  -4.84245  
   56       786      -95.1463762432   -95.1463762432  0.191623E-06   112  -5.12044  113  -4.50840  
   56       787      -95.1650885530   -95.1650885530  0.194094E-06   112  -5.01694  113  -4.66074  
   56       788      -95.1343649641   -95.1343649641  0.191981E-06   112  -4.88798  113  -4.80977  
   56       789      -95.1141086733   -95.1141086733  0.195541E-06   112  -5.08039  113  -4.70711  
   56       790      -95.1739888570   -95.1739888570  0.198873E-06   112  -5.21521  113  -4.63032  
   56       791      -95.1174575085   -95.1174575085  0.198276E-06   112  -5.00621  113  -4.74562  
   56       792      -95.1177289519   -95.1177289519  0.195278E-06   112  -5.00845  113  -4.72069  
   56       793      -95.1629280849   -95.1629280849  0.199765E-06   112  -4.98951  113  -4.69580  
   56       794      -95.0914229092   -95.0914229092  0.199587E-06   112  -4.90478  113  -4.79746  
   56       795      -95.1603423155   -95.1603423155  0.180218E-06   112  -5.11258  113  -4.78680  
   56       796      -95.2166096741   -95.2166096741  0.198796E-06   112  -5.20523  113  -4.54923  
   56       797      -95.2126332482   -95.2126332482  0.194090E-06   112  -5.25393  113  -4.55989  
   56       798      -95.1984040395   -95.1984040395  0.186128E-06   112  -5.11882  113  -4.69581  
   56       799      -95.1568181266   -95.1568181266  0.197103E-06   112  -5.07623  113  -4.73679  
   56       800      -95.1683107003   -95.1683107003  0.167628E-06   112  -5.03541  113  -4.74038  
   56       801      -95.1917893101   -95.1917893101  0.199040E-06   112  -5.20893  113  -4.70417  
   56       802      -95.1437408735   -95.1437408735  0.198490E-06   112  -5.18122  113  -4.69667  
   56       803      -95.1572629871   -95.1572629871  0.198993E-06   112  -5.14983  113  -4.65132  
   56       804      -95.1043646672   -95.1043646672  0.198334E-06   112  -5.03100  113  -4.89483  
   56       805      -95.1443028348   -95.1443028348  0.192042E-06   112  -5.18068  113  -4.69965  
   56       806      -95.1632430430   -95.1632430430  0.198984E-06   112  -5.05363  113  -4.72532  
   56       807      -95.1948106894   -95.1948106894  0.197288E-06   112  -5.16433  113  -4.84878  
   56       808      -95.1693357148   -95.1693357148  0.197038E-06   112  -5.06658  113  -4.80773  
   56       809      -95.2050434484   -95.2050434484  0.177128E-06   112  -5.17461  113  -4.82695  
   56       810      -95.1977963964   -95.1977963964  0.196112E-06   112  -5.19668  113  -4.83581  
   56       811      -95.1577732916   -95.1577732916  0.198834E-06   112  -5.06465  113  -4.85437  
   56       812      -95.1573951652   -95.1573951652  0.194205E-06   112  -5.08116  113  -4.73984  
   56       813      -95.1623359644   -95.1623359644  0.188193E-06   112  -5.16852  113  -4.83275  
   56       814      -95.1688407323   -95.1688407323  0.198103E-06   112  -5.03169  113  -4.76221  
   56       815      -95.1193785169   -95.1193785169  0.196432E-06   112  -4.98963  113  -4.90149  
   56       816      -95.1635609868   -95.1635609868  0.198016E-06   112  -5.05818  113  -4.66437  
   56       817      -95.1407627710   -95.1407627710  0.198310E-06   112  -5.05836  113  -4.76271  
   56       818      -95.1439510598   -95.1439510598  0.197433E-06   112  -5.00515  113  -4.85230  
   56       819      -95.1592511020   -95.1592511020  0.199097E-06   112  -5.09599  113  -4.52854  
   56       820      -95.1745510286   -95.1745510286  0.197701E-06   112  -4.89733  113  -4.74747  
   56       821      -95.1695327872   -95.1695327872  0.166299E-06   112  -5.07518  113  -4.60423  
   56       822      -95.1967262735   -95.1967262735  0.196417E-06   112  -5.24606  113  -4.56051  
   56       823      -95.1875900188   -95.1875900188  0.193573E-06   112  -5.38708  113  -4.52473  
   56       824      -95.1780473156   -95.1780473156  0.196149E-06   112  -5.33247  113  -4.46718  
   56       825      -95.2299014780   -95.2299014780  0.198500E-06   112  -5.06123  113  -4.67217  
   56       826      -95.1990608881   -95.1990608881  0.198584E-06   112  -4.99731  113  -4.77003  
   56       827      -95.1546407503   -95.1546407503  0.185090E-06   112  -5.10779  113  -4.73861  
   56       828      -95.1587079047   -95.1587079047  0.198813E-06   112  -5.05321  113  -4.66441  
   56       829      -95.1676467196   -95.1676467196  0.195213E-06   112  -5.09345  113  -4.66856  
   56       830      -95.1541400319   -95.1541400319  0.197389E-06   112  -5.05538  113  -4.87392  
   56       831      -95.1708861741   -95.1708861741  0.198370E-06   112  -5.01160  113  -4.76149  
   56       832      -95.1967272652   -95.1967272652  0.199555E-06   112  -5.00526  113  -4.90097  
   56       833      -95.1545916694   -95.1545916694  0.193438E-06   112  -4.98834  113  -4.87341  
   56       834      -95.2097266624   -95.2097266624  0.198006E-06   112  -5.00000  113  -4.73846  
   56       835      -95.1592509729   -95.1592509729  0.190608E-06   112  -4.99013  113  -4.78655  
   56       836      -95.2386736836   -95.2386736836  0.197595E-06   112  -5.01247  113  -4.76782  
   56       837      -95.2066982174   -95.2066982174  0.194100E-06   112  -5.06689  113  -4.72859  
   56       838      -95.2032624872   -95.2032624872  0.198433E-06   112  -5.05503  113  -4.79207  
   56       839      -95.1742478618   -95.1742478618  0.196208E-06   112  -4.92177  113  -4.74926  
   56       840      -95.1412393997   -95.1412393997  0.198106E-06   112  -5.03292  113  -4.86425  
   56       841      -95.2161734348   -95.2161734348  0.199008E-06   112  -5.23919  113  -4.47878  
   56       842      -95.1939481174   -95.1939481174  0.186559E-06   112  -5.15795  113  -4.65304  
   56       843      -95.2756597805   -95.2756597805  0.194424E-06   112  -5.24359  113  -4.48696  
   56       844      -95.2465728842   -95.2465728842  0.198730E-06   112  -5.13453  113  -4.47311  
   56       845      -95.1936070307   -95.1936070307  0.199645E-06   112  -5.14464  113  -4.63652  
   56       846      -95.2157394332   -95.2157394332  0.190738E-06   112  -5.19975  113  -4.51039  
   56       847      -95.2071841983   -95.2071841983  0.199851E-06   112  -5.02349  113  -4.66634  
   56       848      -95.1933490064   -95.1933490064  0.173759E-06   112  -5.18089  113  -4.63746  
   56       849      -95.1538724526   -95.1538724526  0.189618E-06   112  -5.32268  113  -4.51058  
   56       850      -95.1550524781   -95.1550524781  0.182562E-06   112  -4.93813  113  -4.73552  
   56       851      -95.2000690361   -95.2000690361  0.195348E-06   112  -5.02140  113  -4.76232  
   56       852      -95.2026706930   -95.2026706930  0.198429E-06   112  -5.05842  113  -4.57630  
   56       853      -95.1974425113   -95.1974425113  0.197105E-06   112  -5.02217  113  -4.74503  
   56       854      -95.2412958451   -95.2412958451  0.196421E-06   112  -5.02220  113  -4.72361  
   56       855      -95.2380474574   -95.2380474574  0.199890E-06   112  -5.05630  113  -4.69053  
   56       856      -95.2142960509   -95.2142960509  0.198949E-06   112  -5.14137  113  -4.51159  
   56       857      -95.1987592921   -95.1987592921  0.197694E-06   112  -5.03912  113  -4.68606  
   56       858      -95.2402328649   -95.2402328649  0.198970E-06   112  -5.13892  113  -4.61786  
   56       859      -95.1985387832   -95.1985387832  0.197448E-06   112  -4.99637  113  -4.72947  
   56       860      -95.1865304042   -95.1865304042  0.197273E-06   112  -4.99404  113  -4.72322  
   56       861      -95.2135821067   -95.2135821067  0.199979E-06   112  -5.01204  113  -4.66708  
   56       862      -95.2397319769   -95.2397319769  0.199309E-06   112  -5.11742  113  -4.59388  
   56       863      -95.2116299714   -95.2116299714  0.190083E-06   112  -5.24195  113  -4.33964  
   56       864      -95.2817673040   -95.2817673040  0.195746E-06   112  -5.25928  113  -4.30787  
   56       865      -95.2480131801   -95.2480131801  0.193146E-06   112  -5.23969  113  -4.17012  
   56       866      -95.2291190355   -95.2291190355  0.198616E-06   112  -5.06462  113  -4.70960  
   56       867      -95.1562927855   -95.1562927855  0.197534E-06   112  -5.14003  113  -4.59544  
   56       868      -95.0920939433   -95.0920939433  0.198367E-06   112  -5.20436  113  -4.52163  
   56       869      -95.1389984288   -95.1389984288  0.108600E-06   112  -4.86806  113  -4.85628  
   56       870      -95.0981158068   -95.0981158068  0.198606E-06   112  -5.30998  113  -4.31621  
   56       871      -95.2028640369   -95.2028640369  0.197314E-06   112  -4.86939  113  -4.68773  
   56       872      -95.2161208815   -95.2161208815  0.196990E-06   112  -5.05237  113  -4.50705  
   56       873      -95.1461364590   -95.1461364590  0.199429E-06   112  -4.83017  113  -4.69950  
   56       874      -95.1819201662   -95.1819201662  0.197149E-06   112  -5.13474  113  -4.55268  
   56       875      -95.1674866054   -95.1674866054  0.192193E-06   112  -5.13244  113  -4.64694  
   56       876      -95.1712260524   -95.1712260524  0.196223E-06   112  -5.21985  113  -4.60490  
   56       877      -95.1735947790   -95.1735947790  0.198007E-06   112  -5.05129  113  -4.77628  
   56       878      -95.2085770286   -95.2085770286  0.197556E-06   112  -5.05131  113  -4.59670  
   56       879      -95.2014198800   -95.2014198800  0.196934E-06   112  -5.36199  113  -4.46156  
   56       880      -95.1672910809   -95.1672910809  0.199200E-06   112  -5.06633  113  -4.74070  
   56       881      -95.2137997248   -95.2137997248  0.197295E-06   112  -5.09794  113  -4.65576  
   56       882      -95.1685445626   -95.1685445626  0.194300E-06   112  -5.04779  113  -4.71094  
   56       883      -95.2013564122   -95.2013564122  0.198772E-06   112  -5.24657  113  -4.42924  
   56       884      -95.1260965384   -95.1260965384  0.196386E-06   112  -5.27462  113  -4.41603  
   56       885      -95.1782236441   -95.1782236441  0.193296E-06   112  -5.16225  113  -4.52712  
   56       886      -95.1659839196   -95.1659839196  0.196654E-06   112  -5.09864  113  -4.79156  
   56       887      -95.1820515386   -95.1820515386  0.189617E-06   112  -5.11376  113  -4.53966  
   56       888      -95.2049529412   -95.2049529412  0.198594E-06   112  -4.98331  113  -4.63665  
   56       889      -95.2106609595   -95.2106609595  0.199053E-06   112  -5.16458  113  -4.61069  
   56       890      -95.2079094050   -95.2079094050  0.196584E-06   112  -5.15365  113  -4.52692  
   56       891      -95.1941389406   -95.1941389406  0.188357E-06   112  -5.12852  113  -4.82279  
   56       892      -95.2108077684   -95.2108077684  0.197951E-06   112  -5.00801  113  -4.70466  
   56       893      -95.1664172065   -95.1664172065  0.190494E-06   112  -5.05410  113  -4.79354  
   56       894      -95.2135778637   -95.2135778637  0.194601E-06   112  -5.11934  113  -4.76480  
   56       895      -95.1646003231   -95.1646003231  0.196827E-06   112  -4.97046  113  -4.65829  
   56       896      -95.1743572075   -95.1743572075  0.198985E-06   112  -4.91573  113  -4.74231  
   56       897      -95.1685562801   -95.1685562801  0.190900E-06   112  -4.94956  113  -4.64019  
   56       898      -95.1684750016   -95.1684750016  0.197218E-06   112  -4.90538  113  -4.71586  
   56       899      -95.1511433693   -95.1511433693  0.196061E-06   112  -5.18179  113  -4.63400  
   56       900      -95.2179874932   -95.2179874932  0.197170E-06   112  -5.19503  113  -4.69812  
   56       901      -95.2193412790   -95.2193412790  0.192892E-06   112  -5.29866  113  -4.57353  
   56       902      -95.1749846288   -95.1749846288  0.199843E-06   112  -5.00493  113  -4.77069  
   56       903      -95.2145018053   -95.2145018053  0.196346E-06   112  -5.06004  113  -4.59801  
   56       904      -95.2081708331   -95.2081708331  0.189546E-06   112  -4.99869  113  -4.70967  
   56       905      -95.2130423884   -95.2130423884  0.198466E-06   112  -5.08010  113  -4.59607  
   56       906      -95.2128264398   -95.2128264398  0.197897E-06   112  -5.15126  113  -4.49857  
   56       907      -95.2444387785   -95.2444387785  0.198129E-06   112  -5.11797  113  -4.54043  
   56       908      -95.2223605352   -95.2223605352  0.198276E-06   112  -5.23671  113  -4.32060  
   56       909      -95.1800645497   -95.1800645497  0.198370E-06   112  -5.07905  113  -4.74102  
   56       910      -94.9591463314   -94.9591463314  0.194367E-06   112  -4.79758  113  -4.43974  
   56       911      -95.0372633393   -95.0372633393  0.196716E-06   112  -4.94380  113  -4.76606  
   56       912      -95.2146500710   -95.2146500710  0.199560E-06   112  -4.96838  113  -4.49581  
   56       913      -95.2731582505   -95.2731582505  0.199341E-06   112  -5.10288  113  -4.67976  
   56       914      -95.2415182171   -95.2415182171  0.198984E-06   112  -5.03917  113  -4.73668  
   56       915      -95.2447691754   -95.2447691754  0.199289E-06   112  -5.19545  113  -4.56443  
   56       916      -95.2827014722   -95.2827014722  0.199258E-06   112  -5.21438  113  -4.43444  
   56       917      -95.2048678549   -95.2048678549  0.197429E-06   112  -5.09283  113  -4.71952  
   56       918      -95.2043235928   -95.2043235928  0.197890E-06   112  -5.05325  113  -4.76947  
   56       919      -95.2387244588   -95.2387244588  0.198598E-06   112  -5.13376  113  -4.89653  
   56       920      -95.2425184103   -95.2425184103  0.194102E-06   112  -5.18126  113  -4.74841  
   56       921      -95.2018735056   -95.2018735056  0.196856E-06   112  -5.06759  113  -4.88796  
   56       922      -95.2049625200   -95.2049625200  0.198366E-06   112  -4.99726  113  -4.91680  
   56       923      -95.1950870818   -95.1950870818  0.194817E-06   112  -5.12747  113  -4.83649  
   56       924      -95.1849153715   -95.1849153715  0.196817E-06   112  -5.11649  113  -4.91309  
 
   58         1      -98.2411493290   -98.2411493290  0.195949E-06   116  -5.01943  117  -4.70347  
   58         2      -98.3667161692   -98.3667161692  0.192109E-06   116  -4.81857  117  -4.77869  
   58         3      -98.3128497752   -98.3128497752  0.196225E-06   116  -4.92873  117  -4.62561  
   58         4      -98.3793718452   -98.3793718452  0.196077E-06   116  -4.86601  117  -4.50312  
   58         5      -98.3956213656   -98.3956213656  0.185952E-06   116  -5.00183  117  -4.74254  
   58         6      -98.4014520512   -98.4014520512  0.191070E-06   116  -4.93301  117  -4.59113  
   58         7      -98.3270537194   -98.3270537194  0.189524E-06   116  -5.01120  117  -4.48410  
   58         8      -98.3760622963   -98.3760622963  0.199821E-06   116  -4.91948  117  -4.56808  
   58         9      -98.3954622014   -98.3954622014  0.197212E-06   116  -4.90828  117  -4.56205  
   58        10      -98.3330054672   -98.3330054672  0.190605E-06   116  -5.03034  117  -4.55511  
   58        11      -98.3599043525   -98.3599043525  0.187019E-06   116  -4.98817  117  -4.51233  
   58        12      -98.3294792253   -98.3294792253  0.198488E-06   116  -5.01386  117  -4.57187  
   58        13      -98.3545516802   -98.3545516802  0.198714E-06   116  -4.86286  117  -4.71996  
   58        14      -98.3206441886   -98.3206441886  0.198570E-06   116  -4.85133  117  -4.58794  
   58        15      -98.3662955000   -98.3662955000  0.197947E-06   116  -4.95243  117  -4.61362  
   58        16      -98.3013316901   -98.3013316901  0.197509E-06   116  -4.94752  117  -4.53466  
   58        17      -98.3317173446   -98.3317173446  0.185218E-06   116  -4.97412  117  -4.73172  
   58        18      -98.3624253315   -98.3624253315  0.197713E-06   116  -5.01632  117  -4.62634  
   58        19      -98.3997289766   -98.3997289766  0.184782E-06   116  -5.04911  117  -4.57260  
   58        20      -98.4167008489   -98.4167008489  0.199346E-06   116  -5.09015  117  -4.64129  
   58        21      -98.3896217752   -98.3896217752  0.199266E-06   116  -4.99467  117  -4.82228  
   58        22      -98.3912793974   -98.3912793974  0.199110E-06   116  -4.96888  117  -4.56463  
   58        23      -98.4243381361   -98.4243381361  0.185685E-06   116  -5.11041  117  -4.37618  
   58        24      -98.3663006953   -98.3663006953  0.199259E-06   116  -5.06483  117  -4.74808  
   58        25      -98.3877805112   -98.3877805112  0.199180E-06   116  -4.94832  117  -4.64750  
   58        26      -98.3754065078   -98.3754065078  0.199962E-06   116  -4.83639  117  -4.56738  
   58        27      -98.4321462150   -98.4321462150  0.198755E-06   116  -4.97509  117  -4.55702  
   58        28      -98.3534939866   -98.3534939866  0.198921E-06   116  -5.09492  117  -4.52384  
   58        29      -98.3774246514   -98.3774246514  0.199223E-06   116  -4.82848  117  -4.44618  
   58        30      -98.4347070907   -98.4347070907  0.190541E-06   116  -4.95320  117  -4.50032  
   58        31      -98.4332903299   -98.4332903299  0.198058E-06   116  -4.99226  117  -4.54471  
   58        32      -98.3940181968   -98.3940181968  0.193789E-06   116  -5.06052  117  -4.38081  
   58        33      -98.3869676354   -98.3869676354  0.199747E-06   116  -4.92893  117  -4.59901  
   58        34      -98.4172310791   -98.4172310791  0.191608E-06   116  -4.88804  117  -4.49801  
   58        35      -98.4000343824   -98.4000343824  0.193894E-06   116  -5.05790  117  -4.53287  
   58        36      -98.4088581321   -98.4088581321  0.198233E-06   116  -4.91092  117  -4.58141  
   58        37      -98.4125240950   -98.4125240950  0.192245E-06   116  -5.00357  117  -4.46012  
   58        38      -98.3094554731   -98.3094554731  0.198265E-06   116  -4.97075  117  -4.55055  
   58        39      -98.3566084358   -98.3566084358  0.198457E-06   116  -4.96472  117  -4.75711  
   58        40      -98.3389376601   -98.3389376601  0.198341E-06   116  -4.96109  117  -4.55681  
   58        41      -98.4199707452   -98.4199707452  0.198650E-06   116  -4.93396  117  -4.66368  
   58        42      -98.4671927229   -98.4671927229  0.199217E-06   116  -4.91931  117  -4.54728  
   58        43      -98.4150012645   -98.4150012645  0.198391E-06   116  -4.98762  117  -4.62901  
   58        44      -98.4522329723   -98.4522329723  0.193043E-06   116  -4.93450  117  -4.48913  
   58        45      -98.3824583992   -98.3824583992  0.198785E-06   116  -4.83196  117  -4.48647  
   58        46      -98.4270039720   -98.4270039720  0.197131E-06   116  -4.95128  117  -4.51129  
   58        47      -98.3294616696   -98.3294616696  0.173003E-06   116  -4.87406  117  -4.49500  
   58        48      -98.4425174601   -98.4425174601  0.198135E-06   116  -4.98897  117  -4.61801  
   58        49      -98.4542838490   -98.4542838490  0.197450E-06   116  -4.95238  117  -4.84554  
   58        50      -98.4320879178   -98.4320879178  0.199318E-06   116  -4.96755  117  -4.53295  
   58        51      -98.4728624416   -98.4728624416  0.194311E-06   116  -4.91451  117  -4.62365  
   58        52      -98.4313761443   -98.4313761443  0.198262E-06   116  -4.90685  117  -4.55575  
   58        53      -98.4421021834   -98.4421021834  0.196136E-06   116  -4.99467  117  -4.73896  
   58        54      -98.4925415670   -98.4925415670  0.198240E-06   116  -5.00899  117  -4.42409  
   58        55      -98.4531130546   -98.4531130546  0.195307E-06   116  -5.03677  117  -4.46086  
   58        56      -98.4604845682   -98.4604845682  0.196650E-06   116  -5.02781  117  -4.53177  
   58        57      -98.4530889977   -98.4530889977  0.199078E-06   116  -5.03580  117  -4.46016  
   58        58      -98.4751429028   -98.4751429028  0.172783E-06   116  -4.98685  117  -4.52905  
   58        59      -98.4203347700   -98.4203347700  0.199438E-06   116  -5.21015  117  -4.49698  
   58        60      -98.4096761598   -98.4096761598  0.197694E-06   116  -4.97815  117  -4.65626  
   58        61      -98.3928913526   -98.3928913526  0.196957E-06   116  -4.98496  117  -4.58157  
   58        62      -98.3451870511   -98.3451870511  0.195436E-06   116  -4.87479  117  -4.43767  
   58        63      -98.4399588945   -98.4399588945  0.178992E-06   116  -4.97198  117  -4.46034  
   58        64      -98.4488835135   -98.4488835135  0.195521E-06   116  -5.05791  117  -4.52301  
   58        65      -98.4343868049   -98.4343868049  0.199449E-06   116  -4.87871  117  -4.66378  
   58        66      -98.4038485335   -98.4038485335  0.195023E-06   116  -4.89453  117  -4.63505  
   58        67      -98.4023817400   -98.4023817400  0.195942E-06   116  -4.98107  117  -4.57588  
   58        68      -98.4497787345   -98.4497787345  0.196209E-06   116  -4.96692  117  -4.59525  
   58        69      -98.4415411426   -98.4415411426  0.198906E-06   116  -5.02097  117  -4.59730  
   58        70      -98.4588209868   -98.4588209868  0.199803E-06   116  -4.98638  117  -4.73657  
   58        71      -98.5079954936   -98.5079954936  0.199912E-06   116  -5.20159  117  -4.61703  
   58        72      -98.5094735988   -98.5094735988  0.198200E-06   116  -5.25066  117  -4.57764  
   58        73      -98.4667414550   -98.4667414550  0.193556E-06   116  -5.21216  117  -4.60734  
   58        74      -98.4687943942   -98.4687943942  0.198140E-06   116  -5.04322  117  -4.72174  
   58        75      -98.5142191980   -98.5142191980  0.199872E-06   116  -5.11468  117  -4.64349  
   58        76      -98.4960774353   -98.4960774353  0.195850E-06   116  -5.00277  117  -4.86766  
   58        77      -98.4729957728   -98.4729957728  0.199549E-06   116  -4.89153  117  -4.72120  
   58        78      -98.3868047268   -98.3868047268  0.178796E-06   116  -4.92597  117  -4.67809  
   58        79      -98.4440540320   -98.4440540320  0.195258E-06   116  -5.10994  117  -4.62433  
   58        80      -98.4617592765   -98.4617592765  0.197605E-06   116  -5.08595  117  -4.61989  
   58        81      -98.4358009022   -98.4358009022  0.199123E-06   116  -4.95420  117  -4.65607  
   58        82      -98.4835286351   -98.4835286351  0.198801E-06   116  -4.92136  117  -4.86014  
   58        83      -98.3675533992   -98.3675533992  0.195518E-06   116  -5.03376  117  -4.65244  
   58        84      -98.3965447459   -98.3965447459  0.199264E-06   116  -5.04517  117  -4.74233  
   58        85      -98.4549288965   -98.4549288965  0.197894E-06   116  -4.92431  117  -4.67315  
   58        86      -98.4335723273   -98.4335723273  0.197663E-06   116  -5.02733  117  -4.55022  
   58        87      -98.4390773962   -98.4390773962  0.199181E-06   116  -4.98081  117  -4.85583  
   58        88      -98.4719644969   -98.4719644969  0.198035E-06   116  -5.07254  117  -4.72254  
   58        89      -98.4841819726   -98.4841819726  0.199274E-06   116  -5.06761  117  -4.54603  
   58        90      -98.5535134643   -98.5535134643  0.195792E-06   116  -5.15824  117  -4.66980  
   58        91      -98.4982850641   -98.4982850641  0.195078E-06   116  -5.15401  117  -4.72117  
   58        92      -98.5242757527   -98.5242757527  0.197193E-06   116  -5.22586  117  -4.65851  
   58        93      -98.5517142756   -98.5517142756  0.199991E-06   116  -5.18589  117  -4.70265  
   58        94      -98.4968179234   -98.4968179234  0.195686E-06   116  -5.15596  117  -4.73314  
   58        95      -98.4989102373   -98.4989102373  0.192197E-06   116  -5.06767  117  -4.86518  
   58        96      -98.5061037217   -98.5061037217  0.199280E-06   116  -4.97455  117  -4.68573  
   58        97      -98.5153950639   -98.5153950639  0.198472E-06   116  -5.16476  117  -4.67587  
   58        98      -98.4770120083   -98.4770120083  0.195622E-06   116  -5.12633  117  -4.61318  
   58        99      -98.4084728021   -98.4084728021  0.187980E-06   116  -5.04041  117  -4.64509  
   58       100      -98.4763465436   -98.4763465436  0.199990E-06   116  -4.99313  117  -4.69267  
   58       101      -98.4985547793   -98.4985547793  0.194547E-06   116  -5.00801  117  -4.78585  
   58       102      -98.4601292247   -98.4601292247  0.199578E-06   116  -5.13471  117  -4.60765  
   58       103      -98.4321351676   -98.4321351676  0.199471E-06   116  -5.06811  117  -4.39469  
   58       104      -98.3831298682   -98.3831298682  0.199937E-06   116  -5.06148  117  -4.78649  
   58       105      -98.5037167654   -98.5037167654  0.193304E-06   116  -5.05026  117  -4.78121  
   58       106      -98.4222195248   -98.4222195248  0.198567E-06   116  -5.10150  117  -4.51830  
   58       107      -98.4009622783   -98.4009622783  0.197643E-06   116  -4.92322  117  -4.70931  
   58       108      -98.5041940084   -98.5041940084  0.199074E-06   116  -5.19830  117  -4.56102  
   58       109      -98.4699459280   -98.4699459280  0.192796E-06   116  -5.12470  117  -4.58596  
   58       110      -98.4921081832   -98.4921081832  0.199452E-06   116  -5.01836  117  -4.62865  
   58       111      -98.5023055120   -98.5023055120  0.198473E-06   116  -4.87512  117  -4.74294  
   58       112      -98.4207263492   -98.4207263492  0.182465E-06   116  -5.07081  117  -4.66468  
   58       113      -98.4753819053   -98.4753819053  0.197261E-06   116  -4.91136  117  -4.59971  
   58       114      -98.5078547463   -98.5078547463  0.197978E-06   116  -5.11252  117  -4.57206  
   58       115      -98.4650978151   -98.4650978151  0.198325E-06   116  -5.06119  117  -4.69470  
   58       116      -98.5047193820   -98.5047193820  0.198364E-06   116  -5.01163  117  -4.71903  
   58       117      -98.5133454541   -98.5133454541  0.196371E-06   116  -5.08668  117  -4.50054  
   58       118      -98.4830108190   -98.4830108190  0.195817E-06   116  -5.13851  117  -4.76440  
   58       119      -98.5015042511   -98.5015042511  0.198790E-06   116  -5.04977  117  -4.65445  
   58       120      -98.4302071408   -98.4302071408  0.199950E-06   116  -5.07258  117  -4.50598  
   58       121      -98.5145453338   -98.5145453338  0.198812E-06   116  -5.00758  117  -4.61587  
   58       122      -98.4760636730   -98.4760636730  0.199031E-06   116  -5.01854  117  -4.49362  
   58       123      -98.5250750613   -98.5250750613  0.199312E-06   116  -5.00634  117  -4.50737  
   58       124      -98.5166784514   -98.5166784514  0.199377E-06   116  -5.20958  117  -4.53482  
   58       125      -98.5305314551   -98.5305314551  0.198292E-06   116  -4.94395  117  -4.56559  
   58       126      -98.4309174886   -98.4309174886  0.194068E-06   116  -5.04789  117  -4.76366  
   58       127      -98.4376458252   -98.4376458252  0.199722E-06   116  -5.04690  117  -4.63285  
   58       128      -98.4670272193   -98.4670272193  0.199009E-06   116  -4.89505  117  -4.63304  
   58       129      -98.4602980234   -98.4602980234  0.192053E-06   116  -5.00558  117  -4.70307  
   58       130      -98.4862472847   -98.4862472847  0.196941E-06   116  -4.92525  117  -4.56453  
   58       131      -98.4889830572   -98.4889830572  0.195295E-06   116  -5.00953  117  -4.55442  
   58       132      -98.3988423176   -98.3988423176  0.195827E-06   116  -4.93704  117  -4.47813  
   58       133      -98.4072500003   -98.4072500003  0.198062E-06   116  -5.03386  117  -4.75290  
   58       134      -98.4992470665   -98.4992470665  0.198966E-06   116  -5.08578  117  -4.55920  
   58       135      -98.4882876664   -98.4882876664  0.199268E-06   116  -5.00766  117  -4.60320  
   58       136      -98.4904685109   -98.4904685109  0.194232E-06   116  -5.11605  117  -4.57536  
   58       137      -98.4930288213   -98.4930288213  0.196590E-06   116  -5.09207  117  -4.58470  
   58       138      -98.4567025840   -98.4567025840  0.195896E-06   116  -5.10773  117  -4.61794  
   58       139      -98.3915595464   -98.3915595464  0.197255E-06   116  -5.04618  117  -4.69068  
   58       140      -98.4015380949   -98.4015380949  0.199329E-06   116  -5.05533  117  -4.61869  
   58       141      -98.4911401104   -98.4911401104  0.186128E-06   116  -4.93383  117  -4.78132  
   58       142      -98.5397636488   -98.5397636488  0.194032E-06   116  -5.09248  117  -4.76326  
   58       143      -98.5391166889   -98.5391166889  0.195483E-06   116  -5.13709  117  -4.60262  
   58       144      -98.5328560954   -98.5328560954  0.196699E-06   116  -5.15674  117  -4.73376  
   58       145      -98.5163332137   -98.5163332137  0.197706E-06   116  -5.11582  117  -4.66915  
   58       146      -98.5230579742   -98.5230579742  0.190586E-06   116  -5.02458  117  -4.80641  
   58       147      -98.4970692242   -98.4970692242  0.195304E-06   116  -5.02980  117  -4.80427  
   58       148      -98.4382595889   -98.4382595889  0.198899E-06   116  -5.01165  117  -4.68601  
   58       149      -98.4761516755   -98.4761516755  0.197549E-06   116  -4.96571  117  -4.62575  
   58       150      -98.4911954028   -98.4911954028  0.197960E-06   116  -5.01133  117  -4.63055  
   58       151      -98.4425535544   -98.4425535544  0.199567E-06   116  -5.02325  117  -4.57300  
   58       152      -98.4924875185   -98.4924875185  0.198031E-06   116  -5.07224  117  -4.58464  
   58       153      -98.4755043136   -98.4755043136  0.196163E-06   116  -5.04772  117  -4.66488  
   58       154      -98.4848286306   -98.4848286306  0.198456E-06   116  -4.97860  117  -4.60254  
   58       155      -98.4962133565   -98.4962133565  0.199059E-06   116  -4.98995  117  -4.75255  
   58       156      -98.4993659980   -98.4993659980  0.198397E-06   116  -5.13181  117  -4.70647  
   58       157      -98.4807085222   -98.4807085222  0.194025E-06   116  -5.08581  117  -4.62027  
   58       158      -98.5539125199   -98.5539125199  0.194031E-06   116  -5.10291  117  -4.57764  
   58       159      -98.4513180075   -98.4513180075  0.196463E-06   116  -5.09686  117  -4.60480  
   58       160      -98.5220496897   -98.5220496897  0.196487E-06   116  -5.12147  117  -4.70740  
   58       161      -98.5172084791   -98.5172084791  0.196148E-06   116  -5.05276  117  -4.68326  
   58       162      -98.4773370670   -98.4773370670  0.188927E-06   116  -4.99894  117  -4.72811  
   58       163      -98.4579182197   -98.4579182197  0.199764E-06   116  -5.10271  117  -4.59830  
   58       164      -98.4281846837   -98.4281846837  0.195007E-06   116  -5.13172  117  -4.78671  
   58       165      -98.4753395190   -98.4753395190  0.197710E-06   116  -5.10711  117  -4.80064  
   58       166      -98.4835675546   -98.4835675546  0.196884E-06   116  -4.95235  117  -4.65883  
   58       167      -98.5267209545   -98.5267209545  0.194736E-06   116  -5.11501  117  -4.59301  
   58       168      -98.5253159936   -98.5253159936  0.192970E-06   116  -5.13335  117  -4.60988  
   58       169      -98.5116074186   -98.5116074186  0.199474E-06   116  -4.99788  117  -4.56548  
   58       170      -98.4439563929   -98.4439563929  0.197315E-06   116  -4.93909  117  -4.59124  
   58       171      -98.4827836260   -98.4827836260  0.188767E-06   116  -5.18441  117  -4.52643  
   58       172      -98.4553668068   -98.4553668068  0.199887E-06   116  -5.13471  117  -4.62289  
   58       173      -98.5240374030   -98.5240374030  0.199565E-06   116  -5.12556  117  -4.76716  
   58       174      -98.5629345485   -98.5629345485  0.197374E-06   116  -5.22322  117  -4.65631  
   58       175      -98.4855473767   -98.4855473767  0.192042E-06   116  -5.00340  117  -4.74120  
   58       176      -98.5299117404   -98.5299117404  0.198577E-06   116  -5.26333  117  -4.61628  
   58       177      -98.5019215965   -98.5019215965  0.197638E-06   116  -5.15464  117  -4.79938  
   58       178      -98.4394521527   -98.4394521527  0.199876E-06   116  -5.08083  117  -4.66718  
   58       179      -98.4499129667   -98.4499129667  0.199980E-06   116  -4.94529  117  -4.64441  
   58       180      -98.4866670195   -98.4866670195  0.197988E-06   116  -5.24124  117  -4.54224  
   58       181      -98.4002178250   -98.4002178250  0.183311E-06   116  -5.12198  117  -4.62029  
   58       182      -98.4818816728   -98.4818816728  0.199587E-06   116  -5.10684  117  -4.72933  
   58       183      -98.4629596830   -98.4629596830  0.199968E-06   116  -4.91724  117  -4.68379  
   58       184      -98.4688249369   -98.4688249369  0.198724E-06   116  -5.00776  117  -4.68893  
   58       185      -98.4804049850   -98.4804049850  0.199863E-06   116  -5.14282  117  -4.63876  
   58       186      -98.4069479033   -98.4069479033  0.192059E-06   116  -5.09824  117  -4.44682  
   58       187      -98.4817672521   -98.4817672521  0.196994E-06   116  -5.08824  117  -4.56593  
   58       188      -98.5085526127   -98.5085526127  0.197640E-06   116  -5.01764  117  -4.72211  
   58       189      -98.5205142397   -98.5205142397  0.198413E-06   116  -5.12145  117  -4.69803  
   58       190      -98.3427847043   -98.3427847043  0.197027E-06   116  -5.02817  117  -4.72121  
   58       191      -98.4510438845   -98.4510438845  0.196006E-06   116  -4.94900  117  -4.71452  
   58       192      -98.4337925006   -98.4337925006  0.199934E-06   116  -5.03175  117  -4.75814  
   58       193      -98.5315007483   -98.5315007483  0.197080E-06   116  -5.14433  117  -4.73115  
   58       194      -98.5020297264   -98.5020297264  0.196095E-06   116  -5.03709  117  -4.73659  
   58       195      -98.5024476937   -98.5024476937  0.199455E-06   116  -5.03934  117  -4.57809  
   58       196      -98.4981288013   -98.4981288013  0.198124E-06   116  -5.00826  117  -4.56912  
   58       197      -98.4740140755   -98.4740140755  0.187920E-06   116  -4.91481  117  -4.61238  
   58       198      -98.4945297225   -98.4945297225  0.199981E-06   116  -5.06562  117  -4.50337  
   58       199      -98.4677567429   -98.4677567429  0.198368E-06   116  -4.94855  117  -4.60121  
   58       200      -98.4536450013   -98.4536450013  0.199130E-06   116  -4.96562  117  -4.64175  
   58       201      -98.4712294023   -98.4712294023  0.199337E-06   116  -5.04733  117  -4.59257  
   58       202      -98.4798227340   -98.4798227340  0.195345E-06   116  -5.10303  117  -4.58638  
   58       203      -98.4708680463   -98.4708680463  0.196531E-06   116  -5.12065  117  -4.86960  
   58       204      -98.4686617607   -98.4686617607  0.198770E-06   116  -5.25196  117  -4.75812  
   58       205      -98.4003643473   -98.4003643473  0.190878E-06   116  -5.16628  117  -4.70007  
   58       206      -98.4572824091   -98.4572824091  0.199876E-06   116  -5.02933  117  -4.68969  
   58       207      -98.3917721157   -98.3917721157  0.197286E-06   116  -4.96818  117  -4.66918  
   58       208      -98.3982019785   -98.3982019785  0.198067E-06   116  -5.01802  117  -4.73714  
   58       209      -98.3952397925   -98.3952397925  0.199386E-06   116  -5.01190  117  -4.93074  
   58       210      -98.4481358738   -98.4481358738  0.197818E-06   116  -5.11312  117  -4.81015  
   58       211      -98.4318338843   -98.4318338843  0.197621E-06   116  -5.08898  117  -4.70946  
   58       212      -98.4779189532   -98.4779189532  0.198549E-06   116  -5.20054  117  -4.61065  
   58       213      -98.4891718843   -98.4891718843  0.198938E-06   116  -5.20668  117  -4.54051  
   58       214      -98.4487376782   -98.4487376782  0.188335E-06   116  -5.00818  117  -4.78520  
   58       215      -98.4626708741   -98.4626708741  0.198769E-06   116  -4.92996  117  -4.74860  
   58       216      -98.4499036730   -98.4499036730  0.197483E-06   116  -5.03433  117  -4.65841  
   58       217      -98.4487011279   -98.4487011279  0.199172E-06   116  -4.95682  117  -4.80627  
   58       218      -98.4885573018   -98.4885573018  0.195734E-06   116  -5.23566  117  -4.76580  
   58       219      -98.5005155092   -98.5005155092  0.164306E-06   116  -5.15164  117  -4.84098  
   58       220      -98.4800041415   -98.4800041415  0.195548E-06   116  -5.12942  117  -4.63585  
   58       221      -98.4703705246   -98.4703705246  0.199258E-06   116  -5.07602  117  -4.60145  
   58       222      -98.5159658461   -98.5159658461  0.199153E-06   116  -5.12610  117  -4.54718  
   58       223      -98.4454551578   -98.4454551578  0.197867E-06   116  -5.06789  117  -4.70176  
   58       224      -98.5200767504   -98.5200767504  0.199218E-06   116  -5.11318  117  -4.40683  
   58       225      -98.4405963704   -98.4405963704  0.199367E-06   116  -5.11960  117  -4.54283  
   58       226      -98.4566927382   -98.4566927382  0.193323E-06   116  -5.10829  117  -4.92352  
   58       227      -98.5188484915   -98.5188484915  0.197974E-06   116  -5.10758  117  -4.60470  
   58       228      -98.4578798027   -98.4578798027  0.197003E-06   116  -5.15134  117  -4.76519  
   58       229      -98.4568353005   -98.4568353005  0.198293E-06   116  -5.05373  117  -4.85528  
   58       230      -98.5276850228   -98.5276850228  0.195512E-06   116  -5.02737  117  -4.79232  
   58       231      -98.4928937643   -98.4928937643  0.199714E-06   116  -5.15838  117  -4.86547  
   58       232      -98.4768917625   -98.4768917625  0.197803E-06   116  -5.19426  117  -4.54830  
   58       233      -98.4382697610   -98.4382697610  0.199490E-06   116  -5.02709  117  -4.74961  
   58       234      -98.4945107148   -98.4945107148  0.198367E-06   116  -5.03021  117  -4.87964  
   58       235      -98.4788901586   -98.4788901586  0.199469E-06   116  -5.17617  117  -4.65167  
   58       236      -98.5045422702   -98.5045422702  0.198824E-06   116  -5.14427  117  -4.72835  
   58       237      -98.4532131316   -98.4532131316  0.190826E-06   116  -5.08369  117  -4.74314  
   58       238      -98.5217872582   -98.5217872582  0.199669E-06   116  -5.14812  117  -4.72148  
   58       239      -98.4997280336   -98.4997280336  0.195864E-06   116  -5.20081  117  -4.53492  
   58       240      -98.3538293509   -98.3538293509  0.199034E-06   116  -5.22061  117  -4.48014  
   58       241      -98.4690572061   -98.4690572061  0.198311E-06   116  -5.18273  117  -4.87427  
   58       242      -98.3974414712   -98.3974414712  0.195810E-06   116  -5.08469  117  -4.70664  
   58       243      -98.4828403206   -98.4828403206  0.199482E-06   116  -5.07777  117  -4.62761  
   58       244      -98.4293191342   -98.4293191342  0.198165E-06   116  -5.21177  117  -4.70351  
   58       245      -98.4820175204   -98.4820175204  0.198651E-06   116  -5.19066  117  -4.78988  
   58       246      -98.4542363198   -98.4542363198  0.195567E-06   116  -5.15033  117  -4.86298  
   58       247      -98.5139528714   -98.5139528714  0.196926E-06   116  -5.34688  117  -4.61675  
   58       248      -98.5454884494   -98.5454884494  0.199717E-06   116  -5.32752  117  -4.69577  
   58       249      -98.5108592916   -98.5108592916  0.197790E-06   116  -5.15046  117  -4.86922  
   58       250      -98.4828020847   -98.4828020847  0.195052E-06   116  -5.15213  117  -4.77347  
   58       251      -98.5147388374   -98.5147388374  0.199502E-06   116  -5.26230  117  -4.69639  
   58       252      -98.5228392870   -98.5228392870  0.195014E-06   116  -5.13892  117  -4.97050  
   58       253      -98.5148871554   -98.5148871554  0.197152E-06   116  -5.14264  117  -4.90737  
   58       254      -98.4973479440   -98.4973479440  0.197311E-06   116  -5.07739  117  -4.73974  
   58       255      -98.5191950691   -98.5191950691  0.199888E-06   116  -5.10276  117  -4.69991  
   58       256      -98.4988950622   -98.4988950622  0.199601E-06   116  -5.05886  117  -4.85525  
   58       257      -98.4394822006   -98.4394822006  0.196957E-06   116  -5.02875  117  -4.75429  
   58       258      -98.5070198887   -98.5070198887  0.198060E-06   116  -5.01591  117  -4.71548  
   58       259      -98.5341817675   -98.5341817675  0.198285E-06   116  -5.17904  117  -4.82213  
   58       260      -98.5308273150   -98.5308273150  0.199073E-06   116  -5.06643  117  -4.83407  
   58       261      -98.5019259597   -98.5019259597  0.193881E-06   116  -5.22591  117  -4.59732  
   58       262      -98.5822337586   -98.5822337586  0.179318E-06   116  -5.32635  117  -4.56067  
   58       263      -98.5588743132   -98.5588743132  0.199391E-06   116  -5.30339  117  -4.55357  
   58       264      -98.5347760441   -98.5347760441  0.199595E-06   116  -5.13757  117  -4.76506  
   58       265      -98.5810706123   -98.5810706123  0.196487E-06   116  -5.17187  117  -4.71670  
   58       266      -98.5275256839   -98.5275256839  0.199112E-06   116  -5.19303  117  -4.53719  
   58       267      -98.5377483286   -98.5377483286  0.187926E-06   116  -5.01537  117  -4.81040  
   58       268      -98.5327778619   -98.5327778619  0.199592E-06   116  -5.12171  117  -4.69069  
   58       269      -98.5526942840   -98.5526942840  0.192371E-06   116  -5.11226  117  -4.72192  
   58       270      -98.4949881418   -98.4949881418  0.194811E-06   116  -5.09229  117  -4.86844  
   58       271      -98.4767382373   -98.4767382373  0.198158E-06   116  -5.07385  117  -4.84625  
   58       272      -98.5079251915   -98.5079251915  0.199656E-06   116  -5.08436  117  -4.81199  
   58       273      -98.5419628701   -98.5419628701  0.189277E-06   116  -5.05003  117  -4.93374  
   58       274      -98.5068979609   -98.5068979609  0.199804E-06   116  -5.08639  117  -4.85596  
   58       275      -98.4749533613   -98.4749533613  0.199501E-06   116  -5.07871  117  -4.59845  
   58       276      -98.4208460351   -98.4208460351  0.199381E-06   116  -5.04943  117  -4.71486  
   58       277      -98.5594032518   -98.5594032518  0.199028E-06   116  -5.15144  117  -4.83481  
   58       278      -98.4989439003   -98.4989439003  0.198066E-06   116  -5.05864  117  -4.76153  
   58       279      -98.5272904989   -98.5272904989  0.197916E-06   116  -5.07441  117  -4.62698  
   58       280      -98.5257835900   -98.5257835900  0.182747E-06   116  -5.07121  117  -4.66291  
   58       281      -98.5345057212   -98.5345057212  0.183467E-06   116  -5.24123  117  -4.62715  
   58       282      -98.5339065265   -98.5339065265  0.199228E-06   116  -5.14599  117  -4.90219  
   58       283      -98.5259835691   -98.5259835691  0.193245E-06   116  -5.07112  117  -4.70876  
   58       284      -98.5418776384   -98.5418776384  0.196881E-06   116  -5.03189  117  -4.73145  
   58       285      -98.5272955539   -98.5272955539  0.184402E-06   116  -5.11665  117  -4.91478  
   58       286      -98.4732148709   -98.4732148709  0.199090E-06   116  -4.98372  117  -4.96383  
   58       287      -98.5541335427   -98.5541335427  0.194883E-06   116  -5.07637  117  -4.68054  
   58       288      -98.5451238315   -98.5451238315  0.197402E-06   116  -5.08091  117  -4.68957  
   58       289      -98.5625776846   -98.5625776846  0.197941E-06   116  -5.01347  117  -4.59446  
   58       290      -98.5164309580   -98.5164309580  0.198302E-06   116  -5.01857  117  -4.87405  
   58       291      -98.5498254345   -98.5498254345  0.199603E-06   116  -5.22572  117  -4.74437  
   58       292      -98.4990587467   -98.4990587467  0.195425E-06   116  -5.09453  117  -4.63468  
   58       293      -98.5052498581   -98.5052498581  0.199056E-06   116  -5.05386  117  -4.85640  
   58       294      -98.5261651366   -98.5261651366  0.199898E-06   116  -5.01649  117  -4.52749  
   58       295      -98.5193110802   -98.5193110802  0.184450E-06   116  -4.95575  117  -4.74450  
   58       296      -98.5088148986   -98.5088148986  0.195951E-06   116  -5.10249  117  -4.81162  
   58       297      -98.5303173406   -98.5303173406  0.199112E-06   116  -4.99027  117  -4.52901  
   58       298      -98.4692188423   -98.4692188423  0.199977E-06   116  -5.07617  117  -4.81297  
   58       299      -98.4843228757   -98.4843228757  0.195708E-06   116  -5.12527  117  -4.81742  
   58       300      -98.5228672267   -98.5228672267  0.193871E-06   116  -5.06996  117  -4.68895  
   58       301      -98.4947983720   -98.4947983720  0.198283E-06   116  -5.16809  117  -4.75277  
   58       302      -98.5307415610   -98.5307415610  0.199857E-06   116  -4.96969  117  -4.59172  
   58       303      -98.5099762307   -98.5099762307  0.199420E-06   116  -5.10305  117  -4.83938  
   58       304      -98.4667851374   -98.4667851374  0.199618E-06   116  -4.99168  117  -4.60457  
   58       305      -98.5541415083   -98.5541415083  0.198029E-06   116  -5.06688  117  -4.72778  
   58       306      -98.5482145600   -98.5482145600  0.191433E-06   116  -5.03915  117  -4.80140  
   58       307      -98.5514431030   -98.5514431030  0.186962E-06   116  -5.21677  117  -4.72277  
   58       308      -98.5429854422   -98.5429854422  0.194649E-06   116  -5.07242  117  -4.91263  
   58       309      -98.5326754779   -98.5326754779  0.194346E-06   116  -5.09674  117  -4.77852  
   58       310      -98.4874084871   -98.4874084871  0.197943E-06   116  -5.17766  117  -4.77796  
   58       311      -98.5093972695   -98.5093972695  0.196307E-06   116  -4.98073  117  -4.78708  
   58       312      -98.5676579673   -98.5676579673  0.198455E-06   116  -5.33371  117  -4.60497  
   58       313      -98.5444959543   -98.5444959543  0.199065E-06   116  -5.17006  117  -4.68102  
   58       314      -98.5489353569   -98.5489353569  0.198039E-06   116  -5.13475  117  -4.81154  
   58       315      -98.5555856289   -98.5555856289  0.188025E-06   116  -4.99925  117  -4.80451  
   58       316      -98.5623144680   -98.5623144680  0.198828E-06   116  -5.14240  117  -4.82234  
   58       317      -98.5200362536   -98.5200362536  0.198120E-06   116  -5.05098  117  -4.80034  
   58       318      -98.4724149471   -98.4724149471  0.196253E-06   116  -5.08745  117  -4.71156  
   58       319      -98.5213284689   -98.5213284689  0.191820E-06   116  -5.22210  117  -4.45258  
   58       320      -98.5279260617   -98.5279260617  0.199245E-06   116  -5.19319  117  -4.83431  
   58       321      -98.5036053265   -98.5036053265  0.199183E-06   116  -5.20485  117  -4.67013  
   58       322      -98.5378594269   -98.5378594269  0.199089E-06   116  -5.10572  117  -4.55397  
   58       323      -98.4958178353   -98.4958178353  0.198704E-06   116  -5.04967  117  -4.66205  
   58       324      -98.5088601938   -98.5088601938  0.195421E-06   116  -5.05608  117  -4.64318  
   58       325      -98.5483776086   -98.5483776086  0.199186E-06   116  -5.06384  117  -4.52716  
   58       326      -98.4909374758   -98.4909374758  0.195920E-06   116  -5.04888  117  -4.71950  
   58       327      -98.4899530458   -98.4899530458  0.193840E-06   116  -5.12675  117  -4.69010  
   58       328      -98.5003238461   -98.5003238461  0.198407E-06   116  -5.14828  117  -4.71585  
   58       329      -98.4682302002   -98.4682302002  0.198462E-06   116  -4.96584  117  -4.71225  
   58       330      -98.4661127572   -98.4661127572  0.194838E-06   116  -4.91074  117  -4.82020  
   58       331      -98.4519932004   -98.4519932004  0.198129E-06   116  -5.12450  117  -4.87455  
   58       332      -98.4989959491   -98.4989959491  0.194384E-06   116  -5.15399  117  -4.58201  
   58       333      -98.4984888392   -98.4984888392  0.199385E-06   116  -5.13954  117  -4.43355  
   58       334      -98.4940090110   -98.4940090110  0.197858E-06   116  -5.14611  117  -4.81632  
   58       335      -98.4446478460   -98.4446478460  0.197968E-06   116  -5.03536  117  -4.80114  
   58       336      -98.4536134395   -98.4536134395  0.198676E-06   116  -5.16258  117  -4.69904  
   58       337      -98.4272192810   -98.4272192810  0.195046E-06   116  -5.07820  117  -4.69945  
   58       338      -98.4727020336   -98.4727020336  0.197959E-06   116  -5.11736  117  -4.61009  
   58       339      -98.4212743582   -98.4212743582  0.199859E-06   116  -5.05574  117  -4.75296  
   58       340      -98.3493978395   -98.3493978395  0.197832E-06   116  -5.15061  117  -4.68346  
   58       341      -98.4122013607   -98.4122013607  0.199688E-06   116  -5.07647  117  -4.67240  
   58       342      -98.4610289702   -98.4610289702  0.193971E-06   116  -4.92854  117  -4.62719  
   58       343      -98.4406039664   -98.4406039664  0.189556E-06   116  -4.96329  117  -4.64369  
   58       344      -98.4213024381   -98.4213024381  0.198548E-06   116  -4.98841  117  -4.80742  
   58       345      -98.3997874582   -98.3997874582  0.197398E-06   116  -4.98989  117  -4.58811  
   58       346      -98.4794904181   -98.4794904181  0.199909E-06   116  -5.07015  117  -4.71509  
   58       347      -98.5075096201   -98.5075096201  0.199564E-06   116  -4.99082  117  -4.67677  
   58       348      -98.5245675742   -98.5245675742  0.199257E-06   116  -5.17884  117  -4.58649  
   58       349      -98.4712254112   -98.4712254112  0.195564E-06   116  -5.14277  117  -4.41825  
   58       350      -98.4512565897   -98.4512565897  0.197633E-06   116  -5.04089  117  -4.80482  
   58       351      -98.5163660644   -98.5163660644  0.199352E-06   116  -5.23264  117  -4.64791  
   58       352      -98.5187733193   -98.5187733193  0.196954E-06   116  -5.08316  117  -4.61214  
   58       353      -98.4728222745   -98.4728222745  0.196123E-06   116  -5.14589  117  -4.89759  
   58       354      -98.5156960239   -98.5156960239  0.196019E-06   116  -5.17154  117  -4.80208  
   58       355      -98.4629165601   -98.4629165601  0.199512E-06   116  -5.11530  117  -4.81007  
   58       356      -98.4283829483   -98.4283829483  0.199301E-06   116  -5.00642  117  -4.78197  
   58       357      -98.4406977882   -98.4406977882  0.198730E-06   116  -5.16509  117  -4.62404  
   58       358      -98.3673876352   -98.3673876352  0.199392E-06   116  -5.13705  117  -4.64841  
   58       359      -98.4780655987   -98.4780655987  0.198655E-06   116  -5.06974  117  -4.83736  
   58       360      -98.4783147579   -98.4783147579  0.193726E-06   116  -5.05305  117  -4.84197  
   58       361      -98.4719194417   -98.4719194417  0.198387E-06   116  -5.14431  117  -4.92022  
   58       362      -98.4680910392   -98.4680910392  0.199095E-06   116  -5.05283  117  -4.77703  
   58       363      -98.4642910153   -98.4642910153  0.193538E-06   116  -5.17999  117  -4.56302  
   58       364      -98.4553761124   -98.4553761124  0.198981E-06   116  -5.04578  117  -4.70603  
   58       365      -98.4654066223   -98.4654066223  0.194275E-06   116  -5.12709  117  -4.80871  
   58       366      -98.4960257801   -98.4960257801  0.198991E-06   116  -5.15829  117  -4.71868  
   58       367      -98.4633497752   -98.4633497752  0.174099E-06   116  -5.02720  117  -4.78142  
   58       368      -98.5245532777   -98.5245532777  0.195991E-06   116  -5.11744  117  -4.73799  
   58       369      -98.4922150522   -98.4922150522  0.196810E-06   116  -5.14023  117  -4.80089  
   58       370      -98.5130876963   -98.5130876963  0.199607E-06   116  -5.13572  117  -4.67899  
   58       371      -98.4838202556   -98.4838202556  0.199558E-06   116  -5.04740  117  -4.79801  
   58       372      -98.4277402541   -98.4277402541  0.195117E-06   116  -5.05438  117  -4.76034  
   58       373      -98.4483485136   -98.4483485136  0.198019E-06   116  -5.13095  117  -4.58749  
   58       374      -98.5150462297   -98.5150462297  0.194209E-06   116  -5.13160  117  -4.65973  
   58       375      -98.4621411842   -98.4621411842  0.199913E-06   116  -4.93747  117  -4.76642  
   58       376      -98.5077211089   -98.5077211089  0.199242E-06   116  -5.06356  117  -4.72849  
   58       377      -98.4676093757   -98.4676093757  0.199739E-06   116  -4.96995  117  -4.77434  
   58       378      -98.5269979951   -98.5269979951  0.198462E-06   116  -5.04737  117  -4.65773  
   58       379      -98.5080445873   -98.5080445873  0.190509E-06   116  -5.04341  117  -4.78439  
   58       380      -98.4646419838   -98.4646419838  0.197103E-06   116  -5.00690  117  -4.80332  
   58       381      -98.4683535475   -98.4683535475  0.197316E-06   116  -5.04081  117  -4.53205  
   58       382      -98.4782201090   -98.4782201090  0.193472E-06   116  -4.94313  117  -4.49674  
   58       383      -98.5408455246   -98.5408455246  0.199982E-06   116  -4.99557  117  -4.90256  
   58       384      -98.5469022565   -98.5469022565  0.196458E-06   116  -5.17572  117  -4.83918  
   58       385      -98.5801580818   -98.5801580818  0.184971E-06   116  -5.11209  117  -4.68404  
   58       386      -98.5411364968   -98.5411364968  0.171225E-06   116  -5.08242  117  -4.88334  
   58       387      -98.5912552671   -98.5912552671  0.199662E-06   116  -5.23814  117  -4.44615  
   58       388      -98.5930186742   -98.5930186742  0.199495E-06   116  -5.07284  117  -4.65098  
   58       389      -98.5486349350   -98.5486349350  0.198038E-06   116  -5.10884  117  -4.81451  
   58       390      -98.5322723804   -98.5322723804  0.192816E-06   116  -5.21532  117  -4.67438  
   58       391      -98.5572212653   -98.5572212653  0.192408E-06   116  -5.02164  117  -4.67379  
   58       392      -98.4857007400   -98.4857007400  0.198457E-06   116  -5.00965  117  -4.67748  
   58       393      -98.5157624434   -98.5157624434  0.199952E-06   116  -5.13576  117  -4.70276  
   58       394      -98.4940092470   -98.4940092470  0.199549E-06   116  -5.10471  117  -4.67643  
   58       395      -98.5842855858   -98.5842855858  0.196512E-06   116  -5.12174  117  -4.56818  
   58       396      -98.5503875383   -98.5503875383  0.179601E-06   116  -5.03240  117  -4.75398  
   58       397      -98.4946201601   -98.4946201601  0.198511E-06   116  -4.97198  117  -4.65887  
   58       398      -98.4838448155   -98.4838448155  0.195370E-06   116  -5.05551  117  -4.69908  
   58       399      -98.5127491678   -98.5127491678  0.194906E-06   116  -5.22183  117  -4.84873  
   58       400      -98.4792309066   -98.4792309066  0.191656E-06   116  -5.05380  117  -4.79596  
   58       401      -98.5120433398   -98.5120433398  0.198988E-06   116  -5.19012  117  -4.86205  
   58       402      -98.5107803532   -98.5107803532  0.196753E-06   116  -5.08593  117  -4.69855  
   58       403      -98.5429973213   -98.5429973213  0.197328E-06   116  -5.03542  117  -4.69185  
   58       404      -98.5683520311   -98.5683520311  0.199184E-06   116  -5.25012  117  -4.72582  
   58       405      -98.5493392046   -98.5493392046  0.197403E-06   116  -4.92836  117  -4.74164  
   58       406      -98.5946537438   -98.5946537438  0.197367E-06   116  -4.95119  117  -4.71781  
   58       407      -98.5466492649   -98.5466492649  0.199494E-06   116  -5.14865  117  -4.49072  
   58       408      -98.4510519677   -98.4510519677  0.199010E-06   116  -5.02229  117  -4.57780  
   58       409      -98.5647121391   -98.5647121391  0.198860E-06   116  -5.11872  117  -4.63045  
   58       410      -98.6359706402   -98.6359706402  0.198320E-06   116  -5.19320  117  -4.53412  
   58       411      -98.5203050558   -98.5203050558  0.199035E-06   116  -5.00476  117  -4.77275  
   58       412      -98.4946505453   -98.4946505453  0.193554E-06   116  -5.04935  117  -4.59154  
   58       413      -98.4998488910   -98.4998488910  0.195966E-06   116  -4.85420  117  -4.64124  
   58       414      -98.5437307327   -98.5437307327  0.185814E-06   116  -5.07007  117  -4.64025  
   58       415      -98.5466390849   -98.5466390849  0.198749E-06   116  -5.18213  117  -4.76809  
   58       416      -98.5560856940   -98.5560856940  0.179307E-06   116  -4.97305  117  -4.64604  
   58       417      -98.6151483628   -98.6151483628  0.198426E-06   116  -5.17253  117  -4.57663  
   58       418      -98.5630915591   -98.5630915591  0.198270E-06   116  -4.94106  117  -4.50691  
   58       419      -98.4029201959   -98.4029201959  0.191325E-06   116  -4.93953  117  -4.78769  
   58       420      -98.5700401357   -98.5700401357  0.198444E-06   116  -4.94674  117  -4.64943  
   58       421      -98.5530653638   -98.5530653638  0.197997E-06   116  -4.88164  117  -4.60570  
   58       422      -98.5011439235   -98.5011439235  0.196304E-06   116  -4.90251  117  -4.70785  
   58       423      -98.4842773804   -98.4842773804  0.199307E-06   116  -5.04270  117  -4.52796  
   58       424      -98.4679243341   -98.4679243341  0.199050E-06   116  -4.90810  117  -4.63609  
   58       425      -98.5232100627   -98.5232100627  0.198443E-06   116  -5.05284  117  -4.55256  
   58       426      -98.4624808354   -98.4624808354  0.199973E-06   116  -5.05204  117  -4.67747  
   58       427      -98.4685058291   -98.4685058291  0.198230E-06   116  -5.09487  117  -4.72650  
   58       428      -98.5302085418   -98.5302085418  0.198097E-06   116  -5.24615  117  -4.67710  
   58       429      -98.5773184050   -98.5773184050  0.193064E-06   116  -5.27056  117  -4.56433  
   58       430      -98.5298320418   -98.5298320418  0.197829E-06   116  -5.11105  117  -4.69289  
   58       431      -98.5138056278   -98.5138056278  0.198012E-06   116  -5.06837  117  -4.61382  
   58       432      -98.5249403770   -98.5249403770  0.185573E-06   116  -5.06085  117  -4.74464  
   58       433      -98.5208381692   -98.5208381692  0.198472E-06   116  -5.25088  117  -4.66587  
   58       434      -98.5226055526   -98.5226055526  0.197955E-06   116  -5.20421  117  -4.66170  
   58       435      -98.5302570162   -98.5302570162  0.197243E-06   116  -5.11382  117  -4.78094  
   58       436      -98.5085071618   -98.5085071618  0.199246E-06   116  -5.02499  117  -4.63962  
   58       437      -98.5369889014   -98.5369889014  0.195186E-06   116  -4.93416  117  -4.65140  
   58       438      -98.4971350498   -98.4971350498  0.196380E-06   116  -5.09965  117  -4.75591  
   58       439      -98.4537567815   -98.4537567815  0.199859E-06   116  -5.09426  117  -4.81113  
   58       440      -98.5001351762   -98.5001351762  0.197266E-06   116  -5.09887  117  -4.74564  
   58       441      -98.5188848876   -98.5188848876  0.197659E-06   116  -5.17084  117  -4.75524  
   58       442      -98.5455403104   -98.5455403104  0.199665E-06   116  -5.11335  117  -4.94406  
   58       443      -98.5089560525   -98.5089560525  0.198545E-06   116  -5.14810  117  -4.78707  
   58       444      -98.5301834075   -98.5301834075  0.196350E-06   116  -5.03094  117  -4.65098  
   58       445      -98.5707167215   -98.5707167215  0.198217E-06   116  -5.07657  117  -4.53819  
   58       446      -98.6028148255   -98.6028148255  0.199219E-06   116  -5.08509  117  -4.63214  
   58       447      -98.5331246553   -98.5331246553  0.197688E-06   116  -5.02421  117  -4.69603  
   58       448      -98.4568867479   -98.4568867479  0.198588E-06   116  -5.08583  117  -4.75462  
   58       449      -98.5431455630   -98.5431455630  0.194488E-06   116  -5.06629  117  -4.53688  
   58       450      -98.4640315591   -98.4640315591  0.194987E-06   116  -5.00487  117  -4.37988  
   58       451      -98.5132325824   -98.5132325824  0.191389E-06   116  -5.24296  117  -4.58348  
   58       452      -98.5861323591   -98.5861323591  0.196242E-06   116  -5.11761  117  -4.67760  
   58       453      -98.5125683030   -98.5125683030  0.195661E-06   116  -4.90506  117  -4.73141  
   58       454      -98.5040311317   -98.5040311317  0.198358E-06   116  -4.91163  117  -4.60485  
   58       455      -98.5888667632   -98.5888667632  0.197088E-06   116  -5.13091  117  -4.65666  
   58       456      -98.5489942059   -98.5489942059  0.199892E-06   116  -5.11090  117  -4.57932  
   58       457      -98.4774078441   -98.4774078441  0.197845E-06   116  -5.08316  117  -4.56790  
   58       458      -98.4639963896   -98.4639963896  0.196493E-06   116  -5.11052  117  -4.58144  
   58       459      -98.5362422403   -98.5362422403  0.197025E-06   116  -5.13025  117  -4.71361  
   58       460      -98.5573477233   -98.5573477233  0.192606E-06   116  -5.08595  117  -4.76398  
   58       461      -98.4519942062   -98.4519942062  0.195608E-06   116  -5.16196  117  -4.77086  
   58       462      -98.5138481281   -98.5138481281  0.199241E-06   116  -5.17395  117  -4.62815  
   58       463      -98.5325820144   -98.5325820144  0.196287E-06   116  -5.22785  117  -4.59606  
   58       464      -98.5860739063   -98.5860739063  0.198894E-06   116  -5.21740  117  -4.80437  
   58       465      -98.5183845347   -98.5183845347  0.199379E-06   116  -5.05200  117  -4.87283  
   58       466      -98.5338866666   -98.5338866666  0.189965E-06   116  -5.22478  117  -4.77999  
   58       467      -98.5572784466   -98.5572784466  0.192880E-06   116  -5.09053  117  -4.80993  
   58       468      -98.5881187484   -98.5881187484  0.199211E-06   116  -5.19721  117  -4.82532  
   58       469      -98.5708040415   -98.5708040415  0.196815E-06   116  -5.17894  117  -4.91116  
   58       470      -98.4828943864   -98.4828943864  0.186293E-06   116  -5.19262  117  -4.64709  
   58       471      -98.5193262222   -98.5193262222  0.199747E-06   116  -5.23548  117  -4.83722  
   58       472      -98.5595417042   -98.5595417042  0.199759E-06   116  -5.08634  117  -4.65725  
   58       473      -98.5641639749   -98.5641639749  0.198536E-06   116  -5.19928  117  -4.65475  
   58       474      -98.5508896831   -98.5508896831  0.195847E-06   116  -4.92970  117  -4.83673  
   58       475      -98.4898565722   -98.4898565722  0.198308E-06   116  -5.05353  117  -4.70029  
   58       476      -98.5187461003   -98.5187461003  0.199316E-06   116  -5.08080  117  -4.60176  
   58       477      -98.5135705680   -98.5135705680  0.199524E-06   116  -5.16057  117  -4.86929  
   58       478      -98.5162466075   -98.5162466075  0.190536E-06   116  -5.15862  117  -4.90431  
   58       479      -98.4942054807   -98.4942054807  0.197828E-06   116  -5.13571  117  -4.56535  
   58       480      -98.4569687565   -98.4569687565  0.199899E-06   116  -5.06509  117  -4.86451  
   58       481      -98.5456338079   -98.5456338079  0.194113E-06   116  -5.07705  117  -4.88313  
   58       482      -98.5812267266   -98.5812267266  0.199311E-06   116  -5.13948  117  -4.75755  
   58       483      -98.5847063573   -98.5847063573  0.199015E-06   116  -5.14572  117  -4.74585  
   58       484      -98.5286936692   -98.5286936692  0.189142E-06   116  -4.98977  117  -4.69142  
   58       485      -98.5149980500   -98.5149980500  0.198241E-06   116  -5.16953  117  -4.61858  
   58       486      -98.5355964923   -98.5355964923  0.197642E-06   116  -5.15263  117  -4.46982  
   58       487      -98.5578772618   -98.5578772618  0.197295E-06   116  -5.16115  117  -4.70151  
   58       488      -98.4981467627   -98.4981467627  0.196643E-06   116  -5.10957  117  -4.82715  
   58       489      -98.5395634792   -98.5395634792  0.198337E-06   116  -5.23675  117  -4.49186  
   58       490      -98.4760076180   -98.4760076180  0.196433E-06   116  -5.21063  117  -4.44244  
   58       491      -98.3745014451   -98.3745014451  0.190302E-06   116  -5.10876  117  -4.41393  
   58       492      -98.4286801127   -98.4286801127  0.197136E-06   116  -4.99090  117  -4.75249  
   58       493      -98.5248151260   -98.5248151260  0.199747E-06   116  -5.19414  117  -4.70424  
   58       494      -98.4427835310   -98.4427835310  0.195936E-06   116  -4.99183  117  -4.72536  
   58       495      -98.4070856224   -98.4070856224  0.197891E-06   116  -5.20264  117  -4.46778  
   58       496      -98.3807158081   -98.3807158081  0.198594E-06   116  -5.09287  117  -4.55990  
   58       497      -98.4895426368   -98.4895426368  0.199391E-06   116  -5.12069  117  -4.87688  
   58       498      -98.4677767075   -98.4677767075  0.198108E-06   116  -5.03003  117  -4.73503  
   58       499      -98.5050831293   -98.5050831293  0.196547E-06   116  -5.01839  117  -4.76492  
   58       500      -98.5142374490   -98.5142374490  0.199123E-06   116  -5.04899  117  -4.54677  
   58       501      -98.5835632932   -98.5835632932  0.197894E-06   116  -5.19164  117  -4.57347  
   58       502      -98.5404792750   -98.5404792750  0.194215E-06   116  -5.04231  117  -4.58658  
   58       503      -98.5221328852   -98.5221328852  0.193499E-06   116  -5.03851  117  -4.85817  
   58       504      -98.4431655404   -98.4431655404  0.199783E-06   116  -4.89151  117  -4.65292  
   58       505      -98.4389263819   -98.4389263819  0.199837E-06   116  -5.12828  117  -4.59680  
   58       506      -98.4274427199   -98.4274427199  0.197503E-06   116  -5.04491  117  -4.65087  
   58       507      -98.4926304535   -98.4926304535  0.196344E-06   116  -5.00332  117  -4.78065  
   58       508      -98.5110683311   -98.5110683311  0.177778E-06   116  -4.97130  117  -4.68828  
   58       509      -98.5211136505   -98.5211136505  0.199444E-06   116  -5.02153  117  -4.63674  
   58       510      -98.4877364854   -98.4877364854  0.199861E-06   116  -5.10741  117  -4.78433  
   58       511      -98.5570914191   -98.5570914191  0.196794E-06   116  -5.16666  117  -4.81813  
   58       512      -98.5308501171   -98.5308501171  0.189829E-06   116  -5.09402  117  -4.81350  
   58       513      -98.5396104481   -98.5396104481  0.181976E-06   116  -5.06481  117  -4.68058  
   58       514      -98.5459779172   -98.5459779172  0.199029E-06   116  -5.11280  117  -4.71020  
   58       515      -98.5480478629   -98.5480478629  0.188355E-06   116  -5.15484  117  -4.69785  
   58       516      -98.5424335229   -98.5424335229  0.198042E-06   116  -5.07080  117  -4.76314  
   58       517      -98.5372992079   -98.5372992079  0.197474E-06   116  -5.21188  117  -4.72442  
   58       518      -98.5501015477   -98.5501015477  0.197783E-06   116  -5.09130  117  -4.78137  
   58       519      -98.4866001619   -98.4866001619  0.198493E-06   116  -5.13681  117  -4.80083  
   58       520      -98.4266331428   -98.4266331428  0.199520E-06   116  -5.09163  117  -4.64033  
   58       521      -98.5380800509   -98.5380800509  0.190753E-06   116  -5.19120  117  -4.63778  
   58       522      -98.5349423863   -98.5349423863  0.192828E-06   116  -5.07562  117  -4.69590  
   58       523      -98.5570004854   -98.5570004854  0.199119E-06   116  -5.04191  117  -4.93402  
   58       524      -98.5496607521   -98.5496607521  0.195023E-06   116  -5.12803  117  -4.67196  
   58       525      -98.5159539416   -98.5159539416  0.198498E-06   116  -5.12044  117  -4.64167  
   58       526      -98.5794364876   -98.5794364876  0.198400E-06   116  -5.17148  117  -4.84463  
   58       527      -98.5904980861   -98.5904980861  0.194645E-06   116  -5.20457  117  -4.69957  
   58       528      -98.5771747310   -98.5771747310  0.199173E-06   116  -5.14286  117  -4.62665  
   58       529      -98.5336584870   -98.5336584870  0.197745E-06   116  -5.14099  117  -4.91113  
   58       530      -98.4595749463   -98.4595749463  0.199185E-06   116  -5.13806  117  -4.71628  
   58       531      -98.5316606664   -98.5316606664  0.199448E-06   116  -5.25028  117  -4.59880  
   58       532      -98.5408051544   -98.5408051544  0.192530E-06   116  -5.08313  117  -4.71922  
   58       533      -98.5116240193   -98.5116240193  0.197372E-06   116  -5.04254  117  -4.92229  
   58       534      -98.3647922062   -98.3647922062  0.197702E-06   116  -4.94183  117  -4.66377  
   58       535      -98.5467285463   -98.5467285463  0.197473E-06   116  -5.22519  117  -4.62781  
   58       536      -98.5258918205   -98.5258918205  0.195770E-06   116  -5.09538  117  -4.58605  
   58       537      -98.5219212510   -98.5219212510  0.197369E-06   116  -5.05648  117  -4.82379  
   58       538      -98.5348748276   -98.5348748276  0.198605E-06   116  -5.01752  117  -4.82427  
   58       539      -98.5322202764   -98.5322202764  0.199248E-06   116  -4.93965  117  -4.82853  
   58       540      -98.5694787911   -98.5694787911  0.199050E-06   116  -5.04583  117  -4.78635  
   58       541      -98.5828651135   -98.5828651135  0.170826E-06   116  -5.09758  117  -4.72048  
   58       542      -98.5058689911   -98.5058689911  0.196072E-06   116  -4.92502  117  -4.68813  
   58       543      -98.5960122473   -98.5960122473  0.199380E-06   116  -5.14451  117  -4.64194  
   58       544      -98.4854400796   -98.4854400796  0.199622E-06   116  -5.09527  117  -4.79218  
   58       545      -98.4338395793   -98.4338395793  0.197787E-06   116  -4.95287  117  -4.83290  
   58       546      -98.5604314354   -98.5604314354  0.199981E-06   116  -5.07550  117  -4.85744  
   58       547      -98.6105527223   -98.6105527223  0.198512E-06   116  -5.18427  117  -4.63810  
   58       548      -98.4498083117   -98.4498083117  0.198527E-06   116  -4.99118  117  -4.78361  
   58       549      -98.5193417327   -98.5193417327  0.183552E-06   116  -4.90355  117  -4.70807  
   58       550      -98.5399901097   -98.5399901097  0.199852E-06   116  -5.04284  117  -4.88233  
   58       551      -98.5967991484   -98.5967991484  0.199787E-06   116  -5.01778  117  -4.70272  
   58       552      -98.5853841507   -98.5853841507  0.197381E-06   116  -5.00934  117  -4.66466  
   58       553      -98.5812578015   -98.5812578015  0.180735E-06   116  -5.03735  117  -4.76919  
   58       554      -98.5801764592   -98.5801764592  0.199062E-06   116  -5.08255  117  -4.74785  
   58       555      -98.5756278717   -98.5756278717  0.196389E-06   116  -5.16105  117  -4.69341  
   58       556      -98.5165747905   -98.5165747905  0.196314E-06   116  -5.05810  117  -4.75582  
   58       557      -98.5447353595   -98.5447353595  0.198084E-06   116  -5.09231  117  -4.74035  
   58       558      -98.5037466376   -98.5037466376  0.195112E-06   116  -4.97151  117  -4.81763  
   58       559      -98.5384383743   -98.5384383743  0.194040E-06   116  -5.06144  117  -4.58500  
   58       560      -98.5018950307   -98.5018950307  0.198095E-06   116  -5.16532  117  -4.79567  
   58       561      -98.5375556553   -98.5375556553  0.194790E-06   116  -5.12492  117  -4.80868  
   58       562      -98.5584413809   -98.5584413809  0.194349E-06   116  -5.07527  117  -4.83053  
   58       563      -98.5852853802   -98.5852853802  0.197305E-06   116  -4.97716  117  -4.82292  
   58       564      -98.5548482340   -98.5548482340  0.179743E-06   116  -5.04061  117  -4.86006  
   58       565      -98.5448589851   -98.5448589851  0.198539E-06   116  -4.96783  117  -4.90958  
   58       566      -98.5723442971   -98.5723442971  0.196966E-06   116  -5.16759  117  -4.65205  
   58       567      -98.5794149468   -98.5794149468  0.198047E-06   116  -5.03011  117  -4.67156  
   58       568      -98.5761302137   -98.5761302137  0.198158E-06   116  -5.08905  117  -4.73670  
   58       569      -98.5632271910   -98.5632271910  0.198453E-06   116  -5.07330  117  -4.73592  
   58       570      -98.5483718195   -98.5483718195  0.187852E-06   116  -5.12836  117  -4.65116  
   58       571      -98.6159718789   -98.6159718789  0.199452E-06   116  -5.20032  117  -4.94439  
   58       572      -98.6065198459   -98.6065198459  0.198086E-06   116  -5.20053  117  -4.82726  
   58       573      -98.5886849151   -98.5886849151  0.199483E-06   116  -5.19790  117  -4.88982  
   58       574      -98.6165094307   -98.6165094307  0.197120E-06   116  -5.07717  117  -4.79312  
   58       575      -98.5969772893   -98.5969772893  0.198550E-06   116  -5.13920  117  -4.64342  
   58       576      -98.5833997724   -98.5833997724  0.198156E-06   116  -5.21018  117  -4.82613  
   58       577      -98.5773938391   -98.5773938391  0.193712E-06   116  -5.15606  117  -4.74480  
   58       578      -98.5616889698   -98.5616889698  0.196128E-06   116  -5.14664  117  -4.77780  
   58       579      -98.5766683969   -98.5766683969  0.199281E-06   116  -5.13877  117  -4.60480  
   58       580      -98.5884650382   -98.5884650382  0.199094E-06   116  -5.10074  117  -4.83458  
   58       581      -98.5552252172   -98.5552252172  0.198308E-06   116  -5.18797  117  -4.86241  
   58       582      -98.5670506480   -98.5670506480  0.190561E-06   116  -5.16146  117  -4.80632  
   58       583      -98.5997995352   -98.5997995352  0.198549E-06   116  -5.10720  117  -4.72824  
   58       584      -98.6001134960   -98.6001134960  0.197920E-06   116  -5.13344  117  -4.80471  
   58       585      -98.5057110015   -98.5057110015  0.199751E-06   116  -5.06113  117  -4.73245  
   58       586      -98.5299792576   -98.5299792576  0.185484E-06   116  -5.12715  117  -4.85035  
   58       587      -98.5504612338   -98.5504612338  0.199273E-06   116  -5.08559  117  -4.78876  
   58       588      -98.4715303108   -98.4715303108  0.199936E-06   116  -5.10342  117  -4.80590  
   58       589      -98.5741736943   -98.5741736943  0.193172E-06   116  -5.09901  117  -4.74890  
   58       590      -98.5694771561   -98.5694771561  0.199224E-06   116  -5.08534  117  -4.78561  
   58       591      -98.5419822223   -98.5419822223  0.199543E-06   116  -5.02822  117  -4.79608  
   58       592      -98.6094127154   -98.6094127154  0.198929E-06   116  -5.13660  117  -4.79156  
   58       593      -98.5195775492   -98.5195775492  0.199222E-06   116  -5.04676  117  -4.88271  
   58       594      -98.6034541037   -98.6034541037  0.192406E-06   116  -5.20398  117  -4.66299  
   58       595      -98.5786883965   -98.5786883965  0.199157E-06   116  -5.13473  117  -4.63264  
   58       596      -98.5265626000   -98.5265626000  0.199128E-06   116  -5.18901  117  -4.72312  
   58       597      -98.5863164238   -98.5863164238  0.199122E-06   116  -5.07253  117  -4.68341  
   58       598      -98.6249234563   -98.6249234563  0.198999E-06   116  -5.14539  117  -4.69045  
   58       599      -98.4957365645   -98.4957365645  0.196902E-06   116  -5.09050  117  -4.77652  
   58       600      -98.4827702111   -98.4827702111  0.194225E-06   116  -5.05259  117  -4.81898  
   58       601      -98.5341242605   -98.5341242605  0.198883E-06   116  -4.92366  117  -4.79276  
   58       602      -98.5119871406   -98.5119871406  0.193599E-06   116  -5.04725  117  -4.73848  
   58       603      -98.5372085564   -98.5372085564  0.199281E-06   116  -5.02683  117  -4.60914  
   58       604      -98.5804704024   -98.5804704024  0.194495E-06   116  -4.93049  117  -4.68425  
   58       605      -98.5877898181   -98.5877898181  0.196628E-06   116  -5.05042  117  -4.59599  
   58       606      -98.6243788665   -98.6243788665  0.197929E-06   116  -5.11759  117  -4.63709  
   58       607      -98.5888508626   -98.5888508626  0.199319E-06   116  -4.93759  117  -4.74247  
   58       608      -98.5418927921   -98.5418927921  0.184268E-06   116  -5.10474  117  -4.66342  
   58       609      -98.5092330460   -98.5092330460  0.196193E-06   116  -5.09113  117  -4.71531  
   58       610      -98.4999926546   -98.4999926546  0.199661E-06   116  -4.99368  117  -4.62752  
   58       611      -98.5594059436   -98.5594059436  0.199628E-06   116  -5.00049  117  -4.71747  
   58       612      -98.5482980623   -98.5482980623  0.199924E-06   116  -4.92465  117  -4.62693  
   58       613      -98.5528510211   -98.5528510211  0.199951E-06   116  -5.21516  117  -4.65939  
   58       614      -98.5425267022   -98.5425267022  0.187293E-06   116  -4.96556  117  -4.74594  
   58       615      -98.5893982078   -98.5893982078  0.188311E-06   116  -4.95100  117  -4.68429  
   58       616      -98.6222518694   -98.6222518694  0.197464E-06   116  -5.18686  117  -4.58936  
   58       617      -98.5960278736   -98.5960278736  0.199562E-06   116  -5.09018  117  -4.60368  
   58       618      -98.5379983306   -98.5379983306  0.198536E-06   116  -5.08074  117  -4.59262  
   58       619      -98.5956303767   -98.5956303767  0.191017E-06   116  -4.98499  117  -4.76087  
   58       620      -98.5545598759   -98.5545598759  0.198978E-06   116  -5.25116  117  -4.65531  
   58       621      -98.5385390101   -98.5385390101  0.181761E-06   116  -4.96246  117  -4.68856  
   58       622      -98.4917551324   -98.4917551324  0.198781E-06   116  -5.15435  117  -4.84002  
   58       623      -98.5886119746   -98.5886119746  0.196454E-06   116  -5.05167  117  -4.67742  
   58       624      -98.5946312817   -98.5946312817  0.186175E-06   116  -5.18329  117  -4.61011  
   58       625      -98.5718505465   -98.5718505465  0.193997E-06   116  -5.04590  117  -4.73688  
   58       626      -98.5590134585   -98.5590134585  0.198726E-06   116  -5.26867  117  -4.66077  
   58       627      -98.5123059887   -98.5123059887  0.199828E-06   116  -5.13800  117  -4.83800  
   58       628      -98.5573763572   -98.5573763572  0.199876E-06   116  -5.05037  117  -4.82884  
   58       629      -98.5298846792   -98.5298846792  0.197137E-06   116  -5.00822  117  -4.85404  
   58       630      -98.5941965914   -98.5941965914  0.199414E-06   116  -4.95835  117  -4.79995  
   58       631      -98.5771203610   -98.5771203610  0.199020E-06   116  -5.13328  117  -4.65826  
   58       632      -98.5276290403   -98.5276290403  0.199161E-06   116  -5.00571  117  -4.85145  
   58       633      -98.5694292439   -98.5694292439  0.197262E-06   116  -5.10481  117  -4.76267  
   58       634      -98.5339248612   -98.5339248612  0.196543E-06   116  -5.09808  117  -4.60413  
   58       635      -98.5443193020   -98.5443193020  0.197541E-06   116  -5.16985  117  -4.76976  
   58       636      -98.5816519420   -98.5816519420  0.199397E-06   116  -5.06455  117  -4.87379  
   58       637      -98.5656177051   -98.5656177051  0.199220E-06   116  -5.08429  117  -4.54213  
   58       638      -98.5316722452   -98.5316722452  0.199360E-06   116  -5.00728  117  -4.72613  
   58       639      -98.5940322988   -98.5940322988  0.198323E-06   116  -5.04341  117  -4.75756  
   58       640      -98.5780053547   -98.5780053547  0.198788E-06   116  -5.00189  117  -4.79893  
   58       641      -98.5518742896   -98.5518742896  0.199764E-06   116  -5.08727  117  -4.77290  
   58       642      -98.5701493718   -98.5701493718  0.197266E-06   116  -4.97560  117  -4.73160  
   58       643      -98.5282587913   -98.5282587913  0.199503E-06   116  -5.07796  117  -4.71862  
   58       644      -98.5877192920   -98.5877192920  0.193537E-06   116  -5.10999  117  -4.75765  
   58       645      -98.5822874764   -98.5822874764  0.198894E-06   116  -4.99925  117  -4.70986  
   58       646      -98.5588679208   -98.5588679208  0.192622E-06   116  -5.01770  117  -4.63706  
   58       647      -98.5907433368   -98.5907433368  0.198884E-06   116  -5.10165  117  -4.74893  
   58       648      -98.5882296273   -98.5882296273  0.198237E-06   116  -5.08940  117  -4.73352  
   58       649      -98.5894665546   -98.5894665546  0.198427E-06   116  -5.10000  117  -4.69215  
   58       650      -98.5268445760   -98.5268445760  0.198117E-06   116  -5.05439  117  -4.66370  
   58       651      -98.4695153130   -98.4695153130  0.192196E-06   116  -5.02661  117  -4.69684  
   58       652      -98.4818395399   -98.4818395399  0.198362E-06   116  -5.01526  117  -4.61546  
   58       653      -98.6030628057   -98.6030628057  0.195597E-06   116  -5.09368  117  -4.63740  
   58       654      -98.5637054932   -98.5637054932  0.194549E-06   116  -4.98839  117  -4.62309  
   58       655      -98.5594761648   -98.5594761648  0.190603E-06   116  -5.18258  117  -4.52172  
   58       656      -98.5353271843   -98.5353271843  0.194762E-06   116  -5.07138  117  -4.93660  
   58       657      -98.5973880943   -98.5973880943  0.198007E-06   116  -5.11607  117  -4.60651  
   58       658      -98.5454694902   -98.5454694902  0.198840E-06   116  -5.18666  117  -4.71871  
   58       659      -98.5754115374   -98.5754115374  0.193321E-06   116  -5.15530  117  -4.79281  
   58       660      -98.4971418950   -98.4971418950  0.199077E-06   116  -5.12326  117  -4.83063  
   58       661      -98.5806939050   -98.5806939050  0.198781E-06   116  -5.13780  117  -4.79107  
   58       662      -98.5529811028   -98.5529811028  0.199254E-06   116  -5.05678  117  -4.82677  
   58       663      -98.5323745430   -98.5323745430  0.197400E-06   116  -5.08953  117  -4.84532  
   58       664      -98.5910006895   -98.5910006895  0.194189E-06   116  -5.04914  117  -4.83125  
   58       665      -98.5114377626   -98.5114377626  0.198468E-06   116  -5.14894  117  -4.66561  
   58       666      -98.5195044871   -98.5195044871  0.198979E-06   116  -5.13626  117  -4.64723  
   58       667      -98.5575584049   -98.5575584049  0.198988E-06   116  -5.07112  117  -4.54029  
   58       668      -98.5259311559   -98.5259311559  0.189373E-06   116  -4.96683  117  -4.60946  
   58       669      -98.5376752638   -98.5376752638  0.197159E-06   116  -5.11605  117  -4.88334  
   58       670      -98.5916366624   -98.5916366624  0.197507E-06   116  -5.20067  117  -4.60966  
   58       671      -98.5454227632   -98.5454227632  0.195624E-06   116  -4.98301  117  -4.65798  
   58       672      -98.6232351491   -98.6232351491  0.198105E-06   116  -5.06667  117  -4.87330  
   58       673      -98.5802639807   -98.5802639807  0.193186E-06   116  -4.99275  117  -4.82179  
   58       674      -98.5775036225   -98.5775036225  0.195495E-06   116  -5.09166  117  -4.79548  
   58       675      -98.5231891406   -98.5231891406  0.198020E-06   116  -5.00466  117  -4.72681  
   58       676      -98.5860909883   -98.5860909883  0.197543E-06   116  -5.25878  117  -4.59909  
   58       677      -98.5468689493   -98.5468689493  0.197450E-06   116  -5.23141  117  -4.58313  
   58       678      -98.6224600328   -98.6224600328  0.191370E-06   116  -5.17927  117  -4.78253  
   58       679      -98.5432692614   -98.5432692614  0.196893E-06   116  -5.08193  117  -4.88058  
   58       680      -98.5740072802   -98.5740072802  0.197590E-06   116  -5.23451  117  -4.79228  
   58       681      -98.5906603016   -98.5906603016  0.197395E-06   116  -5.07482  117  -4.83620  
   58       682      -98.5119868672   -98.5119868672  0.198364E-06   116  -5.17269  117  -4.50414  
   58       683      -98.5373770912   -98.5373770912  0.195790E-06   116  -5.11780  117  -4.66487  
   58       684      -98.5795210238   -98.5795210238  0.196788E-06   116  -5.15386  117  -4.81571  
   58       685      -98.4931692645   -98.4931692645  0.197483E-06   116  -5.04825  117  -4.63792  
   58       686      -98.5261823257   -98.5261823257  0.199023E-06   116  -5.24759  117  -4.88736  
   58       687      -98.4712840084   -98.4712840084  0.175913E-06   116  -4.98442  117  -4.83025  
   58       688      -98.5457984404   -98.5457984404  0.198321E-06   116  -5.11413  117  -4.64823  
   58       689      -98.4817381490   -98.4817381490  0.199719E-06   116  -5.02936  117  -4.76101  
   58       690      -98.4782499052   -98.4782499052  0.199603E-06   116  -4.98678  117  -4.67818  
   58       691      -98.4934251409   -98.4934251409  0.189104E-06   116  -5.06168  117  -4.76666  
   58       692      -98.5657525601   -98.5657525601  0.191054E-06   116  -5.04795  117  -4.64479  
   58       693      -98.5594269606   -98.5594269606  0.197424E-06   116  -4.99153  117  -4.61239  
   58       694      -98.4886139255   -98.4886139255  0.197330E-06   116  -4.94071  117  -4.86010  
   58       695      -98.5155275754   -98.5155275754  0.195762E-06   116  -4.91391  117  -4.79753  
   58       696      -98.5618961061   -98.5618961061  0.196790E-06   116  -5.05746  117  -4.71167  
   58       697      -98.4993383928   -98.4993383928  0.199181E-06   116  -5.00548  117  -4.72164  
   58       698      -98.5139682205   -98.5139682205  0.199540E-06   116  -5.18785  117  -4.78257  
   58       699      -98.4394932899   -98.4394932899  0.199387E-06   116  -5.03238  117  -4.92384  
   58       700      -98.4080375161   -98.4080375161  0.197970E-06   116  -4.95039  117  -4.69692  
   58       701      -98.5099592441   -98.5099592441  0.198055E-06   116  -4.99490  117  -4.67007  
   58       702      -98.5293003249   -98.5293003249  0.199594E-06   116  -5.02028  117  -4.81521  
   58       703      -98.4475080920   -98.4475080920  0.199066E-06   116  -4.92797  117  -4.74050  
   58       704      -98.5208265356   -98.5208265356  0.198713E-06   116  -5.07460  117  -4.55229  
   58       705      -98.5385677422   -98.5385677422  0.196650E-06   116  -5.15107  117  -4.79095  
   58       706      -98.5858503959   -98.5858503959  0.199117E-06   116  -5.12991  117  -4.77025  
   58       707      -98.5780492945   -98.5780492945  0.196955E-06   116  -5.21928  117  -4.58295  
   58       708      -98.4682893187   -98.4682893187  0.196113E-06   116  -5.05269  117  -4.82985  
   58       709      -98.4427863469   -98.4427863469  0.199613E-06   116  -5.04423  117  -4.77792  
   58       710      -98.6399558149   -98.6399558149  0.195134E-06   116  -5.09813  117  -4.94210  
   58       711      -98.6102561012   -98.6102561012  0.194431E-06   116  -5.23898  117  -4.78068  
   58       712      -98.5791147689   -98.5791147689  0.191677E-06   116  -5.20555  117  -4.71721  
   58       713      -98.5659766858   -98.5659766858  0.196846E-06   116  -5.14494  117  -4.96826  
   58       714      -98.5654723242   -98.5654723242  0.197959E-06   116  -5.17174  117  -4.65423  
   58       715      -98.5167792320   -98.5167792320  0.189898E-06   116  -5.09879  117  -4.75921  
   58       716      -98.5045868205   -98.5045868205  0.199749E-06   116  -4.98386  117  -4.70194  
   58       717      -98.5836720641   -98.5836720641  0.197892E-06   116  -5.03840  117  -4.74989  
   58       718      -98.4976593915   -98.4976593915  0.199029E-06   116  -4.95499  117  -4.68103  
   58       719      -98.5408141506   -98.5408141506  0.195091E-06   116  -5.03468  117  -4.70635  
   58       720      -98.5229591467   -98.5229591467  0.197424E-06   116  -5.02373  117  -4.86014  
   58       721      -98.5551621119   -98.5551621119  0.198282E-06   116  -5.08062  117  -4.68665  
   58       722      -98.5387551299   -98.5387551299  0.195424E-06   116  -5.06155  117  -4.71061  
   58       723      -98.5254750722   -98.5254750722  0.171128E-06   116  -5.04696  117  -4.61310  
   58       724      -98.5111256339   -98.5111256339  0.195484E-06   116  -5.16395  117  -4.56001  
   58       725      -98.3890500270   -98.3890500270  0.199747E-06   116  -5.10877  117  -4.67631  
   58       726      -98.4546601644   -98.4546601644  0.197579E-06   116  -5.05408  117  -4.57648  
   58       727      -98.5359437720   -98.5359437720  0.199997E-06   116  -5.08737  117  -4.76520  
   58       728      -98.5831826238   -98.5831826238  0.198650E-06   116  -5.05882  117  -4.86015  
   58       729      -98.5821541258   -98.5821541258  0.191276E-06   116  -5.09390  117  -4.79119  
   58       730      -98.5252354006   -98.5252354006  0.196389E-06   116  -5.07425  117  -4.77517  
   58       731      -98.4750761562   -98.4750761562  0.198633E-06   116  -5.09043  117  -4.68896  
   58       732      -98.4565864000   -98.4565864000  0.196039E-06   116  -5.00304  117  -4.75318  
   58       733      -98.4463018137   -98.4463018137  0.197352E-06   116  -4.82679  117  -4.57051  
   58       734      -98.5424460044   -98.5424460044  0.199985E-06   116  -5.10429  117  -4.80810  
   58       735      -98.5438992557   -98.5438992557  0.192360E-06   116  -5.03346  117  -4.78024  
   58       736      -98.5500519596   -98.5500519596  0.199521E-06   116  -5.04241  117  -4.70291  
   58       737      -98.4952442391   -98.4952442391  0.198027E-06   116  -5.22964  117  -4.89568  
   58       738      -98.4959443803   -98.4959443803  0.198901E-06   116  -5.22173  117  -4.75719  
   58       739      -98.5120132902   -98.5120132902  0.197411E-06   116  -4.93907  117  -4.84485  
   58       740      -98.5113888727   -98.5113888727  0.196528E-06   116  -4.92898  117  -4.62396  
   58       741      -98.5066184896   -98.5066184896  0.193590E-06   116  -5.07899  117  -4.56359  
   58       742      -98.5533431789   -98.5533431789  0.199990E-06   116  -5.01919  117  -4.72849  
   58       743      -98.5565406463   -98.5565406463  0.199076E-06   116  -5.11168  117  -4.68558  
   58       744      -98.5206147632   -98.5206147632  0.198118E-06   116  -5.00864  117  -4.70067  
   58       745      -98.5126636582   -98.5126636582  0.198693E-06   116  -5.00306  117  -4.58361  
   58       746      -98.5035715470   -98.5035715470  0.196777E-06   116  -5.00835  117  -4.56614  
   58       747      -98.4996121975   -98.4996121975  0.189028E-06   116  -5.07663  117  -4.66690  
   58       748      -98.5369901839   -98.5369901839  0.199538E-06   116  -5.13354  117  -4.82550  
   58       749      -98.5054103685   -98.5054103685  0.197580E-06   116  -4.90016  117  -4.71836  
   58       750      -98.5618602674   -98.5618602674  0.187655E-06   116  -4.95720  117  -4.69719  
   58       751      -98.5430847561   -98.5430847561  0.197474E-06   116  -5.13291  117  -4.70211  
   58       752      -98.5176728459   -98.5176728459  0.196592E-06   116  -5.11150  117  -4.72890  
   58       753      -98.5527566807   -98.5527566807  0.199560E-06   116  -4.99778  117  -4.88279  
   58       754      -98.5130044996   -98.5130044996  0.190956E-06   116  -5.08160  117  -4.75375  
   58       755      -98.4843566511   -98.4843566511  0.191059E-06   116  -5.06029  117  -4.66332  
   58       756      -98.5278403529   -98.5278403529  0.193934E-06   116  -4.99133  117  -4.68200  
   58       757      -98.5566366903   -98.5566366903  0.197630E-06   116  -4.95347  117  -4.77787  
   58       758      -98.5898882209   -98.5898882209  0.189798E-06   116  -4.96901  117  -4.73104  
   58       759      -98.5367176708   -98.5367176708  0.196279E-06   116  -4.99695  117  -4.63830  
   58       760      -98.5185612394   -98.5185612394  0.190405E-06   116  -4.96230  117  -4.78786  
   58       761      -98.5769022592   -98.5769022592  0.199364E-06   116  -5.09249  117  -4.61025  
   58       762      -98.4793245250   -98.4793245250  0.195567E-06   116  -5.10071  117  -4.60259  
   58       763      -98.5278296867   -98.5278296867  0.196372E-06   116  -5.01951  117  -4.89342  
   58       764      -98.4965949070   -98.4965949070  0.199728E-06   116  -5.11351  117  -4.38047  
   58       765      -98.5160705607   -98.5160705607  0.196569E-06   116  -4.98252  117  -4.82334  
   58       766      -98.5599370447   -98.5599370447  0.199552E-06   116  -4.86594  117  -4.69773  
   58       767      -98.5108742124   -98.5108742124  0.197527E-06   116  -4.96410  117  -4.62991  
   58       768      -98.5737116334   -98.5737116334  0.194544E-06   116  -5.18627  117  -4.57114  
   58       769      -98.6075396853   -98.6075396853  0.199140E-06   116  -5.16248  117  -4.61820  
   58       770      -98.6119074063   -98.6119074063  0.199359E-06   116  -5.36429  117  -4.45695  
   58       771      -98.6196605442   -98.6196605442  0.198431E-06   116  -5.28604  117  -4.42590  
   58       772      -98.5733067634   -98.5733067634  0.198006E-06   116  -5.14374  117  -4.74069  
   58       773      -98.6139105288   -98.6139105288  0.198232E-06   116  -5.27695  117  -4.45550  
   58       774      -98.5627480614   -98.5627480614  0.189972E-06   116  -5.06809  117  -4.84943  
   58       775      -98.5537236271   -98.5537236271  0.199718E-06   116  -4.94729  117  -4.86026  
   58       776      -98.5579042012   -98.5579042012  0.194231E-06   116  -5.01861  117  -4.88638  
   58       777      -98.5584469722   -98.5584469722  0.197522E-06   116  -5.15300  117  -4.60395  
   58       778      -98.5694889692   -98.5694889692  0.199555E-06   116  -5.06093  117  -4.80932  
   58       779      -98.5599785995   -98.5599785995  0.197446E-06   116  -5.24563  117  -4.40217  
   58       780      -98.5758361880   -98.5758361880  0.198798E-06   116  -5.29243  117  -4.36467  
   58       781      -98.5138116920   -98.5138116920  0.193443E-06   116  -5.17243  117  -4.79892  
   58       782      -98.4713525652   -98.4713525652  0.196477E-06   116  -5.03954  117  -4.64100  
   58       783      -98.5410447011   -98.5410447011  0.199703E-06   116  -5.14937  117  -4.61851  
   58       784      -98.5135756657   -98.5135756657  0.196183E-06   116  -4.94397  117  -4.80857  
   58       785      -98.4590216187   -98.4590216187  0.197668E-06   116  -4.96005  117  -4.57358  
   58       786      -98.5042231344   -98.5042231344  0.197628E-06   116  -4.98285  117  -4.49111  
   58       787      -98.4875128497   -98.4875128497  0.197536E-06   116  -5.04131  117  -4.55434  
   58       788      -98.5408215598   -98.5408215598  0.198994E-06   116  -5.01195  117  -4.45049  
   58       789      -98.5558345509   -98.5558345509  0.197520E-06   116  -4.87173  117  -4.50412  
   58       790      -98.5363672735   -98.5363672735  0.198201E-06   116  -5.00566  117  -4.86949  
   58       791      -98.5193311560   -98.5193311560  0.197323E-06   116  -5.17214  117  -4.78457  
   58       792      -98.5415760914   -98.5415760914  0.183754E-06   116  -5.05623  117  -4.79638  
   58       793      -98.5341396656   -98.5341396656  0.198615E-06   116  -5.02213  117  -4.94918  
   58       794      -98.5415903993   -98.5415903993  0.197400E-06   116  -5.20327  117  -4.47261  
   58       795      -98.5234979703   -98.5234979703  0.169164E-06   116  -5.11724  117  -4.62415  
   58       796      -98.5302134360   -98.5302134360  0.197768E-06   116  -5.19726  117  -4.60646  
   58       797      -98.5260611259   -98.5260611259  0.198561E-06   116  -5.01289  117  -4.75545  
   58       798      -98.5112025944   -98.5112025944  0.196161E-06   116  -4.98412  117  -4.87679  
   58       799      -98.4828763689   -98.4828763689  0.196449E-06   116  -5.22569  117  -4.50964  
   58       800      -98.5787761737   -98.5787761737  0.198491E-06   116  -5.05407  117  -4.66500  
   58       801      -98.5559524531   -98.5559524531  0.199535E-06   116  -5.17219  117  -4.80295  
   58       802      -98.6126322758   -98.6126322758  0.195757E-06   116  -5.23692  117  -4.57417  
   58       803      -98.6129016444   -98.6129016444  0.196209E-06   116  -5.34462  117  -4.53504  
   58       804      -98.5735340058   -98.5735340058  0.198527E-06   116  -5.16163  117  -4.69147  
   58       805      -98.5682241730   -98.5682241730  0.198916E-06   116  -5.28378  117  -4.51828  
   58       806      -98.5041650744   -98.5041650744  0.194663E-06   116  -5.23403  117  -4.44002  
   58       807      -98.6108586872   -98.6108586872  0.194542E-06   116  -5.29352  117  -4.62102  
   58       808      -98.6051453540   -98.6051453540  0.191423E-06   116  -5.12561  117  -4.74425  
   58       809      -98.5883547833   -98.5883547833  0.193080E-06   116  -5.15903  117  -4.57648  
   58       810      -98.5744978929   -98.5744978929  0.191583E-06   116  -5.12387  117  -4.55468  
   58       811      -98.5756805169   -98.5756805169  0.189834E-06   116  -4.91533  117  -4.77103  
   58       812      -98.5756629610   -98.5756629610  0.198124E-06   116  -5.21345  117  -4.78259  
   58       813      -98.5717525679   -98.5717525679  0.198876E-06   116  -5.15973  117  -4.75188  
   58       814      -98.6140597601   -98.6140597601  0.198822E-06   116  -5.16690  117  -4.73614  
   58       815      -98.6203102025   -98.6203102025  0.197278E-06   116  -5.15406  117  -4.65444  
   58       816      -98.5854297071   -98.5854297071  0.198869E-06   116  -5.07609  117  -4.76500  
   58       817      -98.5608748327   -98.5608748327  0.194137E-06   116  -5.19721  117  -4.75248  
   58       818      -98.6246352201   -98.6246352201  0.198923E-06   116  -5.13744  117  -4.59911  
   58       819      -98.6310780551   -98.6310780551  0.197695E-06   116  -5.32381  117  -4.44692  
   58       820      -98.5926416283   -98.5926416283  0.181206E-06   116  -5.06770  117  -4.72748  
   58       821      -98.5715849016   -98.5715849016  0.198704E-06   116  -5.11250  117  -4.62089  
   58       822      -98.6153300944   -98.6153300944  0.198095E-06   116  -4.96086  117  -4.81128  
   58       823      -98.6128887659   -98.6128887659  0.185719E-06   116  -5.09053  117  -4.75458  
   58       824      -98.6200582211   -98.6200582211  0.195836E-06   116  -5.05048  117  -4.75366  
   58       825      -98.5724715424   -98.5724715424  0.198549E-06   116  -5.04158  117  -4.81514  
   58       826      -98.5869370939   -98.5869370939  0.198652E-06   116  -5.03769  117  -4.53582  
   58       827      -98.5638312913   -98.5638312913  0.194571E-06   116  -5.04283  117  -4.83030  
   58       828      -98.5662327690   -98.5662327690  0.186819E-06   116  -5.27276  117  -4.42953  
   58       829      -98.5810195639   -98.5810195639  0.199854E-06   116  -5.12873  117  -4.64963  
   58       830      -98.5923533346   -98.5923533346  0.196434E-06   116  -5.27868  117  -4.44618  
   58       831      -98.5591127514   -98.5591127514  0.199072E-06   116  -5.13490  117  -4.60330  
   58       832      -98.4398622766   -98.4398622766  0.197975E-06   116  -5.06886  117  -4.62585  
   58       833      -98.5226530559   -98.5226530559  0.199708E-06   116  -4.99562  117  -4.81448  
   58       834      -98.4394192496   -98.4394192496  0.199906E-06   116  -4.86916  117  -4.55045  
   58       835      -98.4626578310   -98.4626578310  0.198631E-06   116  -5.12554  117  -4.59962  
   58       836      -98.5443626041   -98.5443626041  0.196057E-06   116  -5.01959  117  -4.75549  
   58       837      -98.4637580763   -98.4637580763  0.198794E-06   116  -5.08275  117  -4.80483  
   58       838      -98.5030262677   -98.5030262677  0.196332E-06   116  -5.16117  117  -4.67120  
   58       839      -98.4824106972   -98.4824106972  0.197683E-06   116  -5.27361  117  -4.57375  
   58       840      -98.5525929158   -98.5525929158  0.199195E-06   116  -5.10052  117  -4.66793  
   58       841      -98.5255363285   -98.5255363285  0.197942E-06   116  -5.12087  117  -4.70773  
   58       842      -98.5725703166   -98.5725703166  0.197611E-06   116  -5.10144  117  -4.80851  
   58       843      -98.5451342147   -98.5451342147  0.192999E-06   116  -5.08421  117  -4.75166  
   58       844      -98.4958277578   -98.4958277578  0.199417E-06   116  -4.96617  117  -4.75551  
   58       845      -98.4708809713   -98.4708809713  0.188694E-06   116  -5.08346  117  -4.91596  
   58       846      -98.5389853180   -98.5389853180  0.197076E-06   116  -5.11069  117  -4.65034  
   58       847      -98.5358518691   -98.5358518691  0.199061E-06   116  -5.03253  117  -4.73306  
   58       848      -98.3886332285   -98.3886332285  0.198173E-06   116  -5.18623  117  -4.68245  
   58       849      -98.4300913287   -98.4300913287  0.199965E-06   116  -5.23306  117  -4.74645  
   58       850      -98.4504000665   -98.4504000665  0.198977E-06   116  -5.20438  117  -4.92072  
   58       851      -98.3694804437   -98.3694804437  0.193163E-06   116  -5.26385  117  -4.58237  
   58       852      -98.4999406580   -98.4999406580  0.199704E-06   116  -5.11984  117  -4.79887  
   58       853      -98.4738723144   -98.4738723144  0.194396E-06   116  -5.05687  117  -4.58685  
   58       854      -98.5036271765   -98.5036271765  0.180786E-06   116  -5.15867  117  -4.73175  
   58       855      -98.4460686997   -98.4460686997  0.195361E-06   116  -5.02778  117  -4.75075  
   58       856      -98.5575327323   -98.5575327323  0.187856E-06   116  -5.10364  117  -4.82072  
   58       857      -98.5379298875   -98.5379298875  0.194791E-06   116  -5.11205  117  -4.66215  
   58       858      -98.5114110176   -98.5114110176  0.199142E-06   116  -4.96341  117  -4.67740  
   58       859      -98.5246433575   -98.5246433575  0.197993E-06   116  -5.07250  117  -4.85906  
   58       860      -98.5364844596   -98.5364844596  0.173532E-06   116  -4.97796  117  -4.88520  
   58       861      -98.5259793641   -98.5259793641  0.197707E-06   116  -5.02181  117  -4.72178  
   58       862      -98.5222322978   -98.5222322978  0.198446E-06   116  -5.08957  117  -4.65386  
   58       863      -98.5285351580   -98.5285351580  0.199014E-06   116  -4.99701  117  -4.83240  
   58       864      -98.5334558546   -98.5334558546  0.197526E-06   116  -5.07352  117  -4.83863  
   58       865      -98.4599607838   -98.4599607838  0.198521E-06   116  -5.09281  117  -4.92016  
   58       866      -98.4501600044   -98.4501600044  0.197738E-06   116  -5.25607  117  -4.44796  
   58       867      -98.4149996546   -98.4149996546  0.198505E-06   116  -5.13150  117  -4.53452  
   58       868      -98.4849138271   -98.4849138271  0.198377E-06   116  -5.22084  117  -4.55313  
   58       869      -98.5190105726   -98.5190105726  0.197576E-06   116  -5.03285  117  -4.82735  
   58       870      -98.5697972623   -98.5697972623  0.198901E-06   116  -5.24077  117  -4.48756  
   58       871      -98.5430776631   -98.5430776631  0.199367E-06   116  -5.29318  117  -4.58654  
   58       872      -98.5264127316   -98.5264127316  0.199751E-06   116  -5.37070  117  -4.46474  
   58       873      -98.5452289587   -98.5452289587  0.199838E-06   116  -5.11900  117  -4.67583  
   58       874      -98.4799206871   -98.4799206871  0.197447E-06   116  -5.07241  117  -4.43671  
   58       875      -98.5311712356   -98.5311712356  0.192810E-06   116  -4.98974  117  -4.72948  
   58       876      -98.5396069098   -98.5396069098  0.198842E-06   116  -5.21939  117  -4.73603  
   58       877      -98.5343510000   -98.5343510000  0.197180E-06   116  -5.20327  117  -4.56173  
   58       878      -98.5492751148   -98.5492751148  0.199046E-06   116  -5.15365  117  -4.51464  
   58       879      -98.5416704172   -98.5416704172  0.198475E-06   116  -5.14016  117  -4.54014  
   58       880      -98.5793104305   -98.5793104305  0.176096E-06   116  -5.06002  117  -4.69927  
   58       881      -98.5808826043   -98.5808826043  0.195965E-06   116  -5.06507  117  -4.72478  
   58       882      -98.5640479450   -98.5640479450  0.199487E-06   116  -5.07245  117  -4.68569  
   58       883      -98.5219672713   -98.5219672713  0.196633E-06   116  -5.14933  117  -4.83868  
   58       884      -98.5457520923   -98.5457520923  0.198194E-06   116  -5.37104  117  -4.29873  
   58       885      -98.5395451677   -98.5395451677  0.196704E-06   116  -4.92153  117  -4.76391  
   58       886      -98.4969751160   -98.4969751160  0.189632E-06   116  -5.29545  117  -4.66406  
   58       887      -98.4801508720   -98.4801508720  0.197601E-06   116  -5.32727  117  -4.53045  
   58       888      -98.4988217387   -98.4988217387  0.198933E-06   116  -4.93953  117  -4.57408  
   58       889      -98.5659177280   -98.5659177280  0.198792E-06   116  -5.06236  117  -4.77206  
   58       890      -98.5567869266   -98.5567869266  0.198074E-06   116  -4.92163  117  -4.68314  
   58       891      -98.5192132110   -98.5192132110  0.196085E-06   116  -4.92882  117  -4.67721  
   58       892      -98.5794855232   -98.5794855232  0.189459E-06   116  -4.97900  117  -4.55753  
   58       893      -98.6214131527   -98.6214131527  0.199106E-06   116  -5.16383  117  -4.52009  
   58       894      -98.5796807606   -98.5796807606  0.198175E-06   116  -5.22303  117  -4.61017  
   58       895      -98.5651785357   -98.5651785357  0.197933E-06   116  -4.96074  117  -4.64316  
   58       896      -98.6673498037   -98.6673498037  0.199605E-06   116  -5.26497  117  -4.38263  
   58       897      -98.6203622180   -98.6203622180  0.192072E-06   116  -5.02890  117  -4.70474  
   58       898      -98.6505011940   -98.6505011940  0.199062E-06   116  -5.30197  117  -4.45651  
   58       899      -98.5809445884   -98.5809445884  0.196316E-06   116  -5.20646  117  -4.41918  
   58       900      -98.6363034730   -98.6363034730  0.199651E-06   116  -5.26339  117  -4.60702  
   58       901      -98.5995785397   -98.5995785397  0.198802E-06   116  -5.29887  117  -4.61960  
   58       902      -98.5975813113   -98.5975813113  0.194729E-06   116  -5.19861  117  -4.44516  
   58       903      -98.4818650335   -98.4818650335  0.199667E-06   116  -4.85528  117  -4.50154  
   58       904      -98.5606706529   -98.5606706529  0.198958E-06   116  -5.07619  117  -4.37575  
   58       905      -98.5392086449   -98.5392086449  0.190939E-06   116  -5.03417  117  -4.66969  
   58       906      -98.5487223951   -98.5487223951  0.195999E-06   116  -5.13728  117  -4.46964  
   58       907      -98.5880498087   -98.5880498087  0.199929E-06   116  -5.02159  117  -4.66223  
   58       908      -98.5429397928   -98.5429397928  0.196020E-06   116  -5.03324  117  -4.69716  
   58       909      -98.5931870456   -98.5931870456  0.197099E-06   116  -5.20888  117  -4.66178  
   58       910      -98.6311636853   -98.6311636853  0.199038E-06   116  -5.04144  117  -4.60668  
   58       911      -98.6295226578   -98.6295226578  0.197212E-06   116  -5.04014  117  -4.60177  
   58       912      -98.5895353068   -98.5895353068  0.199901E-06   116  -5.05182  117  -4.65903  
   58       913      -98.5405877027   -98.5405877027  0.181463E-06   116  -4.89921  117  -4.73599  
   58       914      -98.5955249539   -98.5955249539  0.190431E-06   116  -5.23868  117  -4.58794  
   58       915      -98.5875246617   -98.5875246617  0.196396E-06   116  -5.16890  117  -4.71561  
   58       916      -98.5717926279   -98.5717926279  0.198560E-06   116  -4.88746  117  -4.61066  
   58       917      -98.5778323764   -98.5778323764  0.196660E-06   116  -4.90311  117  -4.68721  
   58       918      -98.5781903412   -98.5781903412  0.194479E-06   116  -5.10439  117  -4.73607  
   58       919      -98.6228896467   -98.6228896467  0.196333E-06   116  -5.14295  117  -4.57414  
   58       920      -98.6494371861   -98.6494371861  0.197910E-06   116  -5.03481  117  -4.60836  
   58       921      -98.6184275923   -98.6184275923  0.198089E-06   116  -4.95241  117  -4.64258  
   58       922      -98.6130425535   -98.6130425535  0.198374E-06   116  -5.05804  117  -4.60701  
   58       923      -98.6070134507   -98.6070134507  0.197490E-06   116  -5.13305  117  -4.79258  
   58       924      -98.6079351576   -98.6079351576  0.198480E-06   116  -5.26074  117  -4.52305  
   58       925      -98.5819852297   -98.5819852297  0.195098E-06   116  -5.13249  117  -4.65968  
   58       926      -98.5710960661   -98.5710960661  0.199537E-06   116  -4.86822  117  -4.70957  
   58       927      -98.5865988867   -98.5865988867  0.189773E-06   116  -4.98367  117  -4.51568  
   58       928      -98.5685879929   -98.5685879929  0.199666E-06   116  -4.93957  117  -4.75321  
   58       929      -98.5230368457   -98.5230368457  0.199347E-06   116  -4.98425  117  -4.71577  
   58       930      -98.5537651736   -98.5537651736  0.199311E-06   116  -5.08259  117  -4.55518  
   58       931      -98.5650767878   -98.5650767878  0.191041E-06   116  -5.06381  117  -4.74562  
   58       932      -98.5678247048   -98.5678247048  0.191328E-06   116  -5.27496  117  -4.45236  
   58       933      -98.5722991982   -98.5722991982  0.196285E-06   116  -5.21885  117  -4.54229  
   58       934      -98.5614346520   -98.5614346520  0.196041E-06   116  -5.24872  117  -4.69851  
   58       935      -98.5784114358   -98.5784114358  0.199719E-06   116  -5.17688  117  -4.67554  
   58       936      -98.5309913553   -98.5309913553  0.183392E-06   116  -4.98881  117  -4.71521  
   58       937      -98.5471429751   -98.5471429751  0.197624E-06   116  -4.97896  117  -4.69359  
   58       938      -98.5821412800   -98.5821412800  0.199659E-06   116  -5.09276  117  -4.69863  
   58       939      -98.5869214906   -98.5869214906  0.198345E-06   116  -5.25392  117  -4.49780  
   58       940      -98.5900184003   -98.5900184003  0.198973E-06   116  -5.03191  117  -4.65770  
   58       941      -98.4789914980   -98.4789914980  0.199963E-06   116  -4.97252  117  -4.79237  
   58       942      -98.5407699925   -98.5407699925  0.198497E-06   116  -5.24627  117  -4.67871  
   58       943      -98.5567076271   -98.5567076271  0.186206E-06   116  -5.18434  117  -4.59851  
   58       944      -98.5447752673   -98.5447752673  0.197551E-06   116  -5.19412  117  -4.62714  
   58       945      -98.5460094709   -98.5460094709  0.195531E-06   116  -4.92358  117  -4.67136  
   58       946      -98.5443395607   -98.5443395607  0.190593E-06   116  -5.13080  117  -4.59853  
   58       947      -98.5959359854   -98.5959359854  0.197682E-06   116  -5.16233  117  -4.53842  
   58       948      -98.5592757315   -98.5592757315  0.192329E-06   116  -5.05004  117  -4.65939  
   58       949      -98.5586322723   -98.5586322723  0.198144E-06   116  -4.94655  117  -4.49246  
   58       950      -98.5991539290   -98.5991539290  0.167739E-06   116  -5.00246  117  -4.51493  
   58       951      -98.5871623615   -98.5871623615  0.196590E-06   116  -5.02701  117  -4.58428  
   58       952      -98.5458564153   -98.5458564153  0.199761E-06   116  -5.01124  117  -4.68683  
   58       953      -98.5390480155   -98.5390480155  0.199510E-06   116  -4.95394  117  -4.63346  
   58       954      -98.5663934458   -98.5663934458  0.198367E-06   116  -4.86259  117  -4.84515  
   58       955      -98.5310952286   -98.5310952286  0.184325E-06   116  -5.01432  117  -4.69355  
   58       956      -98.5319533513   -98.5319533513  0.190082E-06   116  -5.24528  117  -4.45411  
   58       957      -98.5423058804   -98.5423058804  0.199898E-06   116  -5.05359  117  -4.63026  
   58       958      -98.5402233076   -98.5402233076  0.198564E-06   116  -5.03538  117  -4.54126  
   58       959      -98.5216711264   -98.5216711264  0.199700E-06   116  -4.95848  117  -4.74174  
   58       960      -98.5454279334   -98.5454279334  0.199871E-06   116  -4.96954  117  -4.75007  
   58       961      -98.5413247786   -98.5413247786  0.199788E-06   116  -5.01081  117  -4.75146  
   58       962      -98.5381092163   -98.5381092163  0.199848E-06   116  -4.99729  117  -4.82771  
   58       963      -98.5451563567   -98.5451563567  0.197285E-06   116  -5.05117  117  -4.74335  
   58       964      -98.5073071863   -98.5073071863  0.199828E-06   116  -5.00700  117  -4.76571  
   58       965      -98.5345048159   -98.5345048159  0.196158E-06   116  -5.01204  117  -4.86039  
   58       966      -98.5802989998   -98.5802989998  0.199791E-06   116  -4.99481  117  -4.89125  
   58       967      -98.5520663713   -98.5520663713  0.175101E-06   116  -5.01717  117  -4.85064  
   58       968      -98.5083751273   -98.5083751273  0.199629E-06   116  -5.13074  117  -4.60710  
   58       969      -98.5329796237   -98.5329796237  0.198245E-06   116  -4.87809  117  -4.83620  
   58       970      -98.6047439780   -98.6047439780  0.199333E-06   116  -5.04873  117  -4.89933  
   58       971      -98.5558254265   -98.5558254265  0.192277E-06   116  -5.12439  117  -4.65806  
   58       972      -98.6114703170   -98.6114703170  0.190768E-06   116  -5.04405  117  -4.72749  
   58       973      -98.6007192491   -98.6007192491  0.192242E-06   116  -5.05066  117  -4.75624  
   58       974      -98.5648613902   -98.5648613902  0.195800E-06   116  -5.10207  117  -4.92650  
   58       975      -98.5972838965   -98.5972838965  0.197153E-06   116  -5.13651  117  -4.88595  
   58       976      -98.5590190357   -98.5590190357  0.199946E-06   116  -4.99310  117  -4.83513  
   58       977      -98.5804574891   -98.5804574891  0.197778E-06   116  -5.14357  117  -4.72435  
   58       978      -98.5798067311   -98.5798067311  0.196778E-06   116  -5.14199  117  -4.62540  
   58       979      -98.5523648543   -98.5523648543  0.198015E-06   116  -5.07031  117  -4.69837  
   58       980      -98.5983200676   -98.5983200676  0.196165E-06   116  -5.09343  117  -4.73199  
   58       981      -98.5439315115   -98.5439315115  0.199498E-06   116  -4.88754  117  -4.79546  
   58       982      -98.6383383595   -98.6383383595  0.197730E-06   116  -5.10734  117  -4.78433  
   58       983      -98.5679573498   -98.5679573498  0.199470E-06   116  -5.13607  117  -4.73123  
   58       984      -98.5537287971   -98.5537287971  0.186781E-06   116  -5.15443  117  -4.66833  
   58       985      -98.6035831454   -98.6035831454  0.198447E-06   116  -4.99058  117  -4.67943  
   58       986      -98.6501972283   -98.6501972283  0.199869E-06   116  -4.97048  117  -4.69089  
   58       987      -98.6031480371   -98.6031480371  0.191228E-06   116  -4.98403  117  -4.83743  
   58       988      -98.6066930745   -98.6066930745  0.199958E-06   116  -5.04570  117  -4.89075  
   58       989      -98.5666651916   -98.5666651916  0.194874E-06   116  -4.99368  117  -4.80994  
   58       990      -98.5581718567   -98.5581718567  0.199729E-06   116  -5.03479  117  -4.74472  
   58       991      -98.4804549843   -98.4804549843  0.198716E-06   116  -5.03746  117  -4.51632  
   58       992      -98.5518079782   -98.5518079782  0.199674E-06   116  -5.14705  117  -4.54247  
   58       993      -98.5267740853   -98.5267740853  0.197048E-06   116  -4.98840  117  -4.78356  
   58       994      -98.5175610937   -98.5175610937  0.195531E-06   116  -4.94258  117  -4.75899  
   58       995      -98.5734929066   -98.5734929066  0.199436E-06   116  -5.13540  117  -4.88128  
   58       996      -98.5492839911   -98.5492839911  0.199603E-06   116  -4.98500  117  -4.89679  
   58       997      -98.5772883124   -98.5772883124  0.199932E-06   116  -5.17792  117  -4.75381  
   58       998      -98.5064604290   -98.5064604290  0.199958E-06   116  -5.01778  117  -4.85945  
   58       999      -98.5584573388   -98.5584573388  0.195717E-06   116  -5.05399  117  -4.77342  
   58      1000      -98.5028565039   -98.5028565039  0.199165E-06   116  -4.90269  117  -4.84070  
   58      1001      -98.5254264010   -98.5254264010  0.199888E-06   116  -4.96654  117  -4.67103  
   58      1002      -98.5146766410   -98.5146766410  0.189983E-06   116  -5.02219  117  -4.68183  
   58      1003      -98.5169117813   -98.5169117813  0.183306E-06   116  -4.93617  117  -4.69017  
   58      1004      -98.5267176327   -98.5267176327  0.194974E-06   116  -4.96867  117  -4.83730  
   58      1005      -98.5649301487   -98.5649301487  0.186499E-06   116  -4.89091  117  -4.74623  
   58      1006      -98.5457230632   -98.5457230632  0.199925E-06   116  -4.85116  117  -4.78820  
   58      1007      -98.4117870683   -98.4117870683  0.198334E-06   116  -5.00382  117  -4.90385  
   58      1008      -98.5894632761   -98.5894632761  0.193184E-06   116  -5.07062  117  -4.72714  
   58      1009      -98.5564363084   -98.5564363084  0.190672E-06   116  -5.07762  117  -4.87532  
   58      1010      -98.5564529486   -98.5564529486  0.199490E-06   116  -5.01449  117  -4.76092  
   58      1011      -98.5750839843   -98.5750839843  0.199936E-06   116  -5.17112  117  -4.59382  
   58      1012      -98.5172467345   -98.5172467345  0.199286E-06   116  -5.06411  117  -4.75628  
   58      1013      -98.5755022337   -98.5755022337  0.197410E-06   116  -5.08450  117  -4.79194  
   58      1014      -98.6054890662   -98.6054890662  0.198126E-06   116  -4.94869  117  -4.79335  
   58      1015      -98.5552338115   -98.5552338115  0.197793E-06   116  -5.00217  117  -4.77832  
   58      1016      -98.5716023729   -98.5716023729  0.195555E-06   116  -4.89934  117  -4.83635  
   58      1017      -98.5878920570   -98.5878920570  0.197665E-06   116  -5.11879  117  -4.71543  
   58      1018      -98.5568164262   -98.5568164262  0.198562E-06   116  -5.12083  117  -4.66601  
   58      1019      -98.6287550979   -98.6287550979  0.198379E-06   116  -5.00500  117  -4.70128  
   58      1020      -98.6261501509   -98.6261501509  0.198853E-06   116  -5.12198  117  -4.77599  
   58      1021      -98.5727878854   -98.5727878854  0.197916E-06   116  -4.96795  117  -4.76163  
   58      1022      -98.5712292969   -98.5712292969  0.199799E-06   116  -5.06603  117  -4.75415  
   58      1023      -98.5679754027   -98.5679754027  0.194511E-06   116  -4.90626  117  -4.81770  
   58      1024      -98.6136090409   -98.6136090409  0.197366E-06   116  -4.99489  117  -4.82475  
   58      1025      -98.5859741777   -98.5859741777  0.199828E-06   116  -5.11525  117  -4.69652  
   58      1026      -98.5828476530   -98.5828476530  0.198760E-06   116  -5.12206  117  -4.80872  
   58      1027      -98.5849056311   -98.5849056311  0.193077E-06   116  -5.07674  117  -4.68365  
   58      1028      -98.5746217042   -98.5746217042  0.196786E-06   116  -5.10554  117  -4.82666  
   58      1029      -98.5747814285   -98.5747814285  0.198610E-06   116  -5.14284  117  -4.73128  
   58      1030      -98.6101694105   -98.6101694105  0.186225E-06   116  -4.99542  117  -4.88065  
   58      1031      -98.6019710544   -98.6019710544  0.197584E-06   116  -5.12872  117  -4.92220  
   58      1032      -98.5107351029   -98.5107351029  0.199118E-06   116  -4.99420  117  -4.79977  
   58      1033      -98.5663827622   -98.5663827622  0.193947E-06   116  -5.16235  117  -4.81988  
   58      1034      -98.6167987588   -98.6167987588  0.194369E-06   116  -5.09799  117  -4.80941  
   58      1035      -98.6121489173   -98.6121489173  0.198876E-06   116  -5.15809  117  -4.77841  
   58      1036      -98.5736753322   -98.5736753322  0.199592E-06   116  -5.07716  117  -4.82261  
   58      1037      -98.5776640446   -98.5776640446  0.194935E-06   116  -5.16538  117  -4.65260  
   58      1038      -98.5343898803   -98.5343898803  0.197992E-06   116  -5.16389  117  -4.91052  
   58      1039      -98.5715784571   -98.5715784571  0.199515E-06   116  -5.06108  117  -4.79390  
   58      1040      -98.5696765619   -98.5696765619  0.167393E-06   116  -5.05991  117  -4.81629  
   58      1041      -98.5201689344   -98.5201689344  0.193651E-06   116  -4.96863  117  -4.59518  
   58      1042      -98.5736167066   -98.5736167066  0.191582E-06   116  -5.14944  117  -4.79541  
   58      1043      -98.5781681096   -98.5781681096  0.197142E-06   116  -5.11606  117  -4.67324  
   58      1044      -98.5496353963   -98.5496353963  0.184508E-06   116  -4.95824  117  -4.86991  
   58      1045      -98.5708558758   -98.5708558758  0.197622E-06   116  -5.15434  117  -4.54180  
   58      1046      -98.5623742411   -98.5623742411  0.197785E-06   116  -5.02484  117  -4.65438  
   58      1047      -98.5503652730   -98.5503652730  0.197985E-06   116  -5.05673  117  -4.76685  
   58      1048      -98.5911101471   -98.5911101471  0.195397E-06   116  -5.18578  117  -4.88626  
   58      1049      -98.6106734809   -98.6106734809  0.198743E-06   116  -5.17324  117  -4.42337  
   58      1050      -98.6353175281   -98.6353175281  0.195134E-06   116  -5.18976  117  -4.62688  
   58      1051      -98.6175279475   -98.6175279475  0.196525E-06   116  -5.13439  117  -4.62443  
   58      1052      -98.6089618911   -98.6089618911  0.198956E-06   116  -4.92574  117  -4.62512  
   58      1053      -98.5563305933   -98.5563305933  0.193934E-06   116  -5.22961  117  -4.32943  
   58      1054      -98.5988393408   -98.5988393408  0.197776E-06   116  -5.09357  117  -4.80957  
   58      1055      -98.6144878471   -98.6144878471  0.199891E-06   116  -5.12164  117  -4.65353  
   58      1056      -98.6072129374   -98.6072129374  0.198127E-06   116  -5.13492  117  -4.63408  
   58      1057      -98.6473691468   -98.6473691468  0.199675E-06   116  -5.06122  117  -4.85029  
   58      1058      -98.6465080494   -98.6465080494  0.199762E-06   116  -5.15470  117  -4.58019  
   58      1059      -98.5978620601   -98.5978620601  0.199024E-06   116  -5.27251  117  -4.70075  
   58      1060      -98.6061076688   -98.6061076688  0.199319E-06   116  -5.05882  117  -4.76256  
   58      1061      -98.6083829595   -98.6083829595  0.199707E-06   116  -5.08312  117  -4.63910  
   58      1062      -98.6088974108   -98.6088974108  0.197335E-06   116  -5.08985  117  -4.84260  
   58      1063      -98.5954979063   -98.5954979063  0.199626E-06   116  -5.12093  117  -4.62472  
   58      1064      -98.6029986751   -98.6029986751  0.197121E-06   116  -5.10611  117  -4.70996  
   58      1065      -98.6106443240   -98.6106443240  0.199510E-06   116  -5.02175  117  -4.73320  
   58      1066      -98.5639881004   -98.5639881004  0.196265E-06   116  -4.90392  117  -4.85901  
   58      1067      -98.6484674306   -98.6484674306  0.194757E-06   116  -4.99230  117  -4.82956  
   58      1068      -98.5575410429   -98.5575410429  0.192566E-06   116  -5.10423  117  -4.82254  
   58      1069      -98.5682199069   -98.5682199069  0.190662E-06   116  -5.00767  117  -4.78173  
   58      1070      -98.5713766669   -98.5713766669  0.195954E-06   116  -5.16261  117  -4.71262  
   58      1071      -98.5854929443   -98.5854929443  0.192769E-06   116  -5.09734  117  -4.74634  
   58      1072      -98.6307398320   -98.6307398320  0.199382E-06   116  -5.06618  117  -4.63740  
   58      1073      -98.6218284268   -98.6218284268  0.198445E-06   116  -4.92102  117  -4.77281  
   58      1074      -98.6161286618   -98.6161286618  0.197056E-06   116  -5.07539  117  -4.86949  
   58      1075      -98.6149847408   -98.6149847408  0.195260E-06   116  -5.16747  117  -4.68691  
   58      1076      -98.6143785238   -98.6143785238  0.196865E-06   116  -5.03741  117  -4.74044  
   58      1077      -98.6527590358   -98.6527590358  0.197764E-06   116  -5.07519  117  -4.79818  
   58      1078      -98.6863264991   -98.6863264991  0.196579E-06   116  -5.16128  117  -4.63162  
   58      1079      -98.6580977903   -98.6580977903  0.166379E-06   116  -5.05937  117  -4.64243  
   58      1080      -98.6141841987   -98.6141841987  0.194002E-06   116  -4.98982  117  -4.69497  
   58      1081      -98.6271985289   -98.6271985289  0.197742E-06   116  -5.17359  117  -4.54127  
   58      1082      -98.5745497436   -98.5745497436  0.196310E-06   116  -4.93032  117  -4.79172  
   58      1083      -98.6177820573   -98.6177820573  0.198206E-06   116  -5.06455  117  -4.64267  
   58      1084      -98.5798645404   -98.5798645404  0.197814E-06   116  -4.99074  117  -4.85800  
   58      1085      -98.6207904105   -98.6207904105  0.194940E-06   116  -5.15451  117  -4.55502  
   58      1086      -98.6061123810   -98.6061123810  0.192592E-06   116  -4.98892  117  -4.78806  
   58      1087      -98.5885466546   -98.5885466546  0.196017E-06   116  -5.00270  117  -4.78983  
   58      1088      -98.6072712629   -98.6072712629  0.194531E-06   116  -5.16407  117  -4.50477  
   58      1089      -98.5497140408   -98.5497140408  0.187289E-06   116  -5.00440  117  -4.77113  
   58      1090      -98.6024034767   -98.6024034767  0.197178E-06   116  -5.06582  117  -4.70558  
   58      1091      -98.6003830449   -98.6003830449  0.195325E-06   116  -5.03124  117  -4.62260  
   58      1092      -98.5622737671   -98.5622737671  0.192780E-06   116  -4.83597  117  -4.80571  
   58      1093      -98.5993992333   -98.5993992333  0.192606E-06   116  -5.10528  117  -4.85432  
   58      1094      -98.6174970901   -98.6174970901  0.196789E-06   116  -5.20029  117  -4.68067  
   58      1095      -98.6042323942   -98.6042323942  0.196501E-06   116  -5.18886  117  -4.73287  
   58      1096      -98.6256703123   -98.6256703123  0.198805E-06   116  -4.99612  117  -4.62527  
   58      1097      -98.5547667723   -98.5547667723  0.197683E-06   116  -5.06176  117  -4.89517  
   58      1098      -98.4944198855   -98.4944198855  0.199821E-06   116  -5.20051  117  -4.83125  
   58      1099      -98.5754401575   -98.5754401575  0.193744E-06   116  -5.12199  117  -4.63589  
   58      1100      -98.6110970678   -98.6110970678  0.195879E-06   116  -5.00681  117  -4.83115  
   58      1101      -98.5945880526   -98.5945880526  0.190223E-06   116  -5.06594  117  -4.57509  
   58      1102      -98.6255211076   -98.6255211076  0.191240E-06   116  -5.15564  117  -4.47787  
   58      1103      -98.6474148811   -98.6474148811  0.196551E-06   116  -5.24136  117  -4.69678  
   58      1104      -98.6295384777   -98.6295384777  0.197989E-06   116  -5.10202  117  -4.56793  
   58      1105      -98.6596627815   -98.6596627815  0.192530E-06   116  -5.14390  117  -4.58762  
   58      1106      -98.6594477774   -98.6594477774  0.199039E-06   116  -5.15799  117  -4.65641  
   58      1107      -98.6613772141   -98.6613772141  0.197909E-06   116  -5.14454  117  -4.57462  
   58      1108      -98.6069956032   -98.6069956032  0.197199E-06   116  -4.96543  117  -4.77251  
   58      1109      -98.6157078456   -98.6157078456  0.198498E-06   116  -4.99240  117  -4.74876  
   58      1110      -98.6248167017   -98.6248167017  0.196038E-06   116  -5.11230  117  -4.64631  
   58      1111      -98.5725768965   -98.5725768965  0.198407E-06   116  -5.13242  117  -4.63285  
   58      1112      -98.5818311719   -98.5818311719  0.197565E-06   116  -5.10588  117  -4.76516  
   58      1113      -98.6241491954   -98.6241491954  0.196915E-06   116  -5.00266  117  -4.82138  
   58      1114      -98.5669623281   -98.5669623281  0.196499E-06   116  -4.91568  117  -4.88309  
   58      1115      -98.6273302686   -98.6273302686  0.196372E-06   116  -5.09702  117  -4.75452  
   58      1116      -98.5737604325   -98.5737604325  0.199289E-06   116  -4.90548  117  -4.76782  
   58      1117      -98.6060313914   -98.6060313914  0.198046E-06   116  -5.00687  117  -4.51732  
   58      1118      -98.5331471575   -98.5331471575  0.179636E-06   116  -4.92078  117  -4.80415  
   58      1119      -98.6027939444   -98.6027939444  0.198309E-06   116  -5.11380  117  -4.49540  
   58      1120      -98.6271207451   -98.6271207451  0.198917E-06   116  -5.12187  117  -4.64441  
   58      1121      -98.5831268304   -98.5831268304  0.199174E-06   116  -5.08300  117  -4.71991  
   58      1122      -98.5735209152   -98.5735209152  0.198857E-06   116  -4.98651  117  -4.71383  
   58      1123      -98.5841254668   -98.5841254668  0.190789E-06   116  -5.27041  117  -4.58171  
   58      1124      -98.5780995176   -98.5780995176  0.198494E-06   116  -5.02040  117  -4.70026  
   58      1125      -98.5837378531   -98.5837378531  0.198016E-06   116  -5.22297  117  -4.64471  
   58      1126      -98.5787596046   -98.5787596046  0.195622E-06   116  -5.16373  117  -4.65280  
   58      1127      -98.6173763564   -98.6173763564  0.198531E-06   116  -5.14544  117  -4.78832  
   58      1128      -98.6210941759   -98.6210941759  0.187816E-06   116  -5.24027  117  -4.55704  
   58      1129      -98.6150239222   -98.6150239222  0.197099E-06   116  -5.03317  117  -4.68298  
   58      1130      -98.6144690267   -98.6144690267  0.199431E-06   116  -5.00194  117  -4.65131  
   58      1131      -98.6082516047   -98.6082516047  0.197332E-06   116  -5.11425  117  -4.76312  
   58      1132      -98.6488632214   -98.6488632214  0.197940E-06   116  -5.16217  117  -4.63107  
   58      1133      -98.6224601283   -98.6224601283  0.198016E-06   116  -5.25752  117  -4.61799  
   58      1134      -98.6282165219   -98.6282165219  0.199000E-06   116  -5.06932  117  -4.66368  
   58      1135      -98.6475330857   -98.6475330857  0.191163E-06   116  -5.13885  117  -4.78821  
   58      1136      -98.6468861908   -98.6468861908  0.197864E-06   116  -5.19525  117  -4.81001  
   58      1137      -98.5753337622   -98.5753337622  0.198313E-06   116  -5.18017  117  -5.02924  
   58      1138      -98.5791948132   -98.5791948132  0.189676E-06   116  -5.10463  117  -4.70840  
   58      1139      -98.6224034595   -98.6224034595  0.198875E-06   116  -4.99655  117  -4.78335  
   58      1140      -98.6189072364   -98.6189072364  0.199824E-06   116  -5.11265  117  -4.95417  
   58      1141      -98.6147154015   -98.6147154015  0.199750E-06   116  -4.94923  117  -4.74660  
   58      1142      -98.5781586911   -98.5781586911  0.197892E-06   116  -5.03870  117  -4.76130  
   58      1143      -98.5819614177   -98.5819614177  0.198207E-06   116  -5.02487  117  -4.78749  
   58      1144      -98.5791049845   -98.5791049845  0.198359E-06   116  -4.99854  117  -4.89725  
   58      1145      -98.6149977999   -98.6149977999  0.192713E-06   116  -5.12405  117  -4.79159  
   58      1146      -98.6210283081   -98.6210283081  0.196952E-06   116  -5.16284  117  -4.73065  
   58      1147      -98.6517315747   -98.6517315747  0.199479E-06   116  -5.23881  117  -4.65758  
   58      1148      -98.6076203145   -98.6076203145  0.190771E-06   116  -4.99845  117  -4.82852  
   58      1149      -98.5909145218   -98.5909145218  0.199330E-06   116  -5.10093  117  -4.63342  
   58      1150      -98.5874307696   -98.5874307696  0.198287E-06   116  -4.95736  117  -4.81147  
   58      1151      -98.6142155130   -98.6142432389  0.990718E-07   115  -5.12404  118  -4.21391 HOMO-LUMO 0 gap (occ 1.000:1.000) T=0.100000E-04 
   58      1152      -98.6222682172   -98.6222682172  0.197572E-06   116  -4.96098  117  -4.86202  
   58      1153      -98.6209189780   -98.6209189780  0.198789E-06   116  -5.12261  117  -4.77618  
   58      1154      -98.6270720563   -98.6270720563  0.199610E-06   116  -4.98427  117  -4.70219  
   58      1155      -98.6623853943   -98.6623853943  0.198097E-06   116  -5.11390  117  -4.61996  
   58      1156      -98.6279721471   -98.6279721471  0.196600E-06   116  -5.11715  117  -4.61632  
   58      1157      -98.5841336962   -98.5841336962  0.190815E-06   116  -5.08107  117  -4.67197  
   58      1158      -98.5853756183   -98.5853756183  0.197665E-06   116  -5.05922  117  -4.70762  
   58      1159      -98.6249274491   -98.6249274491  0.199688E-06   116  -5.00844  117  -4.69260  
   58      1160      -98.6065474183   -98.6065474183  0.199540E-06   116  -4.95122  117  -4.69563  
   58      1161      -98.6180555869   -98.6180555869  0.184530E-06   116  -5.01425  117  -4.64305  
   58      1162      -98.6243554629   -98.6243554629  0.190185E-06   116  -5.07640  117  -4.77229  
   58      1163      -98.5764454028   -98.5764454028  0.198904E-06   116  -4.97172  117  -4.79705  
   58      1164      -98.5793971865   -98.5793971865  0.196152E-06   116  -4.96945  117  -4.85060  
   58      1165      -98.6233185496   -98.6233185496  0.199517E-06   116  -5.14446  117  -4.66825  
   58      1166      -98.5882565425   -98.5882565425  0.190173E-06   116  -5.13401  117  -4.71415  
   58      1167      -98.6205842135   -98.6205842135  0.197373E-06   116  -5.10216  117  -4.78058  
   58      1168      -98.6132013766   -98.6132013766  0.199930E-06   116  -5.05951  117  -4.85814  
   58      1169      -98.6080962997   -98.6080962997  0.198326E-06   116  -5.16698  117  -4.83868  
   58      1170      -98.6190091457   -98.6190091457  0.196153E-06   116  -5.17825  117  -4.76863  
   58      1171      -98.6153254011   -98.6153254011  0.191163E-06   116  -5.14220  117  -4.87692  
   58      1172      -98.6173295599   -98.6173295599  0.184943E-06   116  -5.21759  117  -4.71743  
   58      1173      -98.6021874214   -98.6021874214  0.198620E-06   116  -4.97260  117  -4.83187  
   58      1174      -98.6561784019   -98.6561784019  0.173469E-06   116  -5.05522  117  -4.86653  
   58      1175      -98.6276116188   -98.6276116188  0.194373E-06   116  -5.13889  117  -4.78422  
   58      1176      -98.6297423703   -98.6297423703  0.177344E-06   116  -5.05593  117  -4.76450  
   58      1177      -98.5780439925   -98.5780439925  0.197913E-06   116  -5.01674  117  -4.86501  
   58      1178      -98.6633477431   -98.6633477431  0.194946E-06   116  -5.15545  117  -4.66225  
   58      1179      -98.6561946896   -98.6561946896  0.195886E-06   116  -5.09327  117  -4.82931  
   58      1180      -98.6352707923   -98.6352707923  0.199791E-06   116  -5.17710  117  -4.47583  
   58      1181      -98.6208182882   -98.6208182882  0.195978E-06   116  -5.05116  117  -4.34829  
   58      1182      -98.6273759296   -98.6273759296  0.199095E-06   116  -5.17014  117  -4.66394  
   58      1183      -98.6281832787   -98.6281832787  0.198876E-06   116  -5.19240  117  -4.56700  
   58      1184      -98.5926978638   -98.5926978638  0.198551E-06   116  -5.03226  117  -4.67488  
   58      1185      -98.5615825968   -98.5615825968  0.179713E-06   116  -5.12996  117  -4.53647  
   58      1186      -98.6225836793   -98.6225836793  0.197760E-06   116  -4.94837  117  -4.73379  
   58      1187      -98.6249128251   -98.6249128251  0.197490E-06   116  -5.10303  117  -4.77535  
   58      1188      -98.6202963970   -98.6202963970  0.193319E-06   116  -4.87196  117  -4.73652  
   58      1189      -98.6609897827   -98.6609897827  0.190042E-06   116  -5.17649  117  -4.66992  
   58      1190      -98.5919283518   -98.5919283518  0.182713E-06   116  -5.15382  117  -4.83496  
   58      1191      -98.6125419259   -98.6125419259  0.185957E-06   116  -5.10515  117  -4.59983  
   58      1192      -98.6556503305   -98.6556503305  0.196880E-06   116  -5.10412  117  -4.69784  
   58      1193      -98.6553024900   -98.6553024900  0.199445E-06   116  -5.03357  117  -4.58145  
   58      1194      -98.6220400415   -98.6220400415  0.199556E-06   116  -5.05021  117  -4.62450  
   58      1195      -98.6884096064   -98.6884096064  0.198313E-06   116  -5.17483  117  -4.83784  
   58      1196      -98.6878706121   -98.6878706121  0.188771E-06   116  -5.08141  117  -4.86948  
   58      1197      -98.6639289377   -98.6639289377  0.191456E-06   116  -5.17786  117  -4.63396  
   58      1198      -98.6911389244   -98.6911389244  0.199577E-06   116  -5.21672  117  -4.75511  
   58      1199      -98.6514573899   -98.6514573899  0.199765E-06   116  -5.08962  117  -4.92574  
   58      1200      -98.6609128947   -98.6609128947  0.199529E-06   116  -5.22241  117  -4.74462  
   58      1201      -98.6507623984   -98.6507623984  0.196945E-06   116  -5.12933  117  -4.84523  
   58      1202      -98.6186630214   -98.6186630214  0.199539E-06   116  -4.90721  117  -4.72762  
   58      1203      -98.6614539663   -98.6614539663  0.192109E-06   116  -5.18176  117  -4.73552  
   58      1204      -98.6517752887   -98.6517752887  0.194594E-06   116  -5.11736  117  -4.93390  
   58      1205      -98.7104965375   -98.7105242634  0.178629E-06   115  -5.27998  118  -3.90284 HOMO-LUMO 0 gap (occ 1.000:1.000) T=0.100000E-04 
 
   60         1     -101.4555925670  -101.4555925670  0.296262E-06   120  -4.73323  121  -4.52852  
   60         2     -101.6535172197  -101.6535172197  0.196742E-06   120  -5.07163  121  -4.69445  
   60         3     -101.5615467773  -101.5615467773  0.191161E-06   120  -4.63555  121  -4.44587  
   60         4     -101.7371292263  -101.7371292263  0.199620E-06   120  -5.02800  121  -4.75563  
   60         5     -101.7471544580  -101.7471544580  0.190152E-06   120  -5.01664  121  -4.59113  
   60         6     -101.7012621484  -101.7012621484  0.199918E-06   120  -4.76144  121  -4.56957  
   60         7     -101.7646331060  -101.7646331060  0.199820E-06   120  -5.04354  121  -4.47679  
   60         8     -101.7900946356  -101.7900946356  0.192109E-06   120  -4.97636  121  -4.56923  
   60         9     -101.8151711737  -101.8151711737  0.194462E-06   120  -5.01521  121  -4.62538  
   60        10     -101.7625164852  -101.7625164852  0.199333E-06   120  -4.89483  121  -4.58452  
   60        11     -101.7890450329  -101.7890450329  0.193744E-06   120  -4.91545  121  -4.59184  
   60        12     -101.8164110615  -101.8164110615  0.193689E-06   120  -4.91736  121  -4.72846  
   60        13     -101.7323295777  -101.7323295777  0.187340E-06   120  -4.91170  121  -4.47732  
   60        14     -101.7656042668  -101.7656042668  0.198335E-06   120  -4.89703  121  -4.54403  
   60        15     -101.7837020814  -101.7837020814  0.198309E-06   120  -5.01608  121  -4.55764  
   60        16     -101.7456266335  -101.7456266335  0.198112E-06   120  -4.93681  121  -4.63364  
   60        17     -101.7407274282  -101.7407274282  0.198547E-06   120  -4.96416  121  -4.49796  
   60        18     -101.7320262169  -101.7320262169  0.193311E-06   120  -4.85478  121  -4.58914  
   60        19     -101.7715034630  -101.7715034630  0.197577E-06   120  -5.00673  121  -4.63597  
   60        20     -101.8001864299  -101.8001864299  0.199247E-06   120  -4.98562  121  -4.59758  
   60        21     -101.8116571401  -101.8116571401  0.191454E-06   120  -5.09794  121  -4.75872  
   60        22     -101.8326604068  -101.8326604068  0.194162E-06   120  -5.13159  121  -4.60235  
   60        23     -101.8174325318  -101.8174325318  0.197630E-06   120  -5.01702  121  -4.55870  
   60        24     -101.8258996499  -101.8258996499  0.198581E-06   120  -5.06856  121  -4.50344  
   60        25     -101.8569896102  -101.8569896102  0.194756E-06   120  -4.98330  121  -4.66534  
   60        26     -101.8665696022  -101.8665696022  0.198827E-06   120  -4.95286  121  -4.78016  
   60        27     -101.8244272711  -101.8244272711  0.196422E-06   120  -4.86139  121  -4.54933  
   60        28     -101.8347089609  -101.8347089609  0.196648E-06   120  -5.13463  121  -4.65290  
   60        29     -101.8647513845  -101.8647513845  0.198672E-06   120  -5.09538  121  -4.43541  
   60        30     -101.7501589582  -101.7501589582  0.198533E-06   120  -5.09684  121  -4.46081  
   60        31     -101.8311565428  -101.8311565428  0.199270E-06   120  -4.92690  121  -4.82897  
   60        32     -101.8249021527  -101.8249021527  0.199878E-06   120  -4.94663  121  -4.61965  
   60        33     -101.7421567634  -101.7421567634  0.199390E-06   120  -5.02743  121  -4.62267  
   60        34     -101.8519750009  -101.8519750009  0.197767E-06   120  -4.90722  121  -4.64176  
   60        35     -101.8346672678  -101.8346672678  0.198074E-06   120  -5.07929  121  -4.71128  
   60        36     -101.8191683676  -101.8191683676  0.195433E-06   120  -4.99084  121  -4.59655
[truncated: 2,660,629 more chars]
