# Supplementary material for: Kekulé Counts, Clar Numbers, and ZZ Polynomials for All Isomers of (5,6)-Fullerenes C52–C70
Source: Molecules. 2024 Aug 24;29(17):4013. doi: 10.3390/molecules29174013 (PMC11396526; doi:10.3390/molecules29174013)
Supplement: Supplementary file 1 [file molecules-29-04013-s001.zip › Supplementary Materials/ZZpolynomials.txt]

fullerene   isomer    ZZ polynomial
=========   ======    =============
 
   C20         1      36 
 
   C24         1      54+8x+2x^2 
 
   C26         1      63+12x 
 
   C28         1      90+36x+6x^2 
   C28         2      75+24x 
 
   C30         1      151+90x 
   C30         2      117+58x+8x^2 
   C30         3      107+52x+6x^2 
 
   C32         1      168+110x+19x^2 
   C32         2      184+132x+28x^2 
   C32         3      180+132x+30x^2 
   C32         4      151+98x+19x^2 
   C32         5      150+108x+30x^2 
   C32         6      144+84x+15x^2 
 
   C34         1      212+154x+28x^2+1x^3 
   C34         2      219+160x+24x^2 
   C34         3      196+142x+31x^2 
   C34         4      229+188x+48x^2+4x^3 
   C34         5      204+146x+28x^2 
   C34         6      195+141x+27x^2 
 
   C36         1      275+228x+52x^2+4x^3 
   C36         2      319+300x+76x^2 
   C36         3      290+262x+68x^2+3x^3 
   C36         4      299+279x+70x^2 
   C36         5      270+248x+88x^2+12x^3+1x^4 
   C36         6      283+280x+120x^2+24x^3+2x^4 
   C36         7      283+251x+70x^2+6x^3 
   C36         8      299+271x+73x^2+4x^3 
   C36         9      312+276x+78x^2+8x^3 
   C36        10      266+220x+48x^2 
   C36        11      269+218x+48x^2 
   C36        12      289+238x+52x^2 
   C36        13      364+364x+104x^2+8x^3 
   C36        14      288+232x+56x^2 
   C36        15      272+184x+22x^2 
 
   C38         1      355+321x+72x^2+5x^3 
   C38         2      456+522x+168x^2+9x^3 
   C38         3      353+336x+92x^2+3x^3 
   C38         4      402+427x+139x^2+15x^3 
   C38         5      375+382x+129x^2+14x^3 
   C38         6      385+406x+143x^2+16x^3 
   C38         7      367+360x+107x^2+7x^3 
   C38         8      409+407x+118x^2+9x^3 
   C38         9      468+522x+168x^2+15x^3 
   C38        10      355+342x+109x^2+12x^3 
   C38        11      360+332x+82x^2+2x^3 
   C38        12      360+350x+102x^2+6x^3 
   C38        13      386+380x+124x^2+14x^3 
   C38        14      377+346x+95x^2+6x^3 
   C38        15      365+316x+60x^2 
   C38        16      378+324x+72x^2 
   C38        17      382+357x+119x^2+16x^3 
 
   C40         1      701+860x+250x^2 
   C40         2      493+546x+206x^2+42x^3+3x^4 
   C40         3      596+708x+231x^2+12x^3+1x^4 
   C40         4      508+614x+273x^2+49x^3+3x^4 
   C40         5      536+713x+389x^2+96x^3+8x^4 
   C40         6      498+550x+175x^2+16x^3 
   C40         7      528+621x+222x^2+20x^3 
   C40         8      565+654x+186x^2 
   C40         9      535+672x+316x^2+62x^3+4x^4 
   C40        10      476+526x+185x^2+17x^3 
   C40        11      533+656x+286x^2+48x^3+3x^4 
   C40        12      512+598x+238x^2+36x^3+2x^4 
   C40        13      489+543x+184x^2+16x^3 
   C40        14      507+553x+187x^2+18x^3 
   C40        15      542+598x+196x^2+14x^3 
   C40        16      582+700x+281x^2+42x^3+1x^4 
   C40        17      540+601x+200x^2+19x^3 
   C40        18      560+642x+222x^2+24x^3+1x^4 
   C40        19      524+568x+180x^2+12x^3 
   C40        20      432+396x+81x^2 
   C40        21      454+478x+154x^2+12x^3 
   C40        22      474+506x+166x^2+15x^3 
   C40        23      487+536x+194x^2+22x^3+1x^4 
   C40        24      480+505x+175x^2+20x^3 
   C40        25      500+544x+188x^2+18x^3 
   C40        26      497+523x+183x^2+22x^3 
   C40        27      496+534x+182x^2+20x^3 
   C40        28      541+630x+270x^2+54x^3+5x^4 
   C40        29      494+510x+169x^2+18x^3+1x^4 
   C40        30      483+486x+135x^2+6x^3 
   C40        31      520+566x+226x^2+45x^3+5x^4 
   C40        32      502+552x+164x^2+4x^3 
   C40        33      541+608x+210x^2+24x^3+1x^4 
   C40        34      494+510x+163x^2+15x^3 
   C40        35      493+500x+157x^2+12x^3 
   C40        36      473+454x+135x^2+12x^3 
   C40        37      513+564x+252x^2+62x^3+7x^4 
   C40        38      518+600x+314x^2+96x^3+14x^4 
   C40        39      562+710x+425x^2+150x^3+25x^4 
   C40        40      576+636x+234x^2+36x^3+3x^4 
 
   C42         1      659+786x+283x^2+37x^3 
   C42         2      696+902x+388x^2+61x^3+2x^4 
   C42         3      724+955x+416x^2+72x^3+5x^4 
   C42         4      675+841x+317x^2+35x^3 
   C42         5      786+1075x+466x^2+70x^3+1x^4 
   C42         6      641+788x+332x^2+60x^3+4x^4 
   C42         7      685+887x+387x^2+56x^3 
   C42         8      655+810x+324x^2+41x^3+1x^4 
   C42         9      707+945x+446x^2+81x^3+3x^4 
   C42        10      668+853x+374x^2+64x^3+5x^4 
   C42        11      749+1015x+482x^2+96x^3+8x^4 
   C42        12      682+885x+419x^2+88x^3+8x^4 
   C42        13      744+1072x+602x^2+170x^3+21x^4 
   C42        14      721+907x+386x^2+58x^3 
   C42        15      711+879x+339x^2+39x^3 
   C42        16      812+1094x+504x^2+104x^3+9x^4 
   C42        17      700+847x+304x^2+30x^3 
   C42        18      696+834x+287x^2+25x^3 
   C42        19      698+859x+353x^2+46x^3 
   C42        20      692+828x+306x^2+32x^3 
   C42        21      660+782x+318x^2+48x^3 
   C42        22      622+718x+238x^2+16x^3 
   C42        23      629+736x+266x^2+25x^3 
   C42        24      657+806x+336x^2+49x^3 
   C42        25      621+716x+266x^2+32x^3 
   C42        26      631+754x+280x^2+30x^3 
   C42        27      598+702x+256x^2+27x^3 
   C42        28      678+834x+327x^2+39x^3 
   C42        29      639+725x+242x^2+18x^3 
   C42        30      657+764x+269x^2+25x^3 
   C42        31      672+827x+340x^2+49x^3 
   C42        32      644+749x+293x^2+39x^3 
   C42        33      642+766x+340x^2+66x^3+4x^4 
   C42        34      658+763x+280x^2+31x^3 
   C42        35      655+770x+320x^2+48x^3 
   C42        36      632+717x+273x^2+39x^3+2x^4 
   C42        37      681+814x+324x^2+46x^3+2x^4 
   C42        38      697+838x+332x^2+50x^3+3x^4 
   C42        39      672+800x+335x^2+53x^3+1x^4 
   C42        40      668+775x+298x^2+39x^3+1x^4 
   C42        41      662+776x+301x^2+37x^3 
   C42        42      681+832x+400x^2+96x^3+10x^4 
   C42        43      671+835x+429x^2+120x^3+18x^4+1x^5 
   C42        44      642+747x+322x^2+63x^3+5x^4 
   C42        45      680+893x+522x^2+164x^3+24x^4+1x^5 
 
   C44         1      892+1206x+563x^2+124x^3+9x^4 
   C44         2      1091+1552x+694x^2+116x^3+12x^4 
   C44         3      1170+1758x+831x^2+132x^3+9x^4 
   C44         4      1080+1714x+977x^2+212x^3+13x^4 
   C44         5      1108+1846x+1177x^2+316x^3+27x^4 
   C44         6      1073+1698x+975x^2+220x^3+14x^4 
   C44         7      1036+1587x+854x^2+180x^3+12x^4 
   C44         8      920+1262x+535x^2+63x^3 
   C44         9      959+1373x+657x^2+123x^3+8x^4 
   C44        10      1007+1493x+761x^2+157x^3+11x^4 
   C44        11      924+1286x+601x^2+111x^3+6x^4 
   C44        12      911+1340x+731x^2+174x^3+16x^4 
   C44        13      928+1352x+686x^2+136x^3+10x^4 
   C44        14      940+1354x+693x^2+148x^3+14x^4 
   C44        15      932+1358x+726x^2+167x^3+14x^4 
   C44        16      962+1423x+774x^2+176x^3+14x^4 
   C44        17      1052+1578x+815x^2+163x^3+10x^4 
   C44        18      930+1315x+665x^2+138x^3+9x^4 
   C44        19      950+1397x+746x^2+172x^3+14x^4 
   C44        20      965+1420x+738x^2+154x^3+11x^4 
   C44        21      869+1194x+556x^2+96x^3+4x^4 
   C44        22      984+1364x+647x^2+130x^3+10x^4 
   C44        23      962+1340x+627x^2+111x^3+5x^4 
   C44        24      1156+1732x+884x^2+184x^3+17x^4 
   C44        25      1000+1420x+712x^2+144x^3+8x^4 
   C44        26      940+1279x+569x^2+86x^3+2x^4 
   C44        27      939+1265x+556x^2+83x^3+2x^4 
   C44        28      907+1185x+510x^2+76x^3 
   C44        29      938+1282x+624x^2+130x^3+10x^4 
   C44        30      968+1419x+821x^2+231x^3+26x^4 
   C44        31      994+1436x+748x^2+165x^3+13x^4 
   C44        32      994+1506x+938x^2+292x^3+39x^4 
   C44        33      893+1152x+472x^2+64x^3 
   C44        34      961+1344x+639x^2+114x^3+7x^4 
   C44        35      1125+1746x+939x^2+186x^3+9x^4 
   C44        36      872+1072x+384x^2+36x^3 
   C44        37      780+978x+417x^2+66x^3+3x^4 
   C44        38      765+888x+267x^2 
   C44        39      872+1210x+625x^2+138x^3+11x^4 
   C44        40      877+1174x+547x^2+106x^3+8x^4 
   C44        41      860+1109x+454x^2+58x^3+1x^4 
   C44        42      847+1058x+406x^2+41x^3 
   C44        43      869+1150x+481x^2+63x^3+1x^4 
   C44        44      826+1054x+405x^2+42x^3+1x^4 
   C44        45      814+1036x+395x^2+42x^3+1x^4 
   C44        46      929+1270x+560x^2+76x^3+1x^4 
   C44        47      892+1180x+521x^2+79x^3 
   C44        48      917+1259x+592x^2+110x^3+7x^4 
   C44        49      900+1212x+560x^2+104x^3+7x^4 
   C44        50      880+1124x+464x^2+65x^3+3x^4 
   C44        51      898+1242x+671x^2+171x^3+17x^4 
   C44        52      914+1330x+814x^2+259x^3+36x^4 
   C44        53      936+1254x+566x^2+103x^3+7x^4 
   C44        54      929+1369x+849x^2+274x^3+38x^4 
   C44        55      920+1308x+750x^2+212x^3+27x^4 
   C44        56      882+1195x+604x^2+137x^3+12x^4 
   C44        57      881+1175x+580x^2+122x^3+8x^4 
   C44        58      861+1084x+401x^2+37x^3 
   C44        59      858+1165x+605x^2+152x^3+16x^4 
   C44        60      912+1229x+582x^2+114x^3+8x^4 
   C44        61      862+1118x+496x^2+84x^3+5x^4 
   C44        62      839+1061x+413x^2+47x^3 
   C44        63      881+1155x+501x^2+81x^3+4x^4 
   C44        64      873+1105x+432x^2+48x^3 
   C44        65      885+1153x+487x^2+67x^3+2x^4 
   C44        66      894+1182x+514x^2+78x^3+4x^4 
   C44        67      830+1037x+427x^2+57x^3 
   C44        68      874+1160x+552x^2+112x^3+8x^4 
   C44        69      896+1240x+679x^2+180x^3+20x^4 
   C44        70      846+1061x+426x^2+52x^3 
   C44        71      898+1198x+592x^2+127x^3+10x^4 
   C44        72      960+1362x+774x^2+216x^3+27x^4 
   C44        73      864+1104x+432x^2+48x^3 
   C44        74      882+1158x+514x^2+86x^3+4x^4 
   C44        75      924+1376x+896x^2+304x^3+44x^4 
   C44        76      891+1214x+660x^2+174x^3+20x^4 
   C44        77      840+1090x+519x^2+101x^3+5x^4 
   C44        78      856+1101x+487x^2+74x^3 
   C44        79      850+1110x+532x^2+108x^3+8x^4 
   C44        80      846+1092x+510x^2+90x^3+3x^4 
   C44        81      870+1132x+542x^2+110x^3+8x^4 
   C44        82      804+960x+354x^2+36x^3+1x^4 
   C44        83      824+984x+373x^2+36x^3+1x^4 
   C44        84      854+1057x+432x^2+56x^3 
   C44        85      925+1252x+650x^2+156x^3+16x^4 
   C44        86      900+1152x+534x^2+108x^3+9x^4 
   C44        87      864+1102x+462x^2+60x^3 
   C44        88      828+1042x+444x^2+64x^3 
   C44        89      868+1236x+752x^2+236x^3+32x^4 
 
   C46         1      1172+1693x+836x^2+196x^3+21x^4+1x^5 
   C46         2      1385+2173x+1157x^2+236x^3+14x^4 
   C46         3      1291+1992x+1025x^2+185x^3+5x^4 
   C46         4      1246+1873x+925x^2+164x^3+7x^4 
   C46         5      1380+2213x+1225x^2+269x^3+18x^4 
   C46         6      1274+1984x+1068x^2+230x^3+18x^4 
   C46         7      1494+2459x+1375x^2+302x^3+24x^4 
   C46         8      1373+2185x+1210x^2+278x^3+24x^4 
   C46         9      1322+2045x+1085x^2+263x^3+32x^4+1x^5 
   C46        10      1434+2483x+1684x^2+582x^3+93x^4+4x^5 
   C46        11      1119+1664x+894x^2+198x^3+16x^4 
   C46        12      1393+2377x+1559x^2+484x^3+70x^4+4x^5 
   C46        13      1266+1995x+1141x^2+260x^3+16x^4 
   C46        14      1305+2020x+1078x^2+217x^3+11x^4 
   C46        15      1231+1861x+975x^2+201x^3+14x^4 
   C46        16      1375+2184x+1222x^2+293x^3+31x^4+1x^5 
   C46        17      1254+1889x+995x^2+212x^3+16x^4 
   C46        18      1322+2106x+1198x^2+295x^3+29x^4 
   C46        19      1212+1856x+1003x^2+221x^3+16x^4 
   C46        20      1232+1928x+1078x^2+262x^3+30x^4+2x^5 
   C46        21      1164+1709x+837x^2+153x^3+10x^4 
   C46        22      1489+2381x+1292x^2+258x^3+12x^4 
   C46        23      1333+1991x+983x^2+189x^3+15x^4 
   C46        24      1265+1890x+960x^2+185x^3+8x^4 
   C46        25      1387+2152x+1179x^2+275x^3+25x^4 
   C46        26      1356+2078x+1108x^2+245x^3+20x^4 
   C46        27      1242+1852x+1001x^2+227x^3+18x^4 
   C46        28      1329+2108x+1277x^2+362x^3+46x^4+2x^5 
   C46        29      1272+1926x+1059x^2+242x^3+18x^4 
   C46        30      1291+1983x+1143x^2+303x^3+34x^4+1x^5 
   C46        31      1322+1991x+1003x^2+174x^3+5x^4 
   C46        32      1338+2182x+1395x^2+426x^3+57x^4+2x^5 
   C46        33      1377+2168x+1171x^2+258x^3+19x^4 
   C46        34      1270+1941x+1044x^2+227x^3+14x^4 
   C46        35      1261+1877x+964x^2+189x^3+9x^4 
   C46        36      1281+1990x+1181x^2+348x^3+52x^4+3x^5 
   C46        37      1218+1741x+810x^2+131x^3+5x^4 
   C46        38      1216+1798x+880x^2+154x^3+5x^4 
   C46        39      1346+2068x+1103x^2+252x^3+25x^4 
   C46        40      1249+1856x+1012x^2+273x^3+35x^4 
   C46        41      1273+1968x+1179x^2+370x^3+60x^4+3x^5 
   C46        42      1260+1902x+1033x^2+276x^3+39x^4+2x^5 
   C46        43      1137+1594x+718x^2+101x^3 
   C46        44      1191+1699x+779x^2+113x^3 
   C46        45      1176+1712x+867x^2+185x^3+19x^4+1x^5 
   C46        46      1181+1709x+861x^2+171x^3+9x^4 
   C46        47      1143+1644x+775x^2+128x^3+5x^4 
   C46        48      1199+1774x+892x^2+174x^3+11x^4 
   C46        49      1105+1546x+679x^2+98x^3+5x^4 
   C46        50      1171+1675x+814x^2+165x^3+17x^4+1x^5 
   C46        51      1107+1502x+626x^2+77x^3+1x^4 
   C46        52      1164+1640x+721x^2+95x^3 
   C46        53      1304+1998x+1030x^2+192x^3+7x^4 
   C46        54      1239+1832x+915x^2+162x^3+1x^4 
   C46        55      1225+1794x+911x^2+186x^3+12x^4 
   C46        56      1194+1734x+857x^2+164x^3+10x^4 
   C46        57      1204+1752x+927x^2+206x^3+16x^4 
   C46        58      1229+1827x+1005x^2+236x^3+20x^4 
   C46        59      1224+1880x+1150x^2+353x^3+55x^4+3x^5 
   C46        60      1192+1809x+1071x^2+295x^3+32x^4 
   C46        61      1151+1641x+839x^2+177x^3+13x^4 
   C46        62      1179+1658x+778x^2+123x^3+3x^4 
   C46        63      1158+1655x+842x^2+171x^3+11x^4 
   C46        64      1190+1705x+833x^2+146x^3+5x^4 
   C46        65      1175+1738x+913x^2+182x^3+6x^4 
   C46        66      1179+1762x+971x^2+234x^3+22x^4+1x^5 
   C46        67      1193+1872x+1198x^2+396x^3+65x^4+4x^5 
   C46        68      1171+1712x+894x^2+189x^3+11x^4 
   C46        69      1193+1757x+945x^2+206x^3+11x^4 
   C46        70      1131+1602x+805x^2+167x^3+13x^4 
   C46        71      1133+1528x+644x^2+81x^3 
   C46        72      1162+1622x+742x^2+112x^3 
   C46        73      1166+1611x+711x^2+102x^3 
   C46        74      1159+1671x+883x^2+226x^3+31x^4+2x^5 
   C46        75      1159+1645x+822x^2+181x^3+18x^4 
   C46        76      1213+1768x+885x^2+173x^3+10x^4 
   C46        77      1240+1848x+916x^2+158x^3+5x^4 
   C46        78      1197+1695x+806x^2+134x^3+2x^4 
   C46        79      1140+1579x+732x^2+128x^3+7x^4 
   C46        80      1168+1618x+708x^2+97x^3 
   C46        81      1140+1596x+758x^2+128x^3+3x^4 
   C46        82      1132+1604x+768x^2+139x^3+8x^4 
   C46        83      1204+1738x+858x^2+161x^3+8x^4 
   C46        84      1211+1713x+789x^2+125x^3+4x^4 
   C46        85      1164+1701x+920x^2+212x^3+15x^4 
   C46        86      1195+1825x+1090x^2+311x^3+40x^4+2x^5 
   C46        87      1177+1750x+987x^2+265x^3+35x^4+2x^5 
   C46        88      1192+1769x+993x^2+250x^3+24x^4 
   C46        89      1239+1797x+880x^2+155x^3+6x^4 
   C46        90      1133+1604x+804x^2+159x^3+8x^4 
   C46        91      1281+1908x+1012x^2+242x^3+28x^4+2x^5 
   C46        92      1245+1920x+1138x^2+318x^3+40x^4+2x^5 
   C46        93      1146+1633x+790x^2+136x^3+2x^4 
   C46        94      1140+1683x+903x^2+201x^3+12x^4 
   C46        95      1172+1664x+748x^2+104x^3 
   C46        96      1162+1609x+692x^2+87x^3 
   C46        97      1224+1773x+889x^2+179x^3+12x^4 
   C46        98      1152+1639x+834x^2+166x^3+8x^4 
   C46        99      1183+1782x+1046x^2+285x^3+30x^4 
   C46       100      1182+1763x+1001x^2+255x^3+24x^4 
   C46       101      1168+1710x+931x^2+217x^3+17x^4 
   C46       102      1208+1869x+1195x^2+404x^3+73x^4+5x^5 
   C46       103      1154+1728x+1021x^2+284x^3+32x^4 
   C46       104      1112+1537x+726x^2+115x^3 
   C46       105      1130+1602x+826x^2+182x^3+16x^4 
   C46       106      1168+1696x+895x^2+198x^3+12x^4 
   C46       107      1225+2011x+1448x^2+571x^3+118x^4+10x^5 
   C46       108      1218+2011x+1460x^2+582x^3+122x^4+10x^5 
   C46       109      1222+1992x+1394x^2+526x^3+104x^4+8x^5 
   C46       110      1113+1597x+840x^2+191x^3+16x^4 
   C46       111      1137+1623x+861x^2+202x^3+20x^4 
   C46       112      1070+1398x+590x^2+74x^3 
   C46       113      1158+1690x+969x^2+279x^3+44x^4+3x^5 
   C46       114      1106+1595x+856x^2+205x^3+19x^4 
   C46       115      1032+1356x+567x^2+75x^3 
   C46       116      1106+1591x+832x^2+173x^3+8x^4 
 
   C48         1      1532+2348x+1228x^2+286x^3+24x^4 
   C48         2      2024+3428x+1974x^2+484x^3+57x^4 
   C48         3      1937+3482x+2246x^2+590x^3+51x^4 
   C48         4      1935+3482x+2236x^2+580x^3+48x^4 
   C48         5      1912+3426x+2177x^2+558x^3+47x^4 
   C48         6      1736+2927x+1731x^2+428x^3+43x^4 
   C48         7      1763+3033x+1883x^2+506x^3+53x^4+1x^5 
   C48         8      1835+3116x+1813x^2+402x^3+27x^4 
   C48         9      2083+3711x+2258x^2+527x^3+36x^4 
   C48        10      1818+3032x+1750x^2+405x^3+30x^4 
   C48        11      1826+3171x+2003x^2+554x^3+57x^4+1x^5 
   C48        12      1832+3227x+2087x^2+611x^3+83x^4+5x^5 
   C48        13      1616+2613x+1461x^2+326x^3+21x^4 
   C48        14      1678+2670x+1401x^2+300x^3+28x^4 
   C48        15      1709+3276x+2670x^2+1156x^3+280x^4+36x^5+2x^6 
   C48        16      1610+2820x+1967x^2+692x^3+140x^4+16x^5+1x^6 
   C48        17      1807+3342x+2428x^2+828x^3+130x^4+8x^5 
   C48        18      1645+2708x+1584x^2+374x^3+29x^4 
   C48        19      1722+2862x+1701x^2+423x^3+37x^4 
   C48        20      1744+2927x+1757x^2+438x^3+38x^4 
   C48        21      1904+3412x+2323x^2+753x^3+119x^4+8x^5 
   C48        22      1750+2904x+1725x^2+430x^3+39x^4 
   C48        23      1655+2748x+1636x^2+436x^3+55x^4+3x^5 
   C48        24      1882+3570x+2754x^2+1104x^3+236x^4+22x^5 
   C48        25      1831+3184x+2026x^2+568x^3+66x^4+2x^5 
   C48        26      1562+2470x+1312x^2+265x^3+17x^4 
   C48        27      1754+3060x+2028x^2+644x^3+102x^4+6x^5 
   C48        28      1758+2894x+1653x^2+375x^3+27x^4 
   C48        29      1636+2622x+1445x^2+311x^3+21x^4 
   C48        30      1695+2805x+1619x^2+377x^3+30x^4 
   C48        31      1776+3096x+2008x^2+612x^3+91x^4+6x^5 
   C48        32      2074+3596x+2186x^2+554x^3+48x^4 
   C48        33      1867+3072x+1748x^2+402x^3+30x^4 
   C48        34      1863+3090x+1764x^2+398x^3+28x^4 
   C48        35      1784+2899x+1607x^2+347x^3+26x^4 
   C48        36      1755+2839x+1587x^2+369x^3+34x^4 
   C48        37      1853+3132x+1897x^2+476x^3+38x^4 
   C48        38      1794+3101x+2039x^2+594x^3+64x^4 
   C48        39      1808+2974x+1725x^2+384x^3+20x^4 
   C48        40      1952+3374x+2124x^2+570x^3+52x^4 
   C48        41      1865+3368x+2394x^2+772x^3+94x^4 
   C48        42      1810+3156x+2129x^2+664x^3+80x^4 
   C48        43      1922+3434x+2331x^2+710x^3+82x^4 
   C48        44      1796+3032x+1910x^2+533x^3+53x^4 
   C48        45      1861+3260x+2194x^2+678x^3+85x^4 
   C48        46      1720+2852x+1746x^2+462x^3+46x^4 
   C48        47      1830+3107x+1945x^2+530x^3+55x^4+1x^5 
   C48        48      1661+2636x+1457x^2+308x^3+17x^4 
   C48        49      1723+2784x+1531x^2+325x^3+21x^4 
   C48        50      1730+2783x+1554x^2+338x^3+19x^4 
   C48        51      1776+3044x+2035x^2+689x^3+120x^4+8x^5 
   C48        52      1719+2786x+1585x^2+363x^3+25x^4 
   C48        53      1638+2578x+1435x^2+331x^3+27x^4 
   C48        54      1744+2989x+1916x^2+550x^3+65x^4+2x^5 
   C48        55      1748+3046x+2017x^2+604x^3+68x^4 
   C48        56      1824+3252x+2209x^2+680x^3+75x^4 
   C48        57      1821+3063x+1764x^2+387x^3+24x^4 
   C48        58      1755+2948x+1872x^2+564x^3+86x^4+6x^5 
   C48        59      1651+2640x+1442x^2+298x^3+18x^4 
   C48        60      1772+2991x+1932x^2+608x^3+96x^4+6x^5 
   C48        61      1609+2428x+1208x^2+240x^3+25x^4 
   C48        62      1739+2864x+1697x^2+426x^3+36x^4 
   C48        63      1718+2788x+1665x^2+460x^3+58x^4+2x^5 
   C48        64      1556+2408x+1280x^2+266x^3+19x^4 
   C48        65      1621+2600x+1497x^2+361x^3+29x^4 
   C48        66      1581+2474x+1322x^2+270x^3+15x^4 
   C48        67      1605+2475x+1286x^2+250x^3+14x^4 
   C48        68      1561+2470x+1358x^2+294x^3+20x^4 
   C48        69      1640+2636x+1453x^2+320x^3+24x^4 
   C48        70      1486+2246x+1083x^2+164x^3+4x^4 
   C48        71      1521+2259x+1104x^2+197x^3+11x^4 
   C48        72      1526+2245x+1058x^2+161x^3+1x^4 
   C48        73      1537+2352x+1270x^2+288x^3+24x^4 
   C48        74      1590+2482x+1348x^2+298x^3+21x^4 
   C48        75      1507+2261x+1157x^2+236x^3+16x^4 
   C48        76      1785+2952x+1693x^2+396x^3+34x^4 
   C48        77      1699+2673x+1421x^2+287x^3+16x^4 
   C48        78      1733+2838x+1677x^2+440x^3+52x^4+2x^5 
   C48        79      1696+2766x+1613x^2+410x^3+46x^4+2x^5 
   C48        80      1732+2936x+1898x^2+560x^3+66x^4 
   C48        81      1736+2888x+1797x^2+492x^3+50x^4 
   C48        82      1724+2896x+1868x^2+546x^3+61x^4 
   C48        83      1717+3012x+2157x^2+758x^3+114x^4+2x^5 
   C48        84      1609+2558x+1442x^2+318x^3+20x^4 
   C48        85      1634+2629x+1574x^2+413x^3+42x^4 
   C48        86      1567+2483x+1465x^2+384x^3+42x^4+1x^5 
   C48        87      1658+2712x+1674x^2+463x^3+49x^4 
   C48        88      1566+2479x+1455x^2+377x^3+38x^4 
   C48        89      1593+2527x+1419x^2+325x^3+25x^4 
   C48        90      1576+2437x+1307x^2+254x^3+5x^4 
   C48        91      1653+2858x+2028x^2+722x^3+117x^4+5x^5 
   C48        92      1671+2855x+1911x^2+601x^3+74x^4 
   C48        93      1544+2450x+1454x^2+377x^3+37x^4+1x^5 
   C48        94      1616+2650x+1624x^2+446x^3+47x^4 
   C48        95      1669+2848x+1876x^2+574x^3+70x^4 
   C48        96      1616+2588x+1451x^2+312x^3+18x^4 
   C48        97      1662+2786x+1742x^2+484x^3+52x^4 
   C48        98      1617+2528x+1324x^2+248x^3+10x^4 
   C48        99      1586+2481x+1381x^2+318x^3+25x^4 
   C48       100      1614+2547x+1417x^2+328x^3+27x^4 
   C48       101      1574+2423x+1284x^2+273x^3+21x^4 
   C48       102      1550+2417x+1371x^2+342x^3+40x^4+2x^5 
   C48       103      1622+2599x+1502x^2+358x^3+27x^4 
   C48       104      1548+2467x+1467x^2+386x^3+38x^4 
   C48       105      1550+2450x+1375x^2+322x^3+28x^4 
   C48       106      1586+2616x+1694x^2+530x^3+75x^4+3x^5 
   C48       107      1572+2352x+1131x^2+194x^3+12x^4 
   C48       108      1665+2791x+1867x^2+654x^3+121x^4+8x^5 
   C48       109      1753+2875x+1676x^2+413x^3+40x^4+1x^5 
   C48       110      1617+2613x+1612x^2+495x^3+78x^4+5x^5 
   C48       111      1648+2762x+1831x^2+626x^3+113x^4+8x^5 
   C48       112      1586+2450x+1278x^2+258x^3+16x^4 
   C48       113      1652+2669x+1580x^2+424x^3+47x^4 
   C48       114      1605+2455x+1262x^2+248x^3+14x^4 
   C48       115      1648+2612x+1462x^2+348x^3+38x^4+2x^5 
   C48       116      1574+2420x+1299x^2+285x^3+23x^4+1x^5 
   C48       117      1552+2412x+1342x^2+314x^3+24x^4 
   C48       118      1563+2456x+1430x^2+380x^3+42x^4+1x^5 
   C48       119      1535+2354x+1255x^2+276x^3+23x^4 
   C48       120      1637+2577x+1417x^2+322x^3+26x^4 
   C48       121      1634+2710x+1771x^2+582x^3+93x^4+5x^5 
   C48       122      1654+2656x+1512x^2+356x^3+29x^4 
   C48       123      1670+2690x+1539x^2+382x^3+39x^4+1x^5 
   C48       124      1492+2257x+1178x^2+252x^3+24x^4+1x^5 
   C48       125      1536+2394x+1288x^2+278x^3+22x^4 
   C48       126      1611+2571x+1414x^2+299x^3+18x^4 
   C48       127      1544+2482x+1499x^2+416x^3+46x^4 
   C48       128      1584+2525x+1452x^2+359x^3+33x^4 
   C48       129      1446+2138x+1049x^2+185x^3+7x^4 
   C48       130      1648+2666x+1588x^2+407x^3+38x^4 
   C48       131      1594+2553x+1520x^2+389x^3+35x^4 
   C48       132      1572+2338x+1118x^2+166x^3+2x^4 
   C48       133      1674+2817x+1849x^2+574x^3+73x^4 
   C48       134      1672+2698x+1561x^2+374x^3+31x^4 
   C48       135      1616+2668x+1689x^2+490x^3+55x^4 
   C48       136      1678+2731x+1596x^2+387x^3+31x^4 
   C48       137      1637+2646x+1571x^2+400x^3+36x^4 
   C48       138      1702+2936x+2005x^2+650x^3+85x^4 
   C48       139      1578+2550x+1575x^2+439x^3+46x^4 
   C48       140      1600+2605x+1598x^2+445x^3+53x^4+2x^5 
   C48       141      1565+2542x+1608x^2+492x^3+70x^4+3x^5 
   C48       142      1570+2358x+1158x^2+200x^3+5x^4 
   C48       143      1812+3164x+2170x^2+716x^3+101x^4+2x^5 
   C48       144      1892+3172x+1873x^2+448x^3+35x^4 
   C48       145      1544+2407x+1310x^2+271x^3+13x^4 
   C48       146      1631+2657x+1574x^2+400x^3+37x^4 
   C48       147      1521+2221x+1016x^2+146x^3 
   C48       148      1626+2701x+1673x^2+463x^3+51x^4 
   C48       149      1598+2680x+1755x^2+544x^3+68x^4 
   C48       150      1606+2710x+1792x^2+564x^3+72x^4 
   C48       151      1482+2208x+1091x^2+183x^3+2x^4 
   C48       152      1609+2672x+1703x^2+510x^3+64x^4 
   C48       153      1660+2754x+1680x^2+448x^3+44x^4 
   C48       154      1579+2397x+1219x^2+246x^3+17x^4 
   C48       155      1554+2351x+1188x^2+233x^3+15x^4 
   C48       156      1541+2422x+1354x^2+304x^3+19x^4 
   C48       157      1685+2660x+1487x^2+356x^3+33x^4 
   C48       158      1502+2332x+1341x^2+320x^3+21x^4 
   C48       159      1562+2478x+1481x^2+405x^3+52x^4+3x^5 
   C48       160      1702+3102x+2477x^2+1068x^3+239x^4+22x^5 
   C48       161      1722+3140x+2491x^2+1082x^3+255x^4+26x^5 
   C48       162      1562+2559x+1674x^2+532x^3+78x^4+4x^5 
   C48       163      1654+2868x+2067x^2+770x^3+147x^4+12x^5 
   C48       164      1606+2555x+1492x^2+375x^3+36x^4+1x^5 
   C48       165      1516+2406x+1421x^2+360x^3+30x^4 
   C48       166      1583+2670x+1859x^2+714x^3+165x^4+20x^5+1x^6 
   C48       167      1495+2374x+1431x^2+400x^3+49x^4+2x^5 
   C48       168      1568+2584x+1738x^2+623x^3+125x^4+10x^5 
   C48       169      1532+2384x+1403x^2+384x^3+49x^4 
   C48       170      1576+2662x+1915x^2+786x^3+196x^4+24x^5+1x^6 
   C48       171      1513+2440x+1517x^2+424x^3+44x^4 
   C48       172      1544+2392x+1351x^2+317x^3+23x^4 
   C48       173      1611+2700x+1843x^2+645x^3+115x^4+8x^5 
   C48       174      1526+2284x+1167x^2+220x^3+11x^4 
   C48       175      1590+2582x+1655x^2+528x^3+87x^4+6x^5 
   C48       176      1520+2366x+1370x^2+344x^3+31x^4 
   C48       177      1584+2518x+1497x^2+400x^3+46x^4 
   C48       178      1494+2239x+1160x^2+226x^3+13x^4 
   C48       179      1477+2175x+1088x^2+195x^3+8x^4 
   C48       180      1581+2586x+1687x^2+550x^3+91x^4+6x^5 
   C48       181      1556+2365x+1257x^2+253x^3+13x^4 
   C48       182      1596+2498x+1419x^2+336x^3+30x^4+1x^5 
   C48       183      1508+2350x+1345x^2+330x^3+29x^4 
   C48       184      1559+2427x+1364x^2+308x^3+20x^4 
   C48       185      1502+2380x+1424x^2+384x^3+40x^4 
   C48       186      1666+2992x+2424x^2+1184x^3+365x^4+60x^5+4x^6 
   C48       187      1497+2399x+1467x^2+431x^3+63x^4+4x^5 
   C48       188      1575+2710x+1914x^2+724x^3+157x^4+18x^5+1x^6 
   C48       189      1782+2672x+1268x^2+216x^3+12x^4 
   C48       190      1644+2548x+1369x^2+292x^3+24x^4 
   C48       191      1621+2638x+1653x^2+484x^3+65x^4+2x^5 
   C48       192      1510+2356x+1380x^2+352x^3+31x^4 
   C48       193      1532+2410x+1427x^2+376x^3+39x^4 
   C48       194      1466+2192x+1157x^2+234x^3+9x^4 
   C48       195      1460+2216x+1180x^2+239x^3+8x^4 
   C48       196      1560+2636x+1781x^2+578x^3+77x^4 
   C48       197      1585+2711x+1908x^2+685x^3+117x^4+6x^5 
   C48       198      1576+2536x+1563x^2+444x^3+53x^4 
   C48       199      1568+2660x+1802x^2+588x^3+79x^4 
 
   C50         1      3376+6310x+3785x^2+730x^3 
   C50         2      2105+3618x+2292x^2+732x^3+119x^4+8x^5 
   C50         3      3276+6624x+4932x^2+1734x^3+303x^4+18x^5 
   C50         4      2293+4192x+2788x^2+771x^3+73x^4 
   C50         5      2263+4039x+2551x^2+638x^3+50x^4 
   C50         6      2342+4116x+2358x^2+429x^3 
   C50         7      2579+5123x+3904x^2+1399x^3+223x^4+12x^5 
   C50         8      2330+4211x+2698x^2+697x^3+59x^4 
   C50         9      2468+4452x+2801x^2+720x^3+70x^4+2x^5 
   C50        10      2432+4332x+2650x^2+636x^3+49x^4 
   C50        11      2663+5030x+3395x^2+988x^3+117x^4+3x^5 
   C50        12      2403+4233x+2563x^2+608x^3+44x^4 
   C50        13      2719+5606x+4601x^2+1896x^3+359x^4+22x^5 
   C50        14      2515+4751x+3320x^2+1068x^3+154x^4+7x^5 
   C50        15      2293+4116x+2647x^2+734x^3+80x^4+2x^5 
   C50        16      2320+4262x+2922x^2+969x^3+160x^4+11x^5 
   C50        17      2152+3689x+2176x^2+530x^3+52x^4 
   C50        18      2340+4308x+2924x^2+878x^3+114x^4+5x^5 
   C50        19      2201+3825x+2376x^2+624x^3+64x^4+2x^5 
   C50        20      2326+4180x+2738x^2+776x^3+85x^4+3x^5 
   C50        21      2316+4144x+2697x^2+780x^3+102x^4+5x^5 
   C50        22      2541+4820x+3478x^2+1222x^3+216x^4+16x^5 
   C50        23      2348+4306x+2998x^2+993x^3+159x^4+10x^5 
   C50        24      2431+4644x+3365x^2+1142x^3+172x^4+8x^5 
   C50        25      2335+4348x+3073x^2+1034x^3+166x^4+10x^5 
   C50        26      2488+4689x+3338x^2+1138x^3+189x^4+12x^5 
   C50        27      2278+4137x+2767x^2+870x^3+141x^4+10x^5 
   C50        28      2162+3789x+2384x^2+656x^3+77x^4+2x^5 
   C50        29      2258+4014x+2665x^2+826x^3+119x^4+6x^5 
   C50        30      2252+3956x+2551x^2+761x^3+109x^4+6x^5 
   C50        31      2206+3752x+2252x^2+567x^3+60x^4+3x^5 
   C50        32      2243+3835x+2234x^2+490x^3+28x^4 
   C50        33      2277+3895x+2334x^2+568x^3+47x^4 
   C50        34      2468+4323x+2617x^2+643x^3+56x^4+1x^5 
   C50        35      2478+4335x+2617x^2+621x^3+44x^4 
   C50        36      2387+4239x+2685x^2+712x^3+69x^4+1x^5 
   C50        37      2571+4598x+2958x^2+832x^3+94x^4+2x^5 
   C50        38      2565+4790x+3337x^2+1062x^3+148x^4+6x^5 
   C50        39      2355+4124x+2608x^2+683x^3+59x^4 
   C50        40      2306+4144x+2796x^2+827x^3+89x^4 
   C50        41      2383+4281x+2841x^2+863x^3+114x^4+3x^5 
   C50        42      2304+4058x+2626x^2+728x^3+70x^4 
   C50        43      2436+4474x+3058x^2+902x^3+96x^4+2x^5 
   C50        44      2374+4188x+2708x^2+755x^3+75x^4 
   C50        45      2592+4824x+3335x^2+1049x^3+142x^4+6x^5 
   C50        46      2374+4337x+3039x^2+1003x^3+154x^4+8x^5 
   C50        47      2326+4117x+2676x^2+753x^3+79x^4 
   C50        48      2253+3799x+2163x^2+457x^3+22x^4 
   C50        49      2174+3619x+2107x^2+504x^3+44x^4 
   C50        50      2306+4133x+2834x^2+958x^3+167x^4+12x^5 
   C50        51      2402+4345x+2912x^2+879x^3+112x^4+5x^5 
   C50        52      2444+4609x+3494x^2+1383x^3+287x^4+23x^5 
   C50        53      2364+4355x+3100x^2+1059x^3+172x^4+10x^5 
   C50        54      2264+3964x+2515x^2+671x^3+60x^4 
   C50        55      2498+4952x+4040x^2+1696x^3+359x^4+29x^5 
   C50        56      2308+4050x+2491x^2+642x^3+65x^4+2x^5 
   C50        57      2500+4587x+3095x^2+912x^3+107x^4+4x^5 
   C50        58      2556+4922x+3751x^2+1425x^3+269x^4+18x^5 
   C50        59      2412+4516x+3244x^2+1113x^3+181x^4+10x^5 
   C50        60      2320+4104x+2573x^2+645x^3+54x^4+1x^5 
   C50        61      2630+5113x+3759x^2+1252x^3+170x^4+6x^5 
   C50        62      2344+4181x+2730x^2+783x^3+91x^4+3x^5 
   C50        63      2268+4012x+2675x^2+829x^3+119x^4+6x^5 
   C50        64      2157+3610x+2141x^2+531x^3+57x^4+3x^5 
   C50        65      2314+4006x+2426x^2+598x^3+50x^4 
   C50        66      2439+4464x+3072x^2+966x^3+130x^4+5x^5 
   C50        67      2959+5671x+3988x^2+1281x^3+187x^4+8x^5 
   C50        68      2282+4014x+2623x^2+826x^3+132x^4+7x^5 
   C50        69      2496+4519x+3030x^2+917x^3+108x^4 
   C50        70      2332+4137x+2704x^2+804x^3+102x^4+3x^5 
   C50        71      2332+4083x+2469x^2+590x^3+46x^4+1x^5 
   C50        72      2352+4216x+2805x^2+826x^3+90x^4 
   C50        73      2383+4293x+2909x^2+943x^3+147x^4+8x^5 
   C50        74      2088+3582x+2257x^2+640x^3+81x^4+5x^5 
   C50        75      2204+3755x+2242x^2+545x^3+45x^4 
   C50        76      2196+3735x+2220x^2+525x^3+38x^4 
   C50        77      2182+3676x+2192x^2+548x^3+49x^4 
   C50        78      2120+3632x+2201x^2+564x^3+57x^4+1x^5 
   C50        79      2250+3908x+2365x^2+587x^3+54x^4+1x^5 
   C50        80      1983+3241x+1767x^2+351x^3+16x^4 
   C50        81      2043+3329x+1860x^2+421x^3+39x^4+2x^5 
   C50        82      2069+3457x+2120x^2+594x^3+76x^4+4x^5 
   C50        83      2090+3508x+2171x^2+631x^3+92x^4+6x^5 
   C50        84      2093+3408x+1874x^2+393x^3+23x^4 
   C50        85      2124+3601x+2236x^2+621x^3+70x^4 
   C50        86      2214+3761x+2183x^2+474x^3+23x^4 
   C50        87      2089+3527x+2174x^2+607x^3+81x^4+5x^5 
   C50        88      2120+3607x+2281x^2+669x^3+83x^4 
   C50        89      2067+3410x+1934x^2+432x^3+31x^4 
   C50        90      2052+3274x+1700x^2+309x^3+14x^4 
   C50        91      2106+3499x+2071x^2+523x^3+49x^4 
   C50        92      2240+3773x+2141x^2+446x^3+21x^4 
   C50        93      2450+4370x+2767x^2+732x^3+69x^4+1x^5 
   C50        94      2262+3844x+2249x^2+523x^3+40x^4 
   C50        95      2264+3806x+2145x^2+443x^3+21x^4 
   C50        96      2299+3902x+2337x^2+586x^3+52x^4 
   C50        97      2215+3793x+2354x^2+607x^3+53x^4 
   C50        98      2206+3826x+2464x^2+677x^3+62x^4 
   C50        99      2231+3775x+2286x^2+555x^3+40x^4 
   C50       100      2208+3848x+2523x^2+726x^3+73x^4 
   C50       101      2101+3573x+2254x^2+617x^3+61x^4 
   C50       102      2104+3514x+2097x^2+512x^3+42x^4 
   C50       103      2110+3521x+2061x^2+480x^3+30x^4 
   C50       104      2116+3710x+2523x^2+800x^3+103x^4+2x^5 
   C50       105      2163+3883x+2771x^2+985x^3+172x^4+11x^5 
   C50       106      2268+4043x+2705x^2+822x^3+110x^4+6x^5 
   C50       107      2250+4144x+3083x^2+1169x^3+226x^4+18x^5 
   C50       108      2168+3905x+2759x^2+956x^3+164x^4+11x^5 
   C50       109      2142+3643x+2243x^2+585x^3+53x^4 
   C50       110      2305+4211x+2991x^2+1039x^3+181x^4+12x^5 
   C50       111      2277+4183x+3038x^2+1094x^3+197x^4+14x^5 
   C50       112      2149+3619x+2142x^2+503x^3+37x^4 
   C50       113      2281+3947x+2427x^2+608x^3+53x^4+2x^5 
   C50       114      2235+3945x+2637x^2+803x^3+101x^4+2x^5 
   C50       115      2167+3802x+2471x^2+693x^3+69x^4 
   C50       116      2211+3961x+2676x^2+817x^3+108x^4+5x^5 
   C50       117      2129+3674x+2353x^2+661x^3+68x^4 
   C50       118      2161+3634x+2153x^2+505x^3+36x^4 
   C50       119      2156+3633x+2202x^2+549x^3+45x^4 
   C50       120      2136+3661x+2346x^2+670x^3+78x^4+2x^5 
   C50       121      2148+3856x+2778x^2+1008x^3+184x^4+13x^5 
   C50       122      2119+3712x+2549x^2+879x^3+161x^4+13x^5 
   C50       123      2055+3458x+2149x^2+579x^3+60x^4+2x^5 
   C50       124      2166+3645x+2149x^2+501x^3+32x^4 
   C50       125      2491+4304x+2508x^2+564x^3+40x^4 
   C50       126      2141+3517x+1995x^2+451x^3+33x^4 
   C50       127      2132+3546x+2134x^2+574x^3+70x^4+3x^5 
   C50       128      2108+3496x+2076x^2+547x^3+69x^4+3x^5 
   C50       129      2200+3658x+2104x^2+488x^3+38x^4 
   C50       130      2143+3600x+2175x^2+575x^3+61x^4 
   C50       131      2226+3693x+2021x^2+375x^3+8x^4 
   C50       132      2242+3905x+2518x^2+752x^3+104x^4+5x^5 
   C50       133      2142+3619x+2214x^2+578x^3+54x^4 
   C50       134      2261+3828x+2254x^2+538x^3+44x^4 
   C50       135      2135+3707x+2481x^2+815x^3+135x^4+9x^5 
   C50       136      2171+3643x+2161x^2+547x^3+58x^4+2x^5 
   C50       137      2141+3679x+2372x^2+714x^3+96x^4+4x^5 
   C50       138      2281+4019x+2593x^2+764x^3+107x^4+6x^5 
   C50       139      2144+3672x+2338x^2+682x^3+91x^4+4x^5 
   C50       140      2172+3694x+2310x^2+650x^3+80x^4+3x^5 
   C50       141      2154+3673x+2306x^2+648x^3+79x^4+3x^5 
   C50       142      2229+3844x+2433x^2+688x^3+84x^4+3x^5 
   C50       143      2103+3508x+2050x^2+470x^3+32x^4 
   C50       144      2025+3310x+1911x^2+445x^3+32x^4 
   C50       145      2054+3424x+2058x^2+536x^3+59x^4+2x^5 
   C50       146      2078+3434x+1984x^2+446x^3+25x^4 
   C50       147      2051+3425x+2060x^2+527x^3+50x^4 
   C50       148      2107+3455x+1905x^2+386x^3+20x^4 
   C50       149      2107+3571x+2118x^2+497x^3+33x^4 
   C50       150      2013+3352x+2013x^2+516x^3+49x^4+1x^5 
   C50       151      2177+3764x+2315x^2+597x^3+61x^4+3x^5 
   C50       152      2070+3505x+2143x^2+577x^3+69x^4+3x^5 
   C50       153      2102+3832x+2844x^2+1113x^3+233x^4+20x^5 
   C50       154      2121+3726x+2481x^2+790x^3+124x^4+8x^5 
   C50       155      1998+3325x+1963x^2+490x^3+45x^4 
   C50       156      2153+3817x+2490x^2+747x^3+105x^4+5x^5 
   C50       157      2160+3678x+2040x^2+354x^3 
   C50       158      2153+3881x+2724x^2+966x^3+180x^4+14x^5 
   C50       159      2093+3367x+1778x^2+330x^3+11x^4 
   C50       160      2164+3550x+1919x^2+367x^3+13x^4 
   C50       161      2157+3628x+2145x^2+545x^3+62x^4+4x^5 
   C50       162      2166+3689x+2250x^2+614x^3+83x^4+6x^5 
   C50       163      2304+4148x+2869x^2+962x^3+163x^4+11x^5 
   C50       164      2192+3869x+2618x^2+844x^3+131x^4+7x^5 
   C50       165      2188+3703x+2225x^2+538x^3+39x^4 
   C50       166      2241+4003x+2778x^2+935x^3+152x^4+8x^5 
   C50       167      2334+4150x+2718x^2+790x^3+102x^4+6x^5 
   C50       168      2300+3906x+2342x^2+553x^3+35x^4 
   C50       169      2112+3539x+2144x^2+542x^3+46x^4 
   C50       170      2106+3603x+2316x^2+666x^3+73x^4 
   C50       171      2198+3763x+2314x^2+576x^3+43x^4 
   C50       172      2247+4072x+2912x^2+1023x^3+176x^4+12x^5 
   C50       173      2233+4009x+2798x^2+933x^3+145x^4+8x^5 
   C50       174      2120+3623x+2299x^2+633x^3+64x^4 
   C50       175      2300+4003x+2534x^2+688x^3+72x^4+2x^5 
   C50       176      2247+3850x+2315x^2+557x^3+44x^4 
   C50       177      2259+4145x+3005x^2+1079x^3+197x^4+17x^5 
   C50       178      2255+3990x+2596x^2+731x^3+78x^4+2x^5 
   C50       179      2289+4196x+2965x^2+974x^3+141x^4+8x^5 
   C50       180      2401+4228x+2734x^2+779x^3+92x^4+3x^5 
   C50       181      2178+3672x+2124x^2+438x^3+12x^4 
   C50       182      2165+3771x+2460x^2+726x^3+92x^4+4x^5 
   C50       183      2052+3429x+2067x^2+524x^3+45x^4 
   C50       184      2194+4006x+2903x^2+1055x^3+192x^4+14x^5 
   C50       185      2163+3638x+2072x^2+428x^3+18x^4 
   C50       186      2240+4037x+2771x^2+894x^3+133x^4+7x^5 
   C50       187      2108+3594x+2232x^2+598x^3+63x^4+2x^5 
   C50       188      2226+4051x+2896x^2+1018x^3+176x^4+12x^5 
   C50       189      2210+4039x+2923x^2+1051x^3+187x^4+13x^5 
   C50       190      2173+3723x+2293x^2+600x^3+62x^4+2x^5 
   C50       191      2156+3887x+2783x^2+1015x^3+194x^4+15x^5 
   C50       192      2115+3579x+2158x^2+541x^3+48x^4 
   C50       193      2109+3570x+2216x^2+639x^3+88x^4+5x^5 
   C50       194      2145+3586x+2135x^2+563x^3+68x^4+4x^5 
   C50       195      2224+4032x+2835x^2+980x^3+169x^4+12x^5 
   C50       196      2048+3381x+1953x^2+465x^3+40x^4 
   C50       197      2149+3672x+2265x^2+591x^3+53x^4 
   C50       198      2126+3659x+2322x^2+644x^3+65x^4 
   C50       199      2196+4006x+2886x^2+1020x^3+171x^4+10x^5 
   C50       200      2101+3642x+2349x^2+665x^3+69x^4 
   C50       201      2098+3653x+2394x^2+701x^3+76x^4 
   C50       202      2174+3999x+2942x^2+1060x^3+174x^4+8x^5 
   C50       203      2254+4109x+2867x^2+936x^3+135x^4+6x^5 
   C50       204      2149+3705x+2332x^2+636x^3+65x^4 
   C50       205      2281+4078x+2679x^2+775x^3+96x^4+5x^5 
   C50       206      2172+3636x+2140x^2+543x^3+56x^4 
   C50       207      2274+4169x+2954x^2+1001x^3+161x^4+10x^5 
   C50       208      2130+3729x+2445x^2+741x^3+105x^4+6x^5 
   C50       209      2108+3506x+2070x^2+520x^3+48x^4+1x^5 
   C50       210      2314+3873x+2254x^2+536x^3+45x^4 
   C50       211      2250+3901x+2519x^2+729x^3+85x^4 
   C50       212      2212+4013x+2939x^2+1086x^3+204x^4+15x^5 
   C50       213      2233+4036x+2954x^2+1104x^3+210x^4+15x^5 
   C50       214      2330+4316x+3208x^2+1202x^3+232x^4+20x^5 
   C50       215      2170+3896x+2797x^2+995x^3+175x^4+12x^5 
   C50       216      2134+3761x+2613x^2+868x^3+129x^4+6x^5 
   C50       217      2103+3530x+2153x^2+550x^3+47x^4 
   C50       218      2134+3728x+2538x^2+870x^3+164x^4+13x^5 
   C50       219      2057+3478x+2202x^2+604x^3+59x^4+1x^5 
   C50       220      2068+3529x+2291x^2+691x^3+97x^4+5x^5 
   C50       221      2096+3777x+2719x^2+947x^3+146x^4+6x^5 
   C50       222      2118+3889x+2926x^2+1126x^3+217x^4+16x^5 
   C50       223      2103+3540x+2203x^2+605x^3+67x^4 
   C50       224      2014+3329x+2033x^2+532x^3+49x^4 
   C50       225      2090+3696x+2629x^2+919x^3+149x^4+7x^5 
   C50       226      2242+4268x+3519x^2+1643x^3+447x^4+55x^5 
   C50       227      2031+3240x+1770x^2+357x^3+17x^4 
   C50       228      2084+3584x+2360x^2+711x^3+92x^4+4x^5 
   C50       229      2067+3562x+2387x^2+736x^3+90x^4+1x^5 
   C50       230      2124+3549x+2139x^2+556x^3+60x^4+2x^5 
   C50       231      2122+3682x+2434x^2+761x^3+116x^4+6x^5 
   C50       232      2088+3622x+2433x^2+783x^3+120x^4+6x^5 
   C50       233      2030+3414x+2125x^2+573x^3+55x^4 
   C50       234      2167+3756x+2506x^2+808x^3+130x^4+8x^5 
   C50       235      2138+3632x+2276x^2+631x^3+73x^4+2x^5 
   C50       236      2056+3536x+2343x^2+725x^3+100x^4+5x^5 
   C50       237      2126+3840x+2769x^2+996x^3+177x^4+12x^5 
   C50       238      2140+3904x+2963x^2+1227x^3+291x^4+30x^5 
   C50       239      2022+3396x+2105x^2+564x^3+55x^4 
   C50       240      2112+3760x+2576x^2+825x^3+115x^4+5x^5 
   C50       241      2076+3641x+2460x^2+787x^3+114x^4+5x^5 
   C50       242      2128+3460x+1894x^2+346x^3 
   C50       243      2018+3305x+1915x^2+452x^3+36x^4 
   C50       244      2097+3515x+2142x^2+572x^3+63x^4 
   C50       245      1973+3179x+1782x^2+388x^3+24x^4 
   C50       246      2060+3587x+2411x^2+743x^3+87x^4 
   C50       247      2005+3352x+2081x^2+565x^3+60x^4+2x^5 
   C50       248      2070+3635x+2493x^2+788x^3+96x^4 
   C50       249      2013+3381x+2126x^2+591x^3+59x^4 
   C50       250      2005+3201x+1716x^2+309x^3 
   C50       251      2020+3376x+2025x^2+495x^3+36x^4 
   C50       252      2084+3577x+2291x^2+651x^3+73x^4+2x^5 
   C50       253      2160+3738x+2395x^2+670x^3+70x^4 
   C50       254      1982+3000x+1441x^2+224x^3 
   C50       255      2059+3334x+1939x^2+505x^3+53x^4 
   C50       256      2183+3756x+2518x^2+900x^3+183x^4+17x^5 
   C50       257      2039+3139x+1540x^2+245x^3 
   C50       258      1890+2823x+1296x^2+168x^3 
   C50       259      2030+3380x+2056x^2+546x^3+54x^4 
   C50       260      2191+4162x+3335x^2+1379x^3+279x^4+20x^5 
   C50       261      2245+4210x+3307x^2+1420x^3+347x^4+39x^5 
   C50       262      2297+4591x+4043x^2+1977x^3+536x^4+65x^5 
   C50       263      2124+3944x+2971x^2+1069x^3+154x^4 
   C50       264      2100+3863x+2874x^2+1028x^3+152x^4+2x^5 
   C50       265      2006+3390x+2141x^2+590x^3+57x^4 
   C50       266      2134+3986x+3057x^2+1150x^3+190x^4+6x^5 
   C50       267      2085+3767x+2735x^2+989x^3+172x^4+10x^5 
   C50       268      2136+3876x+2848x^2+1063x^3+198x^4+14x^5 
   C50       269      2099+3594x+2279x^2+631x^3+66x^4+1x^5 
   C50       270      2136+3978x+3021x^2+1101x^3+162x^4 
   C50       271      2343+4920x+4625x^2+2380x^3+665x^4+81x^5 
 
   C52         1      2822+5146x+3452x^2+1128x^3+177x^4+10x^5 
   C52         2      3830+7540x+5302x^2+1648x^3+213x^4 
   C52         3      3486+7750x+7070x^2+3348x^3+870x^4+116x^5+6x^6 
   C52         4      3398+7279x+6198x^2+2622x^3+583x^4+65x^5+3x^6 
   C52         5      3263+6406x+4491x^2+1340x^3+154x^4 
   C52         6      3348+6912x+5425x^2+1980x^3+338x^4+24x^5 
   C52         7      3059+5677x+3646x^2+922x^3+73x^4 
   C52         8      3181+5987x+3921x^2+1030x^3+89x^4 
   C52         9      3356+6559x+4621x^2+1405x^3+173x^4+6x^5 
   C52        10      3576+7311x+5613x^2+2032x^3+356x^4+25x^5 
   C52        11      3291+6394x+4504x^2+1367x^3+153x^4 
   C52        12      3151+6168x+4457x^2+1478x^3+223x^4+13x^5 
   C52        13      3596+7885x+6993x^2+3230x^3+807x^4+95x^5+3x^6 
   C52        14      3485+7154x+5513x^2+1952x^3+308x^4+17x^5 
   C52        15      3488+7160x+5540x^2+2058x^3+399x^4+38x^5+1x^6 
   C52        16      2905+5363x+3472x^2+960x^3+117x^4+6x^5 
   C52        17      3246+6508x+4942x^2+1814x^3+347x^4+32x^5+1x^6 
   C52        18      3317+6355x+4351x^2+1286x^3+162x^4+9x^5 
   C52        19      3111+5777x+3732x^2+967x^3+81x^4 
   C52        20      3215+6030x+3902x^2+1006x^3+86x^4 
   C52        21      3499+7094x+5388x^2+1932x^3+328x^4+22x^5 
   C52        22      3164+6218x+4588x^2+1564x^3+253x^4+20x^5+1x^6 
   C52        23      3004+5745x+4092x^2+1308x^3+177x^4+8x^5 
   C52        24      3216+6407x+4879x^2+1761x^3+302x^4+20x^5 
   C52        25      3262+6535x+5030x^2+1856x^3+330x^4+23x^5 
   C52        26      3462+6922x+5148x^2+1732x^3+255x^4+12x^5 
   C52        27      3139+6061x+4439x^2+1572x^3+283x^4+22x^5 
   C52        28      3149+6208x+4619x^2+1609x^3+257x^4+14x^5 
   C52        29      3462+7366x+6229x^2+2680x^3+618x^4+74x^5+4x^6 
   C52        30      3416+7014x+5545x^2+2137x^3+412x^4+33x^5 
   C52        31      3124+6176x+4625x^2+1632x^3+263x^4+12x^5 
   C52        32      2893+5397x+3637x^2+1081x^3+141x^4+6x^5 
   C52        33      2955+5447x+3595x^2+1002x^3+100x^4+1x^5 
   C52        34      2937+5399x+3645x^2+1114x^3+154x^4+9x^5 
   C52        35      3022+5757x+4230x^2+1572x^3+328x^4+37x^5+2x^6 
   C52        36      3146+6081x+4447x^2+1565x^3+273x^4+20x^5 
   C52        37      3284+6779x+5746x^2+2633x^3+701x^4+101x^5+6x^6 
   C52        38      3369+6779x+5205x^2+1962x^3+407x^4+50x^5+3x^6 
   C52        39      3039+5736x+4004x^2+1249x^3+167x^4+8x^5 
   C52        40      3221+6603x+5543x^2+2487x^3+630x^4+79x^5+3x^6 
   C52        41      3095+5803x+3961x^2+1200x^3+161x^4+8x^5 
   C52        42      3074+5875x+4196x^2+1416x^3+231x^4+15x^5 
   C52        43      3256+6652x+5543x^2+2472x^3+625x^4+80x^5+3x^6 
   C52        44      3402+6767x+5125x^2+1889x^3+368x^4+37x^5+1x^6 
   C52        45      3559+7218x+5447x^2+1891x^3+303x^4+19x^5 
   C52        46      3136+5747x+3680x^2+965x^3+90x^4+1x^5 
   C52        47      3449+6624x+4626x^2+1435x^3+191x^4+8x^5 
   C52        48      3460+6598x+4529x^2+1366x^3+174x^4+6x^5 
   C52        49      3479+6738x+4847x^2+1619x^3+251x^4+14x^5 
   C52        50      3862+7786x+5828x^2+2050x^3+359x^4+28x^5 
   C52        51      3102+5760x+3853x^2+1091x^3+112x^4+2x^5 
   C52        52      3171+5963x+4046x^2+1159x^3+115x^4 
   C52        53      3208+6360x+4909x^2+1828x^3+319x^4+19x^5 
   C52        54      3168+6244x+4754x^2+1729x^3+297x^4+18x^5 
   C52        55      3064+5749x+3913x^2+1119x^3+107x^4+1x^5 
   C52        56      3182+6058x+4296x^2+1366x^3+177x^4+6x^5 
   C52        57      3209+6125x+4343x^2+1401x^3+194x^4+8x^5 
   C52        58      3518+7060x+5284x^2+1728x^3+210x^4 
   C52        59      3068+5707x+3852x^2+1091x^3+109x^4+1x^5 
   C52        60      3249+6507x+5067x^2+1868x^3+304x^4+14x^5 
   C52        61      3443+6921x+5283x^2+1906x^3+325x^4+21x^5 
   C52        62      3009+5620x+3913x^2+1235x^3+171x^4+10x^5 
   C52        63      3181+6238x+4827x^2+1917x^3+420x^4+48x^5+2x^6 
   C52        64      3154+6165x+4639x^2+1696x^3+300x^4+20x^5 
   C52        65      3444+7492x+6908x^2+3422x^3+923x^4+117x^5+4x^6 
   C52        66      3413+7338x+6636x^2+3217x^3+855x^4+105x^5+3x^6 
   C52        67      3585+7429x+5920x^2+2210x^3+374x^4+24x^5+1x^6 
   C52        68      3162+6082x+4424x^2+1494x^3+232x^4+13x^5 
   C52        69      3334+6501x+4643x^2+1422x^3+160x^4+1x^5 
   C52        70      3322+6710x+5402x^2+2203x^3+470x^4+45x^5+1x^6 
   C52        71      3138+5901x+4026x^2+1177x^3+132x^4+3x^5 
   C52        72      3198+6236x+4599x^2+1568x^3+241x^4+13x^5 
   C52        73      3271+6268x+4280x^2+1204x^3+112x^4 
   C52        74      2978+5475x+3674x^2+1083x^3+128x^4+3x^5 
   C52        75      3164+5990x+4166x^2+1278x^3+160x^4+5x^5 
   C52        76      3276+6647x+5400x^2+2262x^3+509x^4+54x^5+2x^6 
   C52        77      2999+5540x+3663x^2+1025x^3+111x^4+3x^5 
   C52        78      3108+5939x+4226x^2+1370x^3+195x^4+9x^5 
   C52        79      3165+6123x+4428x^2+1432x^3+192x^4+7x^5 
   C52        80      3122+5999x+4404x^2+1532x^3+249x^4+15x^5 
   C52        81      3146+6214x+4870x^2+1946x^3+414x^4+39x^5+1x^6 
   C52        82      2944+5480x+3917x^2+1390x^3+268x^4+24x^5+1x^6 
   C52        83      3285+6752x+5708x^2+2592x^3+677x^4+92x^5+5x^6 
   C52        84      3092+6020x+4586x^2+1746x^3+348x^4+30x^5 
   C52        85      3054+5742x+3963x^2+1221x^3+154x^4+5x^5 
   C52        86      3162+6286x+4976x^2+2020x^3+435x^4+44x^5+1x^6 
   C52        87      3108+5918x+4211x^2+1383x^3+208x^4+12x^5 
   C52        88      3206+6168x+4462x^2+1512x^3+235x^4+12x^5 
   C52        89      3314+6840x+5856x^2+2698x^3+693x^4+87x^5+3x^6 
   C52        90      3051+5707x+3949x^2+1194x^3+136x^4+3x^5 
   C52        91      3242+6444x+4992x^2+1908x^3+367x^4+32x^5+1x^6 
   C52        92      3540+7822x+7401x^2+3784x^3+1056x^4+140x^5+5x^6 
   C52        93      3391+6788x+5339x^2+2076x^3+411x^4+37x^5+1x^6 
   C52        94      2969+5152x+2946x^2+648x^3+63x^4 
   C52        95      2945+5307x+3444x^2+1002x^3+127x^4+3x^5 
   C52        96      3120+5896x+4203x^2+1434x^3+236x^4+14x^5 
   C52        97      2942+5212x+3196x^2+782x^3+61x^4 
   C52        98      3154+6004x+4304x^2+1431x^3+210x^4+9x^5 
   C52        99      3362+6452x+4514x^2+1418x^3+205x^4+12x^5 
   C52       100      3057+5646x+3813x^2+1117x^3+124x^4+3x^5 
   C52       101      3212+6562x+5624x^2+2688x^3+740x^4+100x^5+4x^6 
   C52       102      2968+5426x+3622x^2+1069x^3+126x^4+2x^5 
   C52       103      3121+5780x+3818x^2+1064x^3+111x^4 
   C52       104      3174+5898x+3989x^2+1181x^3+143x^4+5x^5 
   C52       105      3653+7392x+5722x^2+2166x^3+418x^4+36x^5+1x^6 
   C52       106      3770+7804x+6239x^2+2430x^3+478x^4+42x^5+1x^6 
   C52       107      3376+6896x+5535x^2+2242x^3+482x^4+50x^5+2x^6 
   C52       108      3196+6212x+4286x^2+1206x^3+115x^4 
   C52       109      2907+5064x+2976x^2+678x^3+48x^4 
   C52       110      2809+4990x+3080x^2+742x^3+49x^4 
   C52       111      2952+5398x+3529x^2+984x^3+105x^4+2x^5 
   C52       112      2993+5548x+3751x^2+1130x^3+151x^4+7x^5 
   C52       113      2917+5222x+3331x^2+916x^3+101x^4+2x^5 
   C52       114      2923+5424x+3611x^2+1040x^3+123x^4+4x^5 
   C52       115      3069+5739x+3840x^2+1108x^3+132x^4+5x^5 
   C52       116      2696+4788x+2943x^2+728x^3+60x^4 
   C52       117      2790+4879x+3002x^2+749x^3+61x^4 
   C52       118      2817+5049x+3327x^2+986x^3+129x^4+6x^5 
   C52       119      2780+5018x+3394x^2+1083x^3+171x^4+12x^5 
   C52       120      2707+4730x+2973x^2+830x^3+108x^4+6x^5 
   C52       121      2718+4630x+2684x^2+599x^3+43x^4 
   C52       122      2838+5009x+3115x^2+803x^3+75x^4+1x^5 
   C52       123      2838+5159x+3516x^2+1138x^3+182x^4+12x^5 
   C52       124      2878+5120x+3190x^2+809x^3+70x^4 
   C52       125      2662+4534x+2590x^2+550x^3+29x^4 
   C52       126      2822+5118x+3418x^2+1014x^3+119x^4+3x^5 
   C52       127      3392+6622x+4756x^2+1530x^3+204x^4+6x^5 
   C52       128      3118+5803x+3936x^2+1204x^3+168x^4+9x^5 
   C52       129      3173+5988x+4216x^2+1420x^3+252x^4+24x^5+1x^6 
   C52       130      3082+5524x+3459x^2+881x^3+75x^4 
   C52       131      3046+5763x+4117x^2+1362x^3+198x^4+8x^5 
   C52       132      3072+5853x+4218x^2+1421x^3+222x^4+12x^5 
   C52       133      2986+5680x+4143x^2+1412x^3+211x^4+9x^5 
   C52       134      2990+5664x+4057x^2+1329x^3+175x^4+2x^5 
   C52       135      3008+5578x+3798x^2+1126x^3+128x^4+2x^5 
   C52       136      2997+5492x+3654x^2+1041x^3+110x^4+3x^5 
   C52       137      3031+5882x+4532x^2+1777x^3+368x^4+36x^5+1x^6 
   C52       138      2841+5268x+3697x^2+1178x^3+156x^4+4x^5 
   C52       139      2910+5453x+3853x^2+1219x^3+152x^4+3x^5 
   C52       140      2874+5418x+3961x^2+1352x^3+201x^4+10x^5 
   C52       141      2954+5613x+4160x^2+1487x^3+254x^4+17x^5 
   C52       142      2964+5582x+3977x^2+1347x^3+216x^4+12x^5 
   C52       143      3137+6243x+4970x^2+2004x^3+423x^4+38x^5 
   C52       144      3108+6163x+4901x^2+1967x^3+399x^4+31x^5 
   C52       145      3339+6524x+4686x^2+1452x^3+170x^4+3x^5 
   C52       146      3121+6205x+4941x^2+1964x^3+383x^4+27x^5 
   C52       147      2963+5523x+3808x^2+1183x^3+157x^4+6x^5 
   C52       148      2876+5225x+3465x^2+960x^3+88x^4 
   C52       149      3099+5889x+4119x^2+1238x^3+136x^4 
   C52       150      2972+5577x+3979x^2+1288x^3+167x^4+3x^5 
   C52       151      2884+5208x+3370x^2+899x^3+82x^4+1x^5 
   C52       152      2961+5748x+4407x^2+1686x^3+329x^4+28x^5+1x^6 
   C52       153      3076+5900x+4198x^2+1318x^3+155x^4 
   C52       154      2806+5113x+3464x^2+1034x^3+114x^4 
   C52       155      2966+5532x+3856x^2+1201x^3+147x^4+2x^5 
   C52       156      2920+5573x+4144x^2+1495x^3+260x^4+16x^5 
   C52       157      2879+5384x+3768x^2+1184x^3+145x^4 
   C52       158      2844+5105x+3277x^2+910x^3+111x^4+6x^5 
   C52       159      2959+5511x+3827x^2+1228x^3+183x^4+10x^5 
   C52       160      2969+5494x+3757x^2+1152x^3+150x^4+6x^5 
   C52       161      2956+5568x+3986x^2+1289x^3+162x^4+2x^5 
   C52       162      2900+5360x+3754x^2+1232x^3+201x^4+20x^5+1x^6 
   C52       163      2959+5594x+4091x^2+1412x^3+212x^4+7x^5 
   C52       164      2918+5529x+4120x^2+1511x^3+272x^4+18x^5 
   C52       165      2922+5742x+4710x^2+2104x^3+543x^4+74x^5+4x^6 
   C52       166      3040+6151x+5206x^2+2382x^3+622x^4+86x^5+5x^6 
   C52       167      2845+5167x+3462x^2+1018x^3+113x^4 
   C52       168      2982+5616x+4015x^2+1329x^3+197x^4+10x^5 
   C52       169      2934+5677x+4419x^2+1805x^3+419x^4+50x^5+2x^6 
   C52       170      2800+5098x+3391x^2+972x^3+108x^4+3x^5 
   C52       171      3000+5946x+4759x^2+1878x^3+335x^4+16x^5 
   C52       172      3045+5951x+4644x^2+1793x^3+338x^4+25x^5 
   C52       173      2900+5301x+3560x^2+1037x^3+119x^4+4x^5 
   C52       174      3000+5641x+4033x^2+1365x^3+211x^4+10x^5 
   C52       175      3169+6305x+5042x^2+2038x^3+418x^4+34x^5 
   C52       176      3006+5639x+3942x^2+1279x^3+197x^4+12x^5 
   C52       177      2998+5506x+3739x^2+1112x^3+131x^4+3x^5 
   C52       178      3475+6824x+4736x^2+1336x^3+126x^4 
   C52       179      3570+7044x+4944x^2+1440x^3+148x^4 
   C52       180      2841+5008x+3085x^2+776x^3+68x^4 
   C52       181      2866+5021x+2978x^2+667x^3+41x^4 
   C52       182      3019+5671x+4048x^2+1382x^3+218x^4+8x^5 
   C52       183      2956+5407x+3637x^2+1108x^3+150x^4+6x^5 
   C52       184      2955+5382x+3494x^2+949x^3+88x^4 
   C52       185      2791+4813x+2838x^2+648x^3+46x^4 
   C52       186      2946+5317x+3334x^2+830x^3+65x^4 
   C52       187      2881+5177x+3419x^2+1024x^3+137x^4+6x^5 
   C52       188      3086+5712x+3915x^2+1230x^3+177x^4+10x^5 
   C52       189      2855+5111x+3300x^2+925x^3+103x^4+2x^5 
   C52       190      2891+5160x+3185x^2+783x^3+62x^4 
   C52       191      2991+5372x+3340x^2+828x^3+67x^4 
   C52       192      2835+4976x+3030x^2+715x^3+44x^4 
   C52       193      2961+5403x+3604x^2+1053x^3+121x^4+3x^5 
   C52       194      3005+5631x+4032x^2+1378x^3+217x^4+10x^5 
   C52       195      2844+5155x+3514x^2+1134x^3+179x^4+12x^5 
   C52       196      2945+5491x+3902x^2+1326x^3+215x^4+13x^5 
   C52       197      2948+5256x+3255x^2+816x^3+70x^4 
   C52       198      3074+5520x+3483x^2+910x^3+84x^4 
   C52       199      3375+6579x+4747x^2+1504x^3+183x^4+3x^5 
   C52       200      3180+6285x+4807x^2+1717x^3+256x^4+6x^5 
   C52       201      3108+5904x+4085x^2+1205x^3+129x^4+2x^5 
   C52       202      2774+4958x+3220x^2+887x^3+85x^4 
   C52       203      2782+4976x+3225x^2+882x^3+84x^4 
   C52       204      2854+5220x+3522x^2+1048x^3+124x^4+2x^5 
   C52       205      2793+5094x+3466x^2+1030x^3+110x^4 
   C52       206      2800+5044x+3260x^2+886x^3+84x^4 
   C52       207      2813+5121x+3440x^2+1027x^3+120x^4 
   C52       208      2817+5034x+3226x^2+837x^3+66x^4 
   C52       209      3044+5778x+4097x^2+1287x^3+152x^4 
   C52       210      2808+5056x+3293x^2+912x^3+91x^4 
   C52       211      2719+4838x+3103x^2+850x^3+88x^4+2x^5 
   C52       212      2754+4802x+2886x^2+688x^3+57x^4+2x^5 
   C52       213      2886+5385x+3822x^2+1285x^3+203x^4+12x^5 
   C52       214      2945+5569x+3929x^2+1258x^3+175x^4+8x^5 
   C52       215      2834+5310x+3838x^2+1325x^3+216x^4+14x^5 
   C52       216      2946+5545x+3775x^2+1088x^3+112x^4+1x^5 
   C52       217      2897+5394x+3779x^2+1233x^3+182x^4+8x^5 
   C52       218      2848+5498x+4319x^2+1797x^3+413x^4+47x^5+2x^6 
   C52       219      2761+4935x+3209x^2+890x^3+87x^4+1x^5 
   C52       220      2726+4901x+3233x^2+946x^3+118x^4+6x^5 
   C52       221      3024+5690x+3943x^2+1260x^3+194x^4+12x^5 
   C52       222      2948+5498x+3742x^2+1107x^3+122x^4 
   C52       223      2856+5277x+3583x^2+1068x^3+123x^4+2x^5 
   C52       224      2987+5608x+3817x^2+1115x^3+118x^4 
   C52       225      3177+6118x+4218x^2+1208x^3+119x^4 
   C52       226      2773+4772x+2862x^2+720x^3+75x^4+3x^5 
   C52       227      2757+4762x+2914x^2+795x^3+103x^4+6x^5 
   C52       228      2844+4986x+3120x^2+865x^3+104x^4+4x^5 
   C52       229      2901+5194x+3352x^2+962x^3+112x^4 
   C52       230      2963+5682x+4168x^2+1455x^3+234x^4+11x^5 
   C52       231      2689+4673x+2863x^2+753x^3+90x^4+5x^5 
   C52       232      2805+5232x+3779x^2+1345x^3+239x^4+17x^5 
   C52       233      2888+5273x+3454x^2+947x^3+94x^4+2x^5 
   C52       234      2923+5514x+3926x^2+1293x^3+189x^4+9x^5 
   C52       235      2807+5206x+3644x^2+1175x^3+165x^4+6x^5 
   C52       236      2926+5568x+4070x^2+1433x^3+244x^4+16x^5 
   C52       237      2784+5145x+3513x^2+1104x^3+162x^4+9x^5 
   C52       238      2987+5500x+3608x^2+980x^3+91x^4 
   C52       239      3332+6512x+4678x^2+1470x^3+178x^4+2x^5 
   C52       240      3408+6758x+5086x^2+1790x^3+285x^4+15x^5 
   C52       241      3739+7771x+6221x^2+2353x^3+410x^4+28x^5+1x^6 
   C52       242      3382+6896x+5708x^2+2542x^3+634x^4+70x^5 
   C52       243      3040+5481x+3490x^2+891x^3+73x^4+2x^5 
   C52       244      3267+6258x+4393x^2+1328x^3+145x^4 
   C52       245      3202+6193x+4578x^2+1591x^3+255x^4+14x^5 
   C52       246      3061+5744x+4077x^2+1341x^3+200x^4+10x^5 
   C52       247      3059+5844x+4280x^2+1473x^3+233x^4+13x^5 
   C52       248      3155+6050x+4411x^2+1466x^3+187x^4 
   C52       249      2986+5581x+3941x^2+1262x^3+164x^4+3x^5 
   C52       250      3144+5973x+4116x^2+1203x^3+125x^4+1x^5 
   C52       251      2980+5509x+3745x^2+1098x^3+115x^4 
   C52       252      3094+6087x+4843x^2+1966x^3+406x^4+33x^5 
   C52       253      3028+5988x+4819x^2+2006x^3+448x^4+49x^5+2x^6 
   C52       254      3172+6078x+4405x^2+1450x^3+198x^4+6x^5 
   C52       255      2964+5662x+4283x^2+1634x^3+334x^4+36x^5+2x^6 
   C52       256      3157+5946x+4085x^2+1206x^3+127x^4 
   C52       257      3203+6264x+4604x^2+1506x^3+191x^4+2x^5 
   C52       258      2963+5526x+3827x^2+1190x^3+159x^4+5x^5 
   C52       259      3056+5811x+4139x^2+1338x^3+177x^4+3x^5 
   C52       260      3114+5967x+4352x^2+1478x^3+214x^4+5x^5 
   C52       261      3169+6320x+5028x^2+1966x^3+354x^4+18x^5 
   C52       262      2839+5134x+3418x^2+995x^3+114x^4+4x^5 
   C52       263      2953+5316x+3393x^2+891x^3+84x^4+3x^5 
   C52       264      2795+4886x+2963x^2+689x^3+41x^4 
   C52       265      3004+5636x+3902x^2+1188x^3+136x^4 
   C52       266      2898+5423x+3844x^2+1241x^3+156x^4 
   C52       267      2890+5372x+3732x^2+1168x^3+145x^4 
   C52       268      3028+5649x+3873x^2+1164x^3+131x^4 
   C52       269      3000+5606x+3881x^2+1183x^3+134x^4 
   C52       270      2790+4891x+2980x^2+716x^3+51x^4 
   C52       271      2977+5639x+4095x^2+1397x^3+211x^4+9x^5 
   C52       272      2960+5537x+3878x^2+1231x^3+168x^4+8x^5 
   C52       273      3032+5837x+4380x^2+1606x^3+291x^4+22x^5 
   C52       274      2939+5667x+4306x^2+1605x^3+291x^4+20x^5 
   C52       275      2919+5550x+4047x^2+1374x^3+208x^4+10x^5 
   C52       276      2876+5357x+3786x^2+1258x^3+194x^4+10x^5 
   C52       277      2976+5504x+3707x^2+1081x^3+116x^4 
   C52       278      3134+5912x+4062x^2+1206x^3+132x^4 
   C52       279      3020+5949x+4617x^2+1757x^3+325x^4+23x^5 
   C52       280      2732+4794x+2942x^2+717x^3+54x^4 
   C52       281      3030+5887x+4434x^2+1548x^3+211x^4 
   C52       282      2840+5323x+3834x^2+1280x^3+176x^4+4x^5 
   C52       283      3066+5832x+4141x^2+1296x^3+150x^4 
   C52       284      3036+5962x+4610x^2+1766x^3+347x^4+31x^5 
   C52       285      2788+5009x+3226x^2+848x^3+67x^4 
   C52       286      2793+4975x+3152x^2+828x^3+76x^4 
   C52       287      3081+5929x+4304x^2+1406x^3+178x^4+2x^5 
   C52       288      2847+5237x+3584x^2+1095x^3+128x^4 
   C52       289      2824+5163x+3487x^2+1046x^3+131x^4+5x^5 
   C52       290      2948+5414x+3610x^2+1047x^3+128x^4+6x^5 
   C52       291      2991+5851x+4483x^2+1650x^3+283x^4+17x^5 
   C52       292      3009+5648x+3884x^2+1158x^3+126x^4 
   C52       293      3142+6100x+4501x^2+1570x^3+262x^4+16x^5 
   C52       294      2842+4888x+2858x^2+650x^3+46x^4 
   C52       295      2972+5597x+3939x^2+1254x^3+176x^4+10x^5 
   C52       296      3240+6486x+4929x^2+1701x^3+225x^4 
   C52       297      3107+6056x+4543x^2+1637x^3+284x^4+19x^5 
   C52       298      2912+5277x+3467x^2+991x^3+115x^4+3x^5 
   C52       299      3024+5789x+4229x^2+1468x^3+253x^4+23x^5+1x^6 
   C52       300      2829+4881x+2876x^2+658x^3+45x^4 
   C52       301      2964+5646x+4164x^2+1503x^3+284x^4+28x^5+1x^6 
   C52       302      2948+5665x+4239x^2+1541x^3+279x^4+24x^5+1x^6 
   C52       303      2925+5553x+4020x^2+1356x^3+207x^4+12x^5 
   C52       304      2858+5112x+3336x^2+1009x^3+156x^4+12x^5 
   C52       305      2790+4930x+3126x^2+875x^3+110x^4+6x^5 
   C52       306      2946+5715x+4424x^2+1733x^3+361x^4+37x^5+1x^6 
   C52       307      2886+5492x+4083x^2+1470x^3+256x^4+18x^5 
   C52       308      2907+5496x+4025x^2+1449x^3+269x^4+25x^5+1x^6 
   C52       309      2962+5789x+4536x^2+1809x^3+383x^4+40x^5+1x^6 
   C52       310      2886+5462x+4005x^2+1409x^3+233x^4+14x^5 
   C52       311      3022+5720x+4091x^2+1364x^3+212x^4+12x^5 
   C52       312      2868+5176x+3328x^2+900x^3+88x^4 
   C52       313      2988+5392x+3308x^2+764x^3+48x^4 
   C52       314      2856+5291x+3708x^2+1243x^3+201x^4+10x^5 
   C52       315      3148+5784x+3910x^2+1188x^3+142x^4 
   C52       316      2891+5415x+4127x^2+1755x^3+449x^4+61x^5+3x^6 
   C52       317      2822+5023x+3401x^2+1174x^3+224x^4+19x^5 
   C52       318      2740+4700x+2858x^2+741x^3+69x^4 
   C52       319      2715+4552x+2617x^2+604x^3+44x^4 
   C52       320      2793+4863x+3010x^2+770x^3+70x^4 
   C52       321      3020+5793x+4360x^2+1597x^3+286x^4+20x^5 
   C52       322      2955+5547x+4047x^2+1424x^3+242x^4+15x^5 
   C52       323      2748+4928x+3309x^2+978x^3+110x^4+2x^5 
   C52       324      2870+5391x+3958x^2+1417x^3+253x^4+19x^5 
   C52       325      2918+5609x+4398x^2+1818x^3+417x^4+43x^5 
   C52       326      2784+5244x+3933x^2+1428x^3+234x^4+11x^5 
   C52       327      3056+6460x+6025x^2+3164x^3+962x^4+153x^5+9x^6 
   C52       328      2999+6065x+5187x^2+2381x^3+590x^4+64x^5 
   C52       329      2772+5081x+3561x^2+1158x^3+165x^4+8x^5 
   C52       330      3014+5864x+4596x^2+1888x^3+432x^4+46x^5 
   C52       331      2808+5189x+3624x^2+1163x^3+169x^4+9x^5 
   C52       332      2814+5081x+3412x^2+1091x^3+177x^4+11x^5 
   C52       333      3113+6688x+6518x^2+3704x^3+1259x^4+228x^5+16x^6 
   C52       334      2988+6138x+5490x^2+2774x^3+830x^4+134x^5+9x^6 
   C52       335      2908+5340x+3675x^2+1144x^3+142x^4 
   C52       336      2925+5644x+4460x^2+1812x^3+379x^4+32x^5 
   C52       337      2865+5393x+4005x^2+1460x^3+262x^4+18x^5 
   C52       338      3032+5665x+4034x^2+1343x^3+201x^4+9x^5 
   C52       339      3205+6262x+4817x^2+1824x^3+348x^4+28x^5 
   C52       340      2925+5376x+3735x^2+1212x^3+192x^4+12x^5 
   C52       341      2774+4989x+3328x^2+984x^3+116x^4+2x^5 
   C52       342      2806+5223x+3729x^2+1241x^3+187x^4+10x^5 
   C52       343      2961+5911x+4951x^2+2250x^3+582x^4+77x^5+3x^6 
   C52       344      2878+5413x+3998x^2+1494x^3+293x^4+23x^5 
   C52       345      2881+5205x+3461x^2+1019x^3+130x^4+6x^5 
   C52       346      2669+4578x+2787x^2+698x^3+64x^4 
   C52       347      2697+4733x+3016x^2+805x^3+73x^4 
   C52       348      2718+4828x+3215x^2+944x^3+104x^4 
   C52       349      2834+5292x+3939x^2+1476x^3+287x^4+24x^5 
   C52       350      2926+5496x+4053x^2+1499x^3+293x^4+24x^5 
   C52       351      2757+4865x+3132x^2+860x^3+87x^4 
   C52       352      2870+5127x+3324x^2+926x^3+102x^4+3x^5 
   C52       353      2756+4873x+3122x^2+839x^3+79x^4 
   C52       354      2985+5504x+3922x^2+1312x^3+195x^4+8x^5 
   C52       355      2884+5222x+3551x^2+1112x^3+163x^4+8x^5 
   C52       356      2892+5090x+3168x^2+794x^3+63x^4 
   C52       357      2856+5381x+3983x^2+1449x^3+266x^4+21x^5 
   C52       358      2760+5059x+3587x^2+1219x^3+200x^4+13x^5 
   C52       359      2868+5092x+3251x^2+868x^3+84x^4 
   C52       360      2802+5316x+3992x^2+1480x^3+274x^4+21x^5 
   C52       361      2852+5452x+4192x^2+1651x^3+344x^4+31x^5 
   C52       362      2874+5408x+3980x^2+1412x^3+243x^4+16x^5 
   C52       363      2830+5250x+3719x^2+1214x^3+166x^4+4x^5 
   C52       364      2840+5201x+3590x^2+1151x^3+171x^4+9x^5 
   C52       365      2920+5798x+4801x^2+2142x^3+545x^4+72x^5+3x^6 
   C52       366      2998+6260x+5710x^2+2910x^3+853x^4+129x^5+7x^6 
   C52       367      2794+5173x+3703x^2+1264x^3+202x^4+12x^5 
   C52       368      2858+5564x+4468x^2+1908x^3+469x^4+64x^5+4x^6 
   C52       369      2755+5033x+3517x^2+1204x^3+213x^4+15x^5 
   C52       370      2742+4848x+3122x^2+843x^3+77x^4 
   C52       371      2968+5691x+4262x^2+1609x^3+334x^4+39x^5+2x^6 
   C52       372      3025+5904x+4613x^2+1934x^3+484x^4+66x^5+4x^6 
   C52       373      2777+5101x+3529x^2+1122x^3+160x^4+9x^5 
   C52       374      2859+5524x+4301x^2+1729x^3+380x^4+43x^5+2x^6 
   C52       375      2822+5440x+4146x^2+1492x^3+230x^4+8x^5 
   C52       376      2870+5618x+4438x^2+1712x^3+302x^4+16x^5 
   C52       377      2819+5457x+4259x^2+1646x^3+303x^4+19x^5 
   C52       378      3031+6430x+5955x^2+3048x^3+887x^4+132x^5+7x^6 
   C52       379      2884+5546x+4206x^2+1537x^3+254x^4+12x^5 
   C52       380      2928+5768x+4492x^2+1656x^3+258x^4+6x^5 
   C52       381      3056+6010x+4658x^2+1734x^3+286x^4+10x^5 
   C52       382      2752+5053x+3500x^2+1103x^3+149x^4+6x^5 
   C52       383      2987+5962x+4934x^2+2226x^3+583x^4+78x^5+4x^6 
   C52       384      2966+6067x+5295x^2+2541x^3+702x^4+101x^5+5x^6 
   C52       385      2813+4942x+3094x^2+816x^3+81x^4 
   C52       386      2872+5168x+3474x^2+1038x^3+118x^4 
   C52       387      2748+4799x+3009x^2+812x^3+96x^4+5x^5 
   C52       388      2873+5160x+3433x^2+1000x^3+109x^4 
   C52       389      2837+5118x+3435x^2+1024x^3+118x^4 
   C52       390      3002+5666x+4111x^2+1427x^3+240x^4+16x^5 
   C52       391      2775+4740x+2734x^2+566x^3+24x^4 
   C52       392      3072+5826x+4226x^2+1463x^3+242x^4+12x^5 
   C52       393      2916+5158x+3333x^2+940x^3+103x^4 
   C52       394      2874+5252x+3616x^2+1124x^3+159x^4+8x^5 
   C52       395      2740+4722x+2903x^2+750x^3+73x^4 
   C52       396      2850+5081x+3270x^2+876x^3+86x^4+3x^5 
   C52       397      2929+5284x+3487x^2+1012x^3+121x^4 
   C52       398      2786+5070x+3536x^2+1200x^3+210x^4+17x^5 
   C52       399      2704+4876x+3335x^2+1012x^3+112x^4 
   C52       400      2610+4443x+2638x^2+615x^3+39x^4 
   C52       401      2734+4804x+3019x^2+772x^3+60x^4 
   C52       402      2800+5092x+3495x^2+1102x^3+157x^4+10x^5 
   C52       403      2697+4644x+2785x^2+652x^3+44x^4 
   C52       404      2833+5195x+3583x^2+1129x^3+150x^4+4x^5 
   C52       405      2867+5440x+4073x^2+1528x^3+295x^4+24x^5 
   C52       406      2634+4550x+2799x^2+703x^3+56x^4 
   C52       407      2762+5145x+3678x^2+1188x^3+149x^4+2x^5 
   C52       408      2756+5138x+3697x^2+1203x^3+145x^4 
   C52       409      2793+5039x+3317x^2+940x^3+105x^4+4x^5 
   C52       410      2808+5259x+3750x^2+1216x^3+155x^4 
   C52       411      2958+5562x+3947x^2+1260x^3+157x^4 
   C52       412      2691+4764x+3103x^2+884x^3+97x^4+2x^5 
   C52       413      2845+5254x+3777x^2+1350x^3+258x^4+26x^5+1x^6 
   C52       414      2797+5124x+3578x^2+1155x^3+161x^4+6x^5 
   C52       415      2775+4927x+3188x^2+908x^3+111x^4+5x^5 
   C52       416      2853+5221x+3574x^2+1095x^3+128x^4 
   C52       417      3033+5744x+4136x^2+1366x^3+179x^4 
   C52       418      2995+5728x+4318x^2+1629x^3+317x^4+27x^5 
   C52       419      2924+5408x+3689x^2+1082x^3+109x^4 
   C52       420      2905+5406x+3784x^2+1198x^3+149x^4 
   C52       421      2738+5040x+3559x^2+1138x^3+136x^4 
   C52       422      2856+5696x+4693x^2+1916x^3+360x^4+20x^5 
   C52       423      2783+5137x+3663x^2+1243x^3+197x^4+12x^5 
   C52       424      2854+5594x+4444x^2+1728x^3+306x^4+16x^5 
   C52       425      2790+5379x+4149x^2+1524x^3+231x^4+6x^5 
   C52       426      2758+5095x+3633x^2+1247x^3+208x^4+14x^5 
   C52       427      2840+5258x+3636x^2+1114x^3+136x^4+4x^5 
   C52       428      2796+5084x+3434x^2+1020x^3+114x^4 
   C52       429      2856+5292x+3688x^2+1139x^3+128x^4 
   C52       430      2804+5334x+3998x^2+1436x^3+234x^4+12x^5 
   C52       431      3188+6264x+4884x^2+1976x^3+468x^4+64x^5+4x^6 
   C52       432      3204+6376x+5060x^2+2060x^3+480x^4+64x^5+4x^6 
   C52       433      2904+5272x+3581x^2+1180x^3+228x^4+24x^5+1x^6 
   C52       434      2941+5760x+4675x^2+2048x^3+520x^4+72x^5+4x^6 
   C52       435      2892+5392x+3700x^2+1072x^3+102x^4 
   C52       436      2814+5429x+4211x^2+1589x^3+274x^4+14x^5 
   C52       437      2700+4980x+3564x^2+1164x^3+147x^4 
 
   C54         1      3881+7763x+5937x^2+2299x^3+456x^4+36x^5 
   C54         2      4960+11259x+9790x^2+3974x^3+711x^4+42x^5 
   C54         3      4562+9728x+7734x^2+2808x^3+456x^4+25x^5 
   C54         4      4208+8425x+6029x^2+1833x^3+219x^4+7x^5 
   C54         5      4437+9265x+7166x^2+2500x^3+374x^4+18x^5 
   C54         6      4359+8989x+6782x^2+2279x^3+330x^4+15x^5 
   C54         7      4968+10800x+8829x^2+3401x^3+627x^4+48x^5 
   C54         8      4400+9153x+7124x^2+2601x^3+454x^4+30x^5 
   C54         9      4712+10427x+8932x^2+3758x^3+808x^4+87x^5+4x^6 
   C54        10      4493+9745x+8131x^2+3274x^3+639x^4+52x^5+1x^6 
   C54        11      4746+10399x+8750x^2+3569x^3+709x^4+56x^5+1x^6 
   C54        12      4208+8682x+6660x^2+2417x^3+441x^4+34x^5 
   C54        13      4660+10228x+8646x^2+3553x^3+686x^4+48x^5 
   C54        14      4043+8129x+5892x^2+1860x^3+245x^4+10x^5 
   C54        15      4108+8081x+5760x^2+1851x^3+277x^4+17x^5 
   C54        16      4372+8951x+6835x^2+2469x^3+428x^4+26x^5 
   C54        17      4260+8596x+6405x^2+2207x^3+367x^4+27x^5 
   C54        18      4177+8193x+5676x^2+1672x^3+197x^4+6x^5 
   C54        19      4340+8744x+6389x^2+2059x^3+287x^4+14x^5 
   C54        20      4399+9280x+7576x^2+3088x^3+672x^4+76x^5+4x^6 
   C54        21      4468+9711x+8329x^2+3648x^3+898x^4+126x^5+8x^6 
   C54        22      4148+8587x+6771x^2+2536x^3+455x^4+32x^5 
   C54        23      4208+8558x+6459x^2+2230x^3+350x^4+21x^5 
   C54        24      4276+8861x+6927x^2+2521x^3+425x^4+27x^5 
   C54        25      4615+9732x+7724x^2+2874x^3+506x^4+35x^5 
   C54        26      4228+8633x+6659x^2+2416x^3+408x^4+24x^5 
   C54        27      4880+11311x+10793x^2+5578x^3+1678x^4+280x^5+20x^6 
   C54        28      4342+9217x+7489x^2+2943x^3+588x^4+57x^5+2x^6 
   C54        29      4686+10221x+8621x^2+3548x^3+727x^4+67x^5+2x^6 
   C54        30      3909+7839x+5825x^2+2010x^3+327x^4+19x^5 
   C54        31      4298+9102x+7377x^2+2880x^3+551x^4+43x^5 
   C54        32      4239+8743x+7008x^2+2798x^3+596x^4+66x^5+3x^6 
   C54        33      4217+8757x+7162x^2+3005x^3+709x^4+91x^5+5x^6 
   C54        34      4057+8247x+6452x^2+2441x^3+454x^4+33x^5 
   C54        35      3963+7905x+5970x^2+2120x^3+352x^4+22x^5 
   C54        36      4116+8367x+6521x^2+2472x^3+482x^4+45x^5+1x^6 
   C54        37      4248+8606x+6539x^2+2313x^3+377x^4+21x^5 
   C54        38      4240+8954x+7585x^2+3392x^3+875x^4+126x^5+8x^6 
   C54        39      4171+8277x+6008x^2+1960x^3+293x^4+18x^5 
   C54        40      4014+8092x+6131x^2+2210x^3+391x^4+29x^5 
   C54        41      4452+9253x+7187x^2+2580x^3+427x^4+28x^5 
   C54        42      4048+8140x+6157x^2+2176x^3+364x^4+27x^5 
   C54        43      4368+8708x+6335x^2+2062x^3+289x^4+12x^5 
   C54        44      4690+9588x+7299x^2+2613x^3+462x^4+35x^5 
   C54        45      5204+11122x+8901x^2+3326x^3+578x^4+38x^5 
   C54        46      4578+9270x+6877x^2+2311x^3+352x^4+20x^5 
   C54        47      4702+9703x+7453x^2+2674x^3+459x^4+31x^5 
   C54        48      4046+8019x+5862x^2+1903x^3+254x^4+10x^5 
   C54        49      4009+7992x+5906x^2+1923x^3+237x^4+1x^5 
   C54        50      4056+8228x+6330x^2+2265x^3+362x^4+20x^5 
   C54        51      4016+7850x+5623x^2+1785x^3+234x^4+8x^5 
   C54        52      4215+8359x+6083x^2+1997x^3+285x^4+13x^5 
   C54        53      4132+8093x+5750x^2+1799x^3+227x^4+5x^5 
   C54        54      4187+8312x+6030x^2+1924x^3+249x^4+9x^5 
   C54        55      4158+8170x+5785x^2+1730x^3+180x^4+2x^5 
   C54        56      4783+10403x+8721x^2+3486x^3+653x^4+43x^5 
   C54        57      4321+8771x+6614x^2+2209x^3+292x^4+6x^5 
   C54        58      4253+8620x+6618x^2+2471x^3+470x^4+36x^5 
   C54        59      4230+9025x+7728x^2+3376x^3+767x^4+80x^5+3x^6 
   C54        60      4150+8327x+6220x^2+2098x^3+307x^4+16x^5 
   C54        61      4407+9445x+8074x^2+3437x^3+727x^4+63x^5+1x^6 
   C54        62      4437+9502x+7964x^2+3240x^3+630x^4+45x^5 
   C54        63      4454+9468x+7925x^2+3301x^3+702x^4+62x^5 
   C54        64      4301+8856x+7010x^2+2656x^3+486x^4+35x^5 
   C54        65      4498+9395x+7413x^2+2715x^3+452x^4+25x^5 
   C54        66      4230+8650x+6760x^2+2474x^3+409x^4+23x^5 
   C54        67      4263+8639x+6515x^2+2244x^3+341x^4+17x^5 
   C54        68      4030+7962x+5851x^2+1934x^3+270x^4+12x^5 
   C54        69      4222+8803x+7240x^2+3020x^3+661x^4+59x^5 
   C54        70      4083+8204x+6315x^2+2326x^3+411x^4+30x^5 
   C54        71      4059+8109x+6091x^2+2104x^3+325x^4+17x^5 
   C54        72      4367+9310x+7705x^2+3111x^3+611x^4+46x^5 
   C54        73      4448+9550x+8008x^2+3277x^3+642x^4+46x^5 
   C54        74      4356+9428x+8246x^2+3735x^3+900x^4+102x^5+4x^6 
   C54        75      4450+9502x+7924x^2+3232x^3+635x^4+44x^5 
   C54        76      4283+9105x+7668x^2+3198x^3+650x^4+47x^5 
   C54        77      4494+9593x+7936x^2+3170x^3+610x^4+44x^5 
   C54        78      4377+8986x+6782x^2+2268x^3+316x^4+13x^5 
   C54        79      4103+8269x+6330x^2+2270x^3+373x^4+20x^5 
   C54        80      3929+7700x+5613x^2+1828x^3+251x^4+11x^5 
   C54        81      4159+8624x+6949x^2+2646x^3+452x^4+24x^5 
   C54        82      4508+9912x+8783x^2+3942x^3+905x^4+85x^5 
   C54        83      4066+8038x+5937x^2+2025x^3+307x^4+15x^5 
   C54        84      4410+9436x+8108x^2+3608x^3+890x^4+120x^5+7x^6 
   C54        85      4444+9758x+8827x^2+4241x^3+1142x^4+164x^5+10x^6 
   C54        86      4275+8976x+7409x^2+2984x^3+581x^4+47x^5+1x^6 
   C54        87      4573+9804x+8177x^2+3318x^3+650x^4+48x^5 
   C54        88      4192+8517x+6509x^2+2282x^3+355x^4+19x^5 
   C54        89      4226+8571x+6472x^2+2202x^3+312x^4+11x^5 
   C54        90      4134+8329x+6216x^2+2063x^3+270x^4+5x^5 
   C54        91      4530+9815x+8480x^2+3641x^3+787x^4+75x^5+2x^6 
   C54        92      4498+9311x+7244x^2+2543x^3+370x^4+13x^5 
   C54        93      5230+11661x+10016x^2+4060x^3+746x^4+43x^5 
   C54        94      4505+9355x+7249x^2+2554x^3+388x^4+17x^5 
   C54        95      4418+9016x+6862x^2+2366x^3+353x^4+16x^5 
   C54        96      4836+10442x+8691x^2+3562x^3+766x^4+82x^5+3x^6 
   C54        97      4310+8872x+6934x^2+2511x^3+402x^4+19x^5 
   C54        98      4113+8260x+6343x^2+2475x^3+557x^4+67x^5+3x^6 
   C54        99      4148+8244x+5997x^2+1893x^3+220x^4+1x^5 
   C54       100      3930+7557x+5306x^2+1653x^3+224x^4+13x^5 
   C54       101      4239+8717x+7041x^2+2949x^3+713x^4+99x^5+6x^6 
   C54       102      4088+8167x+6136x^2+2114x^3+307x^4+10x^5 
   C54       103      4426+9367x+7773x^2+3204x^3+656x^4+51x^5 
   C54       104      4190+8475x+6404x^2+2238x^3+353x^4+20x^5 
   C54       105      4305+8999x+7472x^2+3245x^3+807x^4+109x^5+6x^6 
   C54       106      4314+8690x+6538x^2+2271x^3+360x^4+20x^5 
   C54       107      4068+8144x+6190x^2+2231x^3+379x^4+23x^5 
   C54       108      4333+8693x+6341x^2+2029x^3+264x^4+8x^5 
   C54       109      4106+8084x+5841x^2+1910x^3+282x^4+15x^5 
   C54       110      4248+8619x+6623x^2+2422x^3+425x^4+28x^5 
   C54       111      4569+10345x+10011x^2+5465x^3+1764x^4+310x^5+23x^6 
   C54       112      4757+10203x+8488x^2+3537x^3+786x^4+87x^5+4x^6 
   C54       113      4200+8571x+6724x^2+2635x^3+567x^4+65x^5+3x^6 
   C54       114      4340+8747x+6508x^2+2180x^3+316x^4+13x^5 
   C54       115      4325+8674x+6445x^2+2200x^3+342x^4+19x^5 
   C54       116      4592+9765x+7787x^2+2863x^3+477x^4+28x^5 
   C54       117      4288+8895x+6970x^2+2521x^3+394x^4+17x^5 
   C54       118      4382+9172x+7082x^2+2434x^3+353x^4+16x^5 
   C54       119      5488+12646x+11054x^2+4500x^3+857x^4+80x^5+4x^6 
   C54       120      4165+8270x+5837x^2+1700x^3+171x^4 
   C54       121      3858+7551x+5458x^2+1776x^3+249x^4+11x^5 
   C54       122      3978+7744x+5509x^2+1743x^3+230x^4+8x^5 
   C54       123      3976+7744x+5490x^2+1725x^3+232x^4+10x^5 
   C54       124      3924+7420x+4992x^2+1405x^3+137x^4 
   C54       125      4261+8707x+6587x^2+2272x^3+348x^4+17x^5 
   C54       126      3971+7842x+5619x^2+1770x^3+234x^4+10x^5 
   C54       127      3635+6952x+4708x^2+1349x^3+155x^4+5x^5 
   C54       128      3836+7393x+5180x^2+1552x^3+164x^4 
   C54       129      3857+7526x+5497x^2+1859x^3+292x^4+18x^5 
   C54       130      3815+7551x+5702x^2+2031x^3+338x^4+21x^5 
   C54       131      3780+7437x+5602x^2+2009x^3+331x^4+17x^5 
   C54       132      3754+7088x+4763x^2+1334x^3+139x^4+4x^5 
   C54       133      3895+7708x+5874x^2+2200x^3+417x^4+31x^5 
   C54       134      3861+7550x+5603x^2+2002x^3+358x^4+26x^5 
   C54       135      3880+7367x+5058x^2+1503x^3+172x^4+3x^5 
   C54       136      3657+6821x+4617x^2+1407x^3+197x^4+10x^5 
   C54       137      3786+7132x+4679x^2+1240x^3+116x^4+3x^5 
   C54       138      3781+7260x+5123x^2+1594x^3+191x^4+4x^5 
   C54       139      3831+7408x+5295x^2+1728x^3+255x^4+15x^5 
   C54       140      3714+7060x+4994x^2+1660x^3+273x^4+19x^5 
   C54       141      3774+7215x+4995x^2+1488x^3+163x^4 
   C54       142      3828+7337x+5053x^2+1466x^3+155x^4+4x^5 
   C54       143      3798+7191x+4834x^2+1372x^3+149x^4+3x^5 
   C54       144      3780+7144x+4810x^2+1381x^3+158x^4+5x^5 
   C54       145      4642+9756x+7682x^2+2798x^3+463x^4+27x^5 
   C54       146      4219+8309x+6040x^2+1993x^3+283x^4+10x^5 
   C54       147      4100+7841x+5269x^2+1444x^3+132x^4+1x^5 
   C54       148      4265+8413x+6052x^2+1951x^3+278x^4+14x^5 
   C54       149      3959+7620x+5340x^2+1663x^3+224x^4+11x^5 
   C54       150      3932+7569x+5325x^2+1697x^3+249x^4+15x^5 
   C54       151      3922+7497x+5206x^2+1618x^3+230x^4+15x^5 
   C54       152      3892+7391x+5036x^2+1466x^3+158x^4 
   C54       153      3852+7332x+5048x^2+1480x^3+168x^4+6x^5 
   C54       154      3935+8100x+6583x^2+2618x^3+510x^4+40x^5 
   C54       155      3941+7873x+5957x^2+2051x^3+293x^4+9x^5 
   C54       156      4060+8117x+6141x^2+2140x^3+339x^4+19x^5 
   C54       157      4050+8068x+6098x^2+2141x^3+343x^4+19x^5 
   C54       158      3996+7987x+6081x^2+2139x^3+328x^4+14x^5 
   C54       159      3942+7760x+5724x^2+1894x^3+262x^4+9x^5 
   C54       160      4132+8352x+6369x^2+2220x^3+336x^4+16x^5 
   C54       161      3919+7771x+5886x^2+2078x^3+328x^4+16x^5 
   C54       162      4012+8003x+5998x^2+2094x^3+342x^4+22x^5 
   C54       163      3830+7652x+5938x^2+2199x^3+375x^4+23x^5 
   C54       164      4073+8706x+7657x^2+3531x^3+866x^4+90x^5 
   C54       165      3837+7679x+6015x^2+2291x^3+413x^4+26x^5 
   C54       166      3766+7302x+5302x^2+1705x^3+208x^4+2x^5 
   C54       167      3978+8048x+6164x^2+2231x^3+386x^4+26x^5 
   C54       168      4092+8363x+6478x^2+2308x^3+362x^4+19x^5 
   C54       169      3933+7995x+6369x^2+2523x^3+514x^4+45x^5 
   C54       170      4096+8400x+6618x^2+2473x^3+431x^4+27x^5 
   C54       171      3928+7978x+6336x^2+2463x^3+470x^4+34x^5 
   C54       172      4053+8232x+6374x^2+2334x^3+405x^4+26x^5 
   C54       173      4012+7848x+5493x^2+1595x^3+158x^4 
   C54       174      3825+7280x+5041x^2+1500x^3+175x^4+7x^5 
   C54       175      3751+7368x+5559x^2+1962x^3+307x^4+15x^5 
   C54       176      3787+7471x+5713x^2+2117x^3+383x^4+26x^5 
   C54       177      3783+7258x+5113x^2+1529x^3+156x^4 
   C54       178      3887+7770x+6039x^2+2253x^3+403x^4+30x^5 
   C54       179      4023+8232x+6582x^2+2539x^3+460x^4+27x^5 
   C54       180      3821+7629x+5957x^2+2259x^3+423x^4+35x^5+1x^6 
   C54       181      3884+7698x+5860x^2+2130x^3+379x^4+32x^5+1x^6 
   C54       182      3965+7985x+6244x^2+2349x^3+412x^4+26x^5 
   C54       183      4011+8228x+6651x^2+2625x^3+502x^4+37x^5 
   C54       184      4108+8511x+6975x^2+2817x^3+565x^4+46x^5 
   C54       185      4041+8392x+6974x^2+2873x^3+574x^4+43x^5 
   C54       186      4211+8673x+6865x^2+2569x^3+446x^4+29x^5 
   C54       187      4034+8164x+6331x^2+2329x^3+399x^4+25x^5 
   C54       188      3990+7900x+5848x^2+1996x^3+314x^4+19x^5 
   C54       189      4046+8051x+6078x^2+2141x^3+351x^4+21x^5 
   C54       190      4126+8307x+6436x^2+2352x^3+397x^4+24x^5 
   C54       191      4014+7766x+5441x^2+1589x^3+161x^4+3x^5 
   C54       192      3980+7736x+5456x^2+1660x^3+197x^4+6x^5 
   C54       193      3988+7782x+5619x^2+1786x^3+224x^4+6x^5 
   C54       194      3891+7533x+5402x^2+1687x^3+195x^4+2x^5 
   C54       195      3861+7445x+5278x^2+1683x^3+236x^4+11x^5 
   C54       196      3898+7578x+5495x^2+1859x^3+302x^4+20x^5 
   C54       197      3770+7116x+4828x^2+1391x^3+143x^4 
   C54       198      3962+7838x+5938x^2+2180x^3+397x^4+30x^5 
   C54       199      3833+7406x+5372x^2+1847x^3+311x^4+21x^5 
   C54       200      3706+6906x+4651x^2+1381x^3+181x^4+9x^5 
   C54       201      3846+7390x+5280x^2+1728x^3+251x^4+11x^5 
   C54       202      3862+7476x+5410x^2+1784x^3+251x^4+10x^5 
   C54       203      3872+7403x+5188x^2+1627x^3+221x^4+10x^5 
   C54       204      3820+7226x+4815x^2+1297x^3+111x^4+1x^5 
   C54       205      3801+7140x+4676x^2+1218x^3+96x^4 
   C54       206      3880+7596x+5648x^2+1982x^3+325x^4+19x^5 
   C54       207      3842+7431x+5385x^2+1794x^3+261x^4+10x^5 
   C54       208      3827+7339x+5148x^2+1551x^3+170x^4+3x^5 
   C54       209      4036+8122x+6355x^2+2451x^3+473x^4+37x^5 
   C54       210      3968+7806x+5784x^2+2000x^3+311x^4+15x^5 
   C54       211      3891+7617x+5575x^2+1851x^3+263x^4+11x^5 
   C54       212      4116+8535x+7052x^2+2969x^3+658x^4+68x^5+2x^6 
   C54       213      3943+7686x+5559x^2+1837x^3+273x^4+15x^5 
   C54       214      3850+7362x+5112x^2+1503x^3+152x^4 
   C54       215      4074+8226x+6470x^2+2534x^3+506x^4+40x^5 
   C54       216      3898+7598x+5578x^2+1873x^3+268x^4+11x^5 
   C54       217      3880+7394x+5154x^2+1580x^3+194x^4+5x^5 
   C54       218      4272+8512x+6244x^2+2098x^3+331x^4+21x^5 
   C54       219      4263+8451x+6240x^2+2137x^3+336x^4+18x^5 
   C54       220      4124+8044x+5652x^2+1703x^3+206x^4+9x^5 
   C54       221      4246+8815x+7190x^2+2954x^3+640x^4+64x^5+2x^6 
   C54       222      4081+7954x+5614x^2+1707x^3+203x^4+7x^5 
   C54       223      3896+7366x+5044x^2+1479x^3+160x^4+2x^5 
   C54       224      4064+7957x+5609x^2+1659x^3+170x^4 
   C54       225      3614+6729x+4506x^2+1271x^3+132x^4+3x^5 
   C54       226      3704+7101x+5075x^2+1628x^3+223x^4+9x^5 
   C54       227      3723+7099x+4958x^2+1496x^3+172x^4+3x^5 
   C54       228      3800+7195x+4860x^2+1360x^3+134x^4+1x^5 
   C54       229      3782+7248x+5107x^2+1568x^3+191x^4+6x^5 
   C54       230      3929+7673x+5612x^2+1892x^3+295x^4+17x^5 
   C54       231      3688+6880x+4596x^2+1291x^3+132x^4 
   C54       232      3784+7290x+5213x^2+1662x^3+221x^4+8x^5 
   C54       233      3796+7389x+5402x^2+1857x^3+314x^4+26x^5+1x^6 
   C54       234      3793+7164x+4732x^2+1251x^3+109x^4+3x^5 
   C54       235      3608+6862x+4856x^2+1575x^3+227x^4+10x^5 
   C54       236      3856+7525x+5472x^2+1826x^3+273x^4+14x^5 
   C54       237      3740+7288x+5420x^2+1923x^3+322x^4+19x^5 
   C54       238      3920+8054x+6660x^2+2855x^3+666x^4+79x^5+4x^6 
   C54       239      3751+7226x+5148x^2+1622x^3+201x^4+5x^5 
   C54       240      3940+8298x+7224x^2+3363x^3+884x^4+125x^5+8x^6 
   C54       241      3759+7158x+4870x^2+1399x^3+153x^4+6x^5 
   C54       242      3824+7721x+6213x^2+2602x^3+623x^4+85x^5+5x^6 
   C54       243      3839+7493x+5395x^2+1726x^3+233x^4+12x^5 
   C54       244      3896+7987x+6559x^2+2778x^3+624x^4+60x^5 
   C54       245      3971+8112x+6481x^2+2533x^3+485x^4+37x^5 
   C54       246      3698+7140x+5147x^2+1654x^3+216x^4+8x^5 
   C54       247      3764+7591x+6061x^2+2395x^3+475x^4+42x^5+1x^6 
   C54       248      3704+7080x+4913x^2+1451x^3+166x^4+9x^5 
   C54       249      3887+7993x+6523x^2+2741x^3+629x^4+72x^5+3x^6 
   C54       250      3932+7849x+5895x^2+2069x^3+342x^4+21x^5 
   C54       251      4238+8601x+6399x^2+2118x^3+313x^4+18x^5 
   C54       252      3902+7702x+5636x^2+1855x^3+257x^4+9x^5 
   C54       253      3953+8146x+6632x^2+2689x^3+539x^4+40x^5 
   C54       254      3936+7703x+5436x^2+1640x^3+191x^4+5x^5 
   C54       255      3872+7787x+6054x^2+2296x^3+427x^4+30x^5 
   C54       256      4004+8210x+6605x^2+2626x^3+512x^4+36x^5 
   C54       257      3843+7631x+5732x^2+2001x^3+313x^4+16x^5 
   C54       258      4082+8233x+6142x^2+2066x^3+315x^4+20x^5 
   C54       259      4060+8655x+7531x^2+3437x^3+838x^4+87x^5 
   C54       260      3696+7035x+4868x^2+1443x^3+152x^4 
   C54       261      3824+7593x+5629x^2+1829x^3+216x^4 
   C54       262      3868+7676x+5714x^2+1899x^3+239x^4 
   C54       263      4049+8057x+5955x^2+1994x^3+289x^4+13x^5 
   C54       264      4011+8354x+7005x^2+3070x^3+727x^4+73x^5 
   C54       265      3810+7426x+5346x^2+1766x^3+273x^4+17x^5 
   C54       266      3978+7850x+5771x^2+1951x^3+302x^4+17x^5 
   C54       267      4110+8343x+6364x^2+2241x^3+362x^4+22x^5 
   C54       268      3774+6988x+4546x^2+1243x^3+141x^4+8x^5 
   C54       269      3891+7625x+5825x^2+2341x^3+556x^4+73x^5+3x^6 
   C54       270      3971+7945x+6306x^2+2665x^3+667x^4+96x^5+6x^6 
   C54       271      3826+7342x+5350x^2+1937x^3+377x^4+37x^5+2x^6 
   C54       272      3844+7224x+4837x^2+1381x^3+158x^4+9x^5 
   C54       273      3880+7526x+5476x^2+1922x^3+349x^4+30x^5 
   C54       274      3834+7446x+5547x^2+2048x^3+388x^4+30x^5 
   C54       275      4143+8348x+6443x^2+2496x^3+541x^4+66x^5+3x^6 
   C54       276      3900+7838x+6148x^2+2459x^3+545x^4+63x^5+3x^6 
   C54       277      3974+8292x+7018x^2+3147x^3+791x^4+99x^5+4x^6 
   C54       278      3870+7607x+5637x^2+1972x^3+343x^4+30x^5+1x^6 
   C54       279      3672+6880x+4645x^2+1346x^3+156x^4+6x^5 
   C54       280      3747+7280x+5343x^2+1849x^3+306x^4+20x^5 
   C54       281      4047+8329x+6660x^2+2607x^3+503x^4+38x^5 
   C54       282      3775+7407x+5527x^2+1930x^3+311x^4+19x^5 
   C54       283      3936+7828x+5867x^2+2070x^3+346x^4+22x^5 
   C54       284      3851+7638x+5774x^2+2045x^3+326x^4+17x^5 
   C54       285      3762+7296x+5319x^2+1798x^3+279x^4+17x^5 
   C54       286      3812+7423x+5400x^2+1785x^3+251x^4+9x^5 
   C54       287      3988+8053x+6207x^2+2289x^3+407x^4+28x^5 
   C54       288      4036+8050x+5978x^2+2023x^3+301x^4+14x^5 
   C54       289      4487+9136x+6840x^2+2263x^3+303x^4+10x^5 
   C54       290      4287+8625x+6516x^2+2334x^3+407x^4+28x^5 
   C54       291      3924+7458x+5127x^2+1508x^3+168x^4+3x^5 
   C54       292      4736+10056x+7924x^2+2752x^3+375x^4+12x^5 
   C54       293      4099+8108x+5972x^2+1974x^3+275x^4+11x^5 
   C54       294      4343+8711x+6382x^2+2078x^3+305x^4+19x^5 
   C54       295      4248+8608x+6633x^2+2414x^3+422x^4+30x^5 
   C54       296      4135+8131x+5844x^2+1822x^3+214x^4 
   C54       297      4172+8329x+6312x^2+2224x^3+359x^4+21x^5 
   C54       298      3968+7817x+5847x^2+2029x^3+308x^4+13x^5 
   C54       299      3995+7901x+5932x^2+2070x^3+322x^4+16x^5 
   C54       300      4017+8011x+6072x^2+2134x^3+337x^4+19x^5 
   C54       301      3931+7508x+5193x^2+1515x^3+152x^4 
   C54       302      4017+8133x+6450x^2+2509x^3+494x^4+47x^5+2x^6 
   C54       303      3929+7641x+5596x^2+1851x^3+249x^4+7x^5 
   C54       304      3904+7411x+5131x^2+1558x^3+199x^4+9x^5 
   C54       305      3845+7343x+5091x^2+1521x^3+170x^4+1x^5 
   C54       306      4117+8432x+6768x^2+2674x^3+530x^4+45x^5+1x^6 
   C54       307      4347+9094x+7408x^2+2969x^3+615x^4+56x^5 
   C54       308      3951+7725x+5599x^2+1792x^3+229x^4+6x^5 
   C54       309      4197+9018x+7934x^2+3596x^3+856x^4+96x^5+4x^6 
   C54       310      4509+9706x+8225x^2+3432x^3+733x^4+74x^5+1x^6 
   C54       311      4440+8983x+6695x^2+2226x^3+319x^4+16x^5 
   C54       312      4017+7737x+5431x^2+1642x^3+183x^4+3x^5 
   C54       313      4188+8516x+6621x^2+2448x^3+426x^4+27x^5 
   C54       314      3952+7754x+5783x^2+2022x^3+319x^4+15x^5 
   C54       315      4368+8931x+6860x^2+2422x^3+388x^4+24x^5 
   C54       316      4088+8143x+6036x^2+2056x^3+320x^4+18x^5 
   C54       317      4236+8864x+7315x^2+3000x^3+619x^4+52x^5 
   C54       318      4734+10094x+8216x^2+3142x^3+556x^4+36x^5 
   C54       319      4256+8643x+6637x^2+2398x^3+411x^4+27x^5 
   C54       320      3772+7346x+5363x^2+1731x^3+207x^4 
   C54       321      3968+7797x+5700x^2+1891x^3+280x^4+16x^5 
   C54       322      3924+7746x+5744x^2+1933x^3+276x^4+11x^5 
   C54       323      3939+7691x+5584x^2+1835x^3+270x^4+16x^5 
   C54       324      3848+7193x+4742x^2+1277x^3+112x^4 
   C54       325      3904+7656x+5694x^2+1987x^3+321x^4+19x^5 
   C54       326      4062+8223x+6351x^2+2298x^3+377x^4+22x^5 
   C54       327      3948+7936x+6110x^2+2234x^3+389x^4+27x^5 
   C54       328      3962+7835x+5761x^2+1939x^3+298x^4+17x^5 
   C54       329      3958+7997x+6327x^2+2450x^3+463x^4+33x^5 
   C54       330      3688+6897x+4652x^2+1343x^3+144x^4 
   C54       331      4006+7995x+6083x^2+2149x^3+333x^4+15x^5 
   C54       332      3949+7669x+5543x^2+1798x^3+247x^4+10x^5 
   C54       333      4031+7716x+5228x^2+1460x^3+139x^4 
   C54       334      3918+7868x+6034x^2+2123x^3+306x^4+8x^5 
   C54       335      3866+7778x+6107x^2+2370x^3+460x^4+36x^5 
   C54       336      3966+8041x+6332x^2+2347x^3+373x^4+13x^5 
   C54       337      3944+7870x+5939x^2+2081x^3+331x^4+19x^5 
   C54       338      4090+8233x+6249x^2+2205x^3+353x^4+19x^5 
   C54       339      4038+8172x+6382x^2+2348x^3+378x^4+15x^5 
   C54       340      4183+8417x+6282x^2+2105x^3+305x^4+16x^5 
   C54       341      3989+7774x+5595x^2+1781x^3+220x^4+3x^5 
   C54       342      3962+8276x+6917x^2+2816x^3+522x^4+28x^5 
   C54       343      4034+8253x+6472x^2+2365x^3+378x^4+18x^5 
   C54       344      3932+7946x+6169x^2+2213x^3+327x^4+8x^5 
   C54       345      4082+8553x+7162x^2+2932x^3+550x^4+30x^5 
   C54       346      4108+8543x+6969x^2+2745x^3+497x^4+28x^5 
   C54       347      3861+7707x+5933x^2+2162x^3+353x^4+17x^5 
   C54       348      4072+8578x+7294x^2+3101x^3+631x^4+44x^5 
   C54       349      3829+7572x+5753x^2+2051x^3+322x^4+14x^5 
   C54       350      4207+8623x+6745x^2+2486x^3+425x^4+26x^5 
   C54       351      3987+7745x+5540x^2+1721x^3+203x^4+5x^5 
   C54       352      4082+8143x+6062x^2+2054x^3+304x^4+14x^5 
   C54       353      3881+7754x+6007x^2+2197x^3+350x^4+14x^5 
   C54       354      3946+7940x+6123x^2+2193x^3+338x^4+13x^5 
   C54       355      3915+7724x+5647x^2+1810x^3+220x^4+3x^5 
   C54       356      4222+8648x+6651x^2+2354x^3+381x^4+24x^5 
   C54       357      4078+8277x+6458x^2+2354x^3+367x^4+12x^5 
   C54       358      4193+8777x+7175x^2+2798x^3+484x^4+21x^5 
   C54       359      3885+7689x+5711x^2+1897x^3+240x^4+2x^5 
   C54       360      3902+7699x+5684x^2+1913x^3+284x^4+14x^5 
   C54       361      4095+8204x+6125x^2+2071x^3+305x^4+15x^5 
   C54       362      4056+8169x+6279x^2+2288x^3+391x^4+25x^5 
   C54       363      4004+7764x+5390x^2+1564x^3+164x^4+3x^5 
   C54       364      3750+6990x+4599x^2+1214x^3+95x^4 
   C54       365      3936+7966x+6280x^2+2379x^3+411x^4+21x^5 
   C54       366      4138+8748x+7553x^2+3445x^3+857x^4+94x^5 
   C54       367      4125+8364x+6363x^2+2236x^3+359x^4+21x^5 
   C54       368      3998+8093x+6286x^2+2265x^3+341x^4+10x^5 
   C54       369      4356+9630x+8893x^2+4370x^3+1149x^4+130x^5 
   C54       370      4211+9017x+7875x^2+3650x^3+942x^4+110x^5 
   C54       371      4186+8449x+6419x^2+2255x^3+354x^4+18x^5 
   C54       372      4428+9319x+7686x^2+3193x^3+700x^4+68x^5 
   C54       373      4062+8096x+5978x^2+1939x^3+236x^4+2x^5 
   C54       374      3930+7627x+5374x^2+1638x^3+198x^4+7x^5 
   C54       375      4141+8201x+5900x^2+1888x^3+272x^4+17x^5 
   C54       376      4151+8373x+6299x^2+2117x^3+295x^4+12x^5 
   C54       377      4128+8478x+6633x^2+2379x^3+365x^4+17x^5 
   C54       378      3904+7654x+5604x^2+1884x^3+291x^4+18x^5 
   C54       379      3965+7790x+5671x^2+1851x^3+264x^4+15x^5 
   C54       380      3960+7859x+5894x^2+2058x^3+334x^4+21x^5 
   C54       381      3928+7931x+6215x^2+2334x^3+405x^4+23x^5 
   C54       382      3965+7866x+5980x^2+2156x^3+364x^4+21x^5 
   C54       383      4174+8795x+7480x^2+3268x^3+752x^4+81x^5+3x^6 
   C54       384      4267+8647x+6554x^2+2257x^3+341x^4+19x^5 
   C54       385      3992+8072x+6274x^2+2300x^3+386x^4+22x^5 
   C54       386      4152+8571x+6809x^2+2539x^3+434x^4+28x^5 
   C54       387      3836+7595x+5756x^2+2056x^3+338x^4+19x^5 
   C54       388      3967+7987x+6240x^2+2366x^3+437x^4+32x^5 
   C54       389      4017+8270x+6689x^2+2617x^3+471x^4+26x^5 
   C54       390      4026+8210x+6473x^2+2428x^3+423x^4+26x^5 
   C54       391      3942+8042x+6424x^2+2497x^3+471x^4+35x^5 
   C54       392      3802+7465x+5529x^2+1903x^3+308x^4+20x^5 
   C54       393      3950+7966x+6136x^2+2203x^3+358x^4+20x^5 
   C54       394      4287+9126x+7852x^2+3510x^3+848x^4+92x^5 
   C54       395      3973+7744x+5545x^2+1807x^3+276x^4+17x^5 
   C54       396      3937+7744x+5690x^2+1887x^3+266x^4+10x^5 
   C54       397      4125+8730x+7516x^2+3425x^3+853x^4+92x^5 
   C54       398      4413+9687x+8718x^2+4109x^3+1038x^4+114x^5 
   C54       399      3980+8022x+6156x^2+2192x^3+348x^4+17x^5 
   C54       400      3911+7894x+6194x^2+2370x^3+444x^4+32x^5 
   C54       401      3949+8131x+6660x^2+2733x^3+555x^4+43x^5 
   C54       402      4015+8089x+6242x^2+2253x^3+358x^4+16x^5 
   C54       403      3907+7610x+5448x^2+1722x^3+220x^4+6x^5 
   C54       404      3804+7318x+5201x^2+1677x^3+236x^4+9x^5 
   C54       405      3897+7578x+5597x^2+1956x^3+319x^4+19x^5 
   C54       406      3885+7595x+5562x^2+1861x^3+274x^4+14x^5 
   C54       407      4228+8311x+6121x^2+2152x^3+373x^4+25x^5 
   C54       408      3880+7756x+6378x^2+2965x^3+856x^4+140x^5+9x^6 
   C54       409      4024+8477x+7738x^2+4233x^3+1489x^4+307x^5+30x^6+1x^7 
   C54       410      4219+9254x+9048x^2+5386x^3+2062x^4+470x^5+53x^6+2x^7 
   C54       411      3668+6846x+4827x^2+1664x^3+292x^4+21x^5 
   C54       412      4155+8613x+7118x^2+2988x^3+654x^4+58x^5 
   C54       413      3708+7204x+5451x^2+2073x^3+435x^4+48x^5+2x^6 
   C54       414      3870+7890x+6637x^2+3040x^3+839x^4+133x^5+9x^6 
   C54       415      4040+8876x+8496x^2+4609x^3+1496x^4+268x^5+19x^6 
   C54       416      4082+9104x+8958x^2+5087x^3+1764x^4+353x^5+34x^6+1x^7 
   C54       417      4193+9642x+9972x^2+5985x^3+2178x^4+450x^5+43x^6+1x^7 
   C54       418      3761+7276x+5359x^2+1885x^3+336x^4+30x^5 
   C54       419      3977+8078x+6453x^2+2534x^3+493x^4+38x^5 
   C54       420      4057+8612x+7725x^2+3867x^3+1167x^4+197x^5+13x^6 
   C54       421      3876+7832x+6250x^2+2443x^3+456x^4+30x^5 
   C54       422      3765+7416x+5763x^2+2258x^3+466x^4+43x^5 
   C54       423      3956+8105x+6646x^2+2820x^3+658x^4+76x^5+3x^6 
   C54       424      3808+7587x+5982x^2+2403x^3+519x^4+55x^5+2x^6 
   C54       425      3752+7174x+5214x^2+1841x^3+339x^4+29x^5+1x^6 
   C54       426      4017+8506x+7618x^2+3767x^3+1088x^4+165x^5+9x^6 
   C54       427      3906+8044x+6807x^2+3039x^3+748x^4+92x^5+4x^6 
   C54       428      3873+7535x+5581x^2+1927x^3+289x^4+8x^5 
   C54       429      3865+7559x+5637x^2+1967x^3+320x^4+19x^5 
   C54       430      3801+7161x+4885x^2+1402x^3+147x^4+4x^5 
   C54       431      3998+7886x+5969x^2+2157x^3+376x^4+25x^5 
   C54       432      3994+8145x+6664x^2+2771x^3+612x^4+67x^5+3x^6 
   C54       433      3952+7892x+6168x^2+2340x^3+428x^4+29x^5 
   C54       434      4272+9123x+7992x^2+3665x^3+889x^4+90x^5 
   C54       435      4358+9258x+7880x^2+3390x^3+768x^4+86x^5+4x^6 
   C54       436      4249+8755x+7096x^2+2825x^3+555x^4+42x^5 
   C54       437      4081+8327x+6769x^2+2791x^3+599x^4+54x^5 
   C54       438      4142+8387x+6607x^2+2509x^3+461x^4+33x^5 
   C54       439      3812+7289x+5183x^2+1647x^3+228x^4+12x^5 
   C54       440      3780+7198x+5103x^2+1644x^3+237x^4+11x^5 
   C54       441      3780+7242x+5257x^2+1817x^3+314x^4+22x^5 
   C54       442      3812+7403x+5556x^2+2026x^3+370x^4+27x^5 
   C54       443      3832+7443x+5501x^2+1896x^3+301x^4+17x^5 
   C54       444      3907+7613x+5608x^2+1967x^3+353x^4+31x^5+1x^6 
   C54       445      3696+7073x+5076x^2+1661x^3+241x^4+13x^5 
   C54       446      3931+8065x+6762x^2+3014x^3+774x^4+110x^5+6x^6 
   C54       447      3957+8004x+6331x^2+2385x^3+401x^4+19x^5 
   C54       448      3837+7746x+6311x^2+2649x^3+592x^4+60x^5+1x^6 
   C54       449      3861+7635x+5875x^2+2200x^3+395x^4+26x^5 
   C54       450      3816+7510x+5768x^2+2160x^3+392x^4+27x^5 
   C54       451      4023+8634x+7757x^2+3782x^3+1059x^4+159x^5+10x^6 
   C54       452      4080+8269x+6561x^2+2660x^3+603x^4+71x^5+3x^6 
   C54       453      4012+8286x+6898x^2+3046x^3+782x^4+112x^5+7x^6 
   C54       454      3956+8209x+7063x^2+3312x^3+920x^4+142x^5+9x^6 
   C54       455      3725+7060x+4905x^2+1486x^3+175x^4+3x^5 
   C54       456      4040+7969x+6016x^2+2164x^3+374x^4+25x^5 
   C54       457      4022+8131x+6421x^2+2448x^3+453x^4+33x^5 
   C54       458      3916+8030x+6652x^2+2857x^3+685x^4+89x^5+5x^6 
   C54       459      3716+6924x+4685x^2+1364x^3+149x^4 
   C54       460      3640+6953x+5005x^2+1634x^3+227x^4+9x^5 
   C54       461      4011+8485x+7475x^2+3504x^3+900x^4+111x^5+4x^6 
   C54       462      3972+8301x+7106x^2+3130x^3+715x^4+72x^5+2x^6 
   C54       463      3707+7172x+5328x^2+1852x^3+290x^4+16x^5 
   C54       464      3831+7237x+5017x^2+1558x^3+213x^4+11x^5 
   C54       465      3952+7889x+6205x^2+2456x^3+505x^4+43x^5 
   C54       466      3779+7327x+5337x^2+1790x^3+275x^4+15x^5 
   C54       467      3791+7197x+5210x^2+1884x^3+363x^4+31x^5 
   C54       468      3734+7014x+4938x^2+1684x^3+292x^4+20x^5 
   C54       469      3620+6520x+4201x^2+1226x^3+176x^4+11x^5 
   C54       470      3706+6906x+4792x^2+1562x^3+238x^4+13x^5 
   C54       471      3733+7092x+4946x^2+1540x^3+209x^4+10x^5 
   C54       472      3908+7733x+5933x^2+2199x^3+393x^4+25x^5 
   C54       473      3884+7564x+5578x^2+1918x^3+310x^4+19x^5 
   C54       474      4001+8048x+6359x^2+2559x^3+581x^4+73x^5+4x^6 
   C54       475      3786+7362x+5491x^2+1954x^3+331x^4+21x^5 
   C54       476      3954+8170x+6928x^2+3158x^3+846x^4+128x^5+8x^6 
   C54       477      3940+7868x+6108x^2+2304x^3+420x^4+28x^5 
   C54       478      3744+7349x+5623x^2+2113x^3+408x^4+38x^5+1x^6 
   C54       479      4197+9526x+9538x^2+5490x^3+1938x^4+406x^5+45x^6+2x^7 
   C54       480      3886+8120x+6964x^2+3175x^3+829x^4+117x^5+7x^6 
   C54       481      3806+7664x+6116x^2+2469x^3+530x^4+56x^5+2x^6 
   C54       482      3774+7399x+5576x^2+2002x^3+344x^4+24x^5 
   C54       483      3967+8161x+6696x^2+2842x^3+678x^4+89x^5+5x^6 
   C54       484      3871+7910x+6417x^2+2563x^3+499x^4+37x^5 
   C54       485      3790+7607x+6019x^2+2348x^3+470x^4+47x^5+2x^6 
   C54       486      4032+8361x+6854x^2+2745x^3+527x^4+37x^5 
   C54       487      3804+7587x+5799x^2+2054x^3+320x^4+16x^5 
   C54       488      3704+7360x+5650x^2+2026x^3+326x^4+18x^5 
   C54       489      3896+8194x+6988x^2+2970x^3+616x^4+48x^5 
   C54       490      3988+8618x+7928x^2+4076x^3+1273x^4+238x^5+24x^6+1x^7 
   C54       491      4045+8916x+8421x^2+4408x^3+1372x^4+252x^5+25x^6+1x^7 
   C54       492      3904+8242x+7096x^2+3088x^3+670x^4+57x^5 
   C54       493      3860+7878x+6381x^2+2541x^3+500x^4+45x^5+2x^6 
   C54       494      3816+7562x+5805x^2+2184x^3+431x^4+45x^5+2x^6 
   C54       495      3920+7632x+5551x^2+1818x^3+249x^4+9x^5 
   C54       496      4241+8768x+7083x^2+2802x^3+542x^4+39x^5 
   C54       497      3841+7713x+6081x^2+2386x^3+491x^4+51x^5+2x^6 
   C54       498      3805+7461x+5534x^2+1876x^3+272x^4+11x^5 
   C54       499      3904+7790x+6041x^2+2287x^3+430x^4+32x^5 
   C54       500      3857+7405x+5302x^2+1758x^3+272x^4+15x^5 
   C54       501      3774+7189x+5194x^2+1824x^3+331x^4+26x^5 
   C54       502      3789+7091x+4766x^2+1349x^3+139x^4+1x^5 
   C54       503      3840+7170x+4823x^2+1411x^3+166x^4+4x^5 
   C54       504      3716+7167x+5163x^2+1669x^3+231x^4+9x^5 
   C54       505      3711+6997x+4803x^2+1420x^3+161x^4+3x^5 
   C54       506      3535+6450x+4234x^2+1205x^3+140x^4+4x^5 
   C54       507      3709+7373x+5859x^2+2346x^3+476x^4+39x^5 
   C54       508      3784+7451x+5752x^2+2200x^3+427x^4+34x^5 
   C54       509      3684+7092x+5170x^2+1740x^3+259x^4+12x^5 
   C54       510      3745+7167x+5077x^2+1573x^3+183x^4 
   C54       511      3499+6198x+3712x^2+789x^3+25x^4 
   C54       512      3656+6962x+4931x^2+1564x^3+209x^4+10x^5 
   C54       513      3758+7480x+5817x^2+2132x^3+345x^4+17x^5 
   C54       514      3828+7589x+5783x^2+2058x^3+325x^4+16x^5 
   C54       515      3810+7754x+6269x^2+2502x^3+490x^4+37x^5 
   C54       516      3656+7112x+5298x^2+1840x^3+294x^4+18x^5 
   C54       517      3640+6929x+4858x^2+1483x^3+176x^4+5x^5 
   C54       518      3659+6925x+4815x^2+1463x^3+182x^4+8x^5 
   C54       519      3667+6634x+4172x^2+1023x^3+69x^4 
   C54       520      3726+7018x+4850x^2+1474x^3+169x^4 
   C54       521      3700+7085x+5102x^2+1730x^3+279x^4+15x^5 
   C54       522      3769+7190x+5041x^2+1526x^3+166x^4 
   C54       523      3899+7646x+5707x^2+1995x^3+314x^4+16x^5 
   C54       524      3645+6849x+4685x^2+1382x^3+157x^4+4x^5 
   C54       525      3831+7372x+5306x^2+1755x^3+253x^4+11x^5 
   C54       526      3901+7502x+5338x^2+1704x^3+213x^4 
   C54       527      3483+6158x+3725x^2+860x^3+50x^4 
   C54       528      3786+7163x+4904x^2+1404x^3+132x^4 
   C54       529      3570+6573x+4372x^2+1227x^3+118x^4 
   C54       530      3633+6823x+4713x^2+1443x^3+188x^4+9x^5 
   C54       531      3720+7033x+4890x^2+1536x^3+218x^4+10x^5 
   C54       532      3958+8217x+7041x^2+3222x^3+810x^4+90x^5 
   C54       533      3982+8265x+6909x^2+2955x^3+656x^4+60x^5 
   C54       534      3922+7945x+6389x^2+2578x^3+534x^4+47x^5 
   C54       535      3908+7996x+6562x^2+2725x^3+588x^4+56x^5 
   C54       536      4000+8626x+7727x^2+3574x^3+839x^4+77x^5 
   C54       537      4002+8554x+7634x^2+3563x^3+875x^4+92x^5 
   C54       538      3846+7681x+5886x^2+2051x^3+275x^4 
   C54       539      4052+8418x+7066x^2+3058x^3+719x^4+80x^5 
   C54       540      3950+8758x+8403x^2+4338x^3+1212x^4+156x^5+4x^6 
   C54       541      3848+8020x+6870x^2+3005x^3+668x^4+62x^5 
   C54       542      3812+7646x+6039x^2+2298x^3+405x^4+25x^5 
   C54       543      3730+7415x+5775x^2+2214x^3+420x^4+31x^5 
   C54       544      3762+7438x+5675x^2+1996x^3+288x^4+8x^5 
   C54       545      3846+7671x+5882x^2+2134x^3+351x^4+16x^5 
   C54       546      3944+8063x+6585x^2+2686x^3+551x^4+46x^5 
   C54       547      4022+8650x+7710x^2+3551x^3+838x^4+79x^5 
   C54       548      3786+7509x+5789x^2+2145x^3+374x^4+23x^5 
   C54       549      3814+7548x+5853x^2+2212x^3+398x^4+26x^5 
   C54       550      3909+7605x+5490x^2+1735x^3+209x^4+4x^5 
   C54       551      4154+8809x+7634x^2+3434x^3+816x^4+82x^5 
   C54       552      3966+8228x+6894x^2+2976x^3+678x^4+64x^5 
   C54       553      3758+7340x+5473x^2+1897x^3+290x^4+14x^5 
   C54       554      3831+7865x+6553x^2+2848x^3+679x^4+83x^5+4x^6 
   C54       555      4002+7848x+5741x^2+1899x^3+273x^4+14x^5 
   C54       556      4156+8457x+6637x^2+2494x^3+435x^4+24x^5 
   C54       557      3825+7573x+5770x^2+2089x^3+353x^4+22x^5 
   C54       558      3797+7493x+5762x^2+2237x^3+480x^4+55x^5+3x^6 
   C54       559      3725+7166x+5132x^2+1642x^3+218x^4+8x^5 
   C54       560      4231+9015x+7834x^2+3619x^3+937x^4+108x^5 
   C54       561      3858+7590x+5663x^2+1904x^3+243x^4 
   C54       562      3807+7478x+5726x^2+2164x^3+414x^4+33x^5 
   C54       563      4016+7994x+6045x^2+2067x^3+273x^4 
   C54       564      3909+7704x+5772x^2+2042x^3+343x^4+23x^5 
   C54       565      3876+7751x+5888x^2+2002x^3+261x^4+2x^5 
   C54       566      4128+8150x+6012x^2+2058x^3+324x^4+20x^5 
   C54       567      4025+7900x+5838x^2+2037x^3+340x^4+22x^5 
   C54       568      3800+7435x+5627x^2+2060x^3+376x^4+33x^5+1x^6 
   C54       569      4122+8210x+6175x^2+2189x^3+376x^4+29x^5 
   C54       570      4014+8037x+6177x^2+2266x^3+401x^4+30x^5 
   C54       571      3985+7759x+5602x^2+1822x^3+263x^4+18x^5 
   C54       572      3922+8308x+7234x^2+3217x^3+724x^4+65x^5 
   C54       573      3788+7531x+5817x^2+2105x^3+331x^4+14x^5 
   C54       574      3999+8092x+6336x^2+2305x^3+353x^4+10x^5 
   C54       575      3774+7722x+6405x^2+2720x^3+624x^4+76x^5+4x^6 
   C54       576      3762+7505x+5848x^2+2172x^3+374x^4+24x^5 
   C54       577      3994+8124x+6491x^2+2539x^3+482x^4+33x^5 
   C54       578      3798+7427x+5494x^2+1886x^3+294x^4+16x^5 
   C54       579      4222+8763x+7263x^2+3044x^3+675x^4+70x^5 
   C54       580      3926+7709x+5737x^2+1914x^3+253x^4+8x^5 
 
   C56         1      5146+10778x+8605x^2+3414x^3+684x^4+56x^5+1x^6 
   C56         2      7042+15512x+12560x^2+4624x^3+734x^4+24x^5+1x^6 
   C56         3      8874+21726x+20448x^2+9384x^3+2157x^4+216x^5+9x^6 
   C56         4      7637+19702x+20500x^2+10816x^3+3019x^4+412x^5+20x^6 
   C56         5      7465+18776x+18662x^2+9076x^3+2205x^4+242x^5+9x^6 
   C56         6      7521+19058x+19140x^2+9436x^3+2330x^4+258x^5+9x^6 
   C56         7      7549+19314x+19895x^2+10392x^3+2880x^4+392x^5+20x^6 
   C56         8      6571+15370x+13562x^2+5494x^3+1009x^4+72x^5 
   C56         9      6220+14020x+11975x^2+4848x^3+966x^4+89x^5+3x^6 
   C56        10      5785+12685x+10423x^2+3927x^3+659x^4+38x^5 
   C56        11      6120+13654x+11495x^2+4538x^3+850x^4+63x^5 
   C56        12      6143+13830x+11824x^2+4777x^3+915x^4+69x^5 
   C56        13      6797+15586x+13345x^2+5161x^3+852x^4+42x^5 
   C56        14      6101+13572x+11464x^2+4625x^3+909x^4+71x^5 
   C56        15      6037+13667x+11876x^2+4957x^3+997x^4+83x^5+2x^6 
   C56        16      7104+17744x+17947x^2+9458x^3+2696x^4+368x^5+17x^6 
   C56        17      6796+16541x+16032x^2+7864x^3+2020x^4+251x^5+12x^6 
   C56        18      6611+15474x+14026x^2+6227x^3+1398x^4+139x^5+3x^6 
   C56        19      5854+12985x+10866x^2+4255x^3+762x^4+47x^5+1x^6 
   C56        20      5476+11746x+9293x^2+3347x^3+543x^4+30x^5 
   C56        21      6124+13870x+12055x^2+5204x^3+1216x^4+142x^5+5x^6 
   C56        22      5569+11674x+8900x^2+3017x^3+450x^4+26x^5 
   C56        23      5730+12392x+10220x^2+4108x^3+850x^4+87x^5+3x^6 
   C56        24      5877+13070x+11473x^2+5269x^3+1403x^4+209x^5+13x^6 
   C56        25      6080+13409x+11180x^2+4432x^3+843x^4+64x^5 
   C56        26      6109+14086x+13171x^2+6638x^3+1974x^4+328x^5+23x^6 
   C56        27      6168+13811x+11854x^2+5084x^3+1220x^4+170x^5+11x^6 
   C56        28      5931+13032x+10876x^2+4354x^3+895x^4+97x^5+4x^6 
   C56        29      6068+13897x+12875x^2+6425x^3+1895x^4+309x^5+21x^6 
   C56        30      5965+13059x+10681x^2+4054x^3+725x^4+53x^5+1x^6 
   C56        31      5975+13031x+10575x^2+3988x^3+708x^4+50x^5 
   C56        32      6028+13641x+12300x^2+5861x^3+1614x^4+238x^5+13x^6 
   C56        33      6356+14272x+12192x^2+5084x^3+1135x^4+139x^5+7x^6 
   C56        34      6804+15740x+13807x^2+5760x^3+1169x^4+102x^5+2x^6 
   C56        35      6286+14828x+13832x^2+6468x^3+1596x^4+196x^5+10x^6 
   C56        36      6271+14692x+13564x^2+6304x^3+1582x^4+206x^5+11x^6 
   C56        37      6284+15086x+14674x^2+7372x^3+2005x^4+278x^5+16x^6 
   C56        38      5618+12282x+10269x^2+4070x^3+757x^4+52x^5 
   C56        39      5944+13252x+11398x^2+4716x^3+938x^4+74x^5+1x^6 
   C56        40      5750+12526x+10331x^2+4001x^3+729x^4+53x^5+1x^6 
   C56        41      6600+15232x+13795x^2+6299x^3+1535x^4+187x^5+8x^6 
   C56        42      5809+12602x+10457x^2+4195x^3+841x^4+76x^5+2x^6 
   C56        43      6655+16026x+15345x^2+7398x^3+1857x^4+220x^5+9x^6 
   C56        44      6528+15254x+14009x^2+6470x^3+1590x^4+199x^5+10x^6 
   C56        45      6024+13782x+12394x^2+5639x^3+1380x^4+172x^5+8x^6 
   C56        46      5790+13014x+11398x^2+5022x^3+1201x^4+150x^5+9x^6 
   C56        47      5301+11253x+8893x^2+3261x^3+565x^4+39x^5 
   C56        48      5921+13042x+11030x^2+4526x^3+945x^4+98x^5+4x^6 
   C56        49      5906+13412x+12163x^2+5675x^3+1450x^4+193x^5+10x^6 
   C56        50      5673+12293x+10210x^2+4056x^3+782x^4+67x^5+2x^6 
   C56        51      6150+13967x+12469x^2+5577x^3+1316x^4+157x^5+8x^6 
   C56        52      6251+14788x+14117x^2+6877x^3+1761x^4+214x^5+9x^6 
   C56        53      5688+12714x+11229x^2+4940x^3+1124x^4+129x^5+7x^6 
   C56        54      5837+13488x+12710x^2+6250x^3+1672x^4+222x^5+10x^6 
   C56        55      5826+12755x+10546x^2+3992x^3+647x^4+34x^5 
   C56        56      5839+13252x+12007x^2+5611x^3+1456x^4+201x^5+11x^6 
   C56        57      5784+13042x+11907x^2+5771x^3+1615x^4+253x^5+18x^6 
   C56        58      5682+12511x+10861x^2+4797x^3+1165x^4+153x^5+9x^6 
   C56        59      5946+13339x+11854x^2+5350x^3+1289x^4+149x^5+4x^6 
   C56        60      5434+11642x+9655x^2+3959x^3+848x^4+89x^5+3x^6 
   C56        61      5499+11565x+8974x^2+3170x^3+516x^4+36x^5+1x^6 
   C56        62      5439+11535x+9276x^2+3550x^3+659x^4+52x^5 
   C56        63      5537+11899x+9777x^2+3879x^3+776x^4+76x^5+3x^6 
   C56        64      5373+11302x+8972x^2+3349x^3+596x^4+42x^5 
   C56        65      6172+14526x+13772x^2+6804x^3+1848x^4+262x^5+16x^6 
   C56        66      5824+13230x+12004x^2+5607x^3+1431x^4+187x^5+9x^6 
   C56        67      6468+15405x+14792x^2+7289x^3+1899x^4+237x^5+10x^6 
   C56        68      5970+13653x+12477x^2+5892x^3+1542x^4+214x^5+12x^6 
   C56        69      5714+12282x+9865x^2+3662x^3+627x^4+41x^5 
   C56        70      5533+11623x+8977x^2+3102x^3+462x^4+22x^5 
   C56        71      6346+13792x+11283x^2+4334x^3+777x^4+50x^5 
   C56        72      6181+13288x+10592x^2+3880x^3+657x^4+43x^5 
   C56        73      7303+16766x+14615x^2+6012x^3+1164x^4+86x^5+1x^6 
   C56        74      6304+13661x+11022x^2+4111x^3+717x^4+50x^5 
   C56        75      6002+12901x+10404x^2+3952x^3+720x^4+51x^5 
   C56        76      5544+11872x+9945x^2+4201x^3+933x^4+96x^5+3x^6 
   C56        77      5764+12784x+11344x^2+5174x^3+1260x^4+148x^5+6x^6 
   C56        78      5275+10692x+7976x^2+2681x^3+389x^4+19x^5 
   C56        79      5318+10683x+7712x^2+2356x^3+251x^4 
   C56        80      5856+12670x+10249x^2+3755x^3+578x^4+21x^5 
   C56        81      5818+12644x+10385x^2+3920x^3+647x^4+33x^5 
   C56        82      6241+14228x+12734x^2+5720x^3+1382x^4+172x^5+7x^6 
   C56        83      5558+11760x+9330x^2+3393x^3+548x^4+30x^5 
   C56        84      6881+17400x+18318x^2+10082x^3+2944x^4+400x^5+17x^6 
   C56        85      6082+14108x+13124x^2+6167x^3+1489x^4+158x^5+4x^6 
   C56        86      5958+13242x+11525x^2+4935x^3+1069x^4+104x^5+3x^6 
   C56        87      5795+12731x+10846x^2+4431x^3+861x^4+62x^5 
   C56        88      5242+10691x+7862x^2+2424x^3+258x^4+2x^5 
   C56        89      5383+11429x+9361x^2+3746x^3+784x^4+85x^5+3x^6 
   C56        90      5785+13020x+11876x^2+5721x^3+1578x^4+240x^5+15x^6 
   C56        91      5857+13163x+11752x^2+5245x^3+1196x^4+124x^5+4x^6 
   C56        92      5861+13604x+13192x^2+6963x^3+2121x^4+342x^5+21x^6 
   C56        93      5959+13621x+12480x^2+5868x^3+1505x^4+202x^5+11x^6 
   C56        94      5526+12091x+10302x^2+4195x^3+787x^4+50x^5 
   C56        95      6183+15240x+16012x^2+9078x^3+2842x^4+439x^5+23x^6 
   C56        96      6115+14791x+15139x^2+8393x^3+2607x^4+411x^5+23x^6 
   C56        97      5466+11722x+9625x^2+3711x^3+647x^4+37x^5 
   C56        98      6071+13579x+11514x^2+4572x^3+851x^4+65x^5+2x^6 
   C56        99      5918+13263x+11578x^2+4898x^3+1012x^4+89x^5+2x^6 
   C56       100      5938+13688x+12917x^2+6490x^3+1840x^4+267x^5+13x^6 
   C56       101      6094+13898x+12568x^2+5762x^3+1413x^4+172x^5+7x^6 
   C56       102      5685+12231x+9990x^2+3837x^3+686x^4+46x^5 
   C56       103      6105+13874x+12341x^2+5414x^3+1192x^4+114x^5+3x^6 
   C56       104      5591+11968x+9684x^2+3694x^3+658x^4+42x^5 
   C56       105      5865+13492x+12619x^2+6086x^3+1569x^4+201x^5+10x^6 
   C56       106      5825+13124x+11769x^2+5309x^3+1247x^4+138x^5+5x^6 
   C56       107      6390+14765x+13425x^2+6050x^3+1395x^4+149x^5+6x^6 
   C56       108      5997+13416x+11891x^2+5352x^3+1284x^4+148x^5+7x^6 
   C56       109      5572+12011x+9805x^2+3688x^3+616x^4+36x^5 
   C56       110      6235+15292x+15928x^2+8926x^3+2775x^4+434x^5+25x^6 
   C56       111      6192+14376x+13389x^2+6257x^3+1473x^4+144x^5+2x^6 
   C56       112      5757+12858x+11353x^2+4941x^3+1058x^4+88x^5 
   C56       113      5915+13736x+13073x^2+6482x^3+1749x^4+238x^5+13x^6 
   C56       114      5764+12724x+10969x^2+4634x^3+965x^4+78x^5 
   C56       115      6266+14078x+12053x^2+4838x^3+897x^4+60x^5 
   C56       116      5694+12213x+9896x^2+3817x^3+719x^4+54x^5 
   C56       117      5689+12323x+10290x^2+4169x^3+825x^4+67x^5+1x^6 
   C56       118      6005+13794x+12752x^2+5928x^3+1383x^4+135x^5+3x^6 
   C56       119      5933+13454x+12255x^2+5711x^3+1419x^4+175x^5+8x^6 
   C56       120      6214+14180x+12745x^2+5689x^3+1302x^4+138x^5+4x^6 
   C56       121      6856+16277x+15364x^2+7292x^3+1783x^4+198x^5+6x^6 
   C56       122      5931+13058x+10994x^2+4356x^3+803x^4+58x^5 
   C56       123      6012+13889x+12986x^2+6262x^3+1626x^4+210x^5+9x^6 
   C56       124      6080+14019x+13153x^2+6483x^3+1780x^4+255x^5+14x^6 
   C56       125      5480+11703x+9517x^2+3677x^3+691x^4+59x^5+2x^6 
   C56       126      6313+14958x+14338x^2+6987x^3+1767x^4+204x^5+7x^6 
   C56       127      7270+18648x+19884x^2+11058x^3+3250x^4+444x^5+18x^6 
   C56       128      6326+14819x+13872x^2+6501x^3+1550x^4+162x^5+4x^6 
   C56       129      6388+15109x+14429x^2+6989x^3+1747x^4+197x^5+6x^6 
   C56       130      6136+13376x+10952x^2+4058x^3+628x^4+23x^5 
   C56       131      6357+14522x+13179x^2+6046x^3+1470x^4+170x^5+5x^6 
   C56       132      6110+13867x+12449x^2+5560x^3+1262x^4+128x^5+3x^6 
   C56       133      6008+13140x+10913x^2+4181x^3+702x^4+36x^5 
   C56       134      5678+12209x+9918x^2+3784x^3+681x^4+50x^5+1x^6 
   C56       135      6978+16446x+15224x^2+6902x^3+1546x^4+148x^5+4x^6 
   C56       136      6304+14075x+12029x^2+4862x^3+933x^4+75x^5+2x^6 
   C56       137      5864+12685x+10395x^2+4038x^3+764x^4+65x^5+2x^6 
   C56       138      6025+13137x+10867x^2+4268x^3+813x^4+68x^5+2x^6 
   C56       139      5871+12979x+11344x^2+5034x^3+1205x^4+142x^5+5x^6 
   C56       140      5586+11799x+9323x^2+3372x^3+545x^4+33x^5 
   C56       141      6003+13145x+10894x^2+4228x^3+772x^4+58x^5+1x^6 
   C56       142      5520+11702x+9410x^2+3533x^3+605x^4+35x^5 
   C56       143      5938+13160x+11453x^2+4977x^3+1129x^4+123x^5+5x^6 
   C56       144      6058+13727x+12262x^2+5454x^3+1251x^4+137x^5+6x^6 
   C56       145      6960+16558x+15609x^2+7376x^3+1808x^4+210x^5+9x^6 
   C56       146      6279+14528x+13332x^2+6132x^3+1454x^4+159x^5+5x^6 
   C56       147      5925+13128x+11282x^2+4660x^3+918x^4+72x^5+1x^6 
   C56       148      6207+14429x+13562x^2+6572x^3+1704x^4+211x^5+7x^6 
   C56       149      6140+14569x+14378x^2+7551x^3+2181x^4+307x^5+13x^6 
   C56       150      6064+13734x+12326x^2+5561x^3+1301x^4+142x^5+5x^6 
   C56       151      5905+12940x+10846x^2+4313x^3+802x^4+52x^5 
   C56       152      5259+10700x+7914x^2+2669x^3+434x^4+27x^5 
   C56       153      5133+10304x+7474x^2+2309x^3+255x^4 
   C56       154      5408+11279x+8822x^2+3167x^3+502x^4+26x^5 
   C56       155      5681+12548x+11012x^2+4865x^3+1103x^4+111x^5+3x^6 
   C56       156      5758+12813x+11391x^2+5232x^3+1326x^4+175x^5+8x^6 
   C56       157      5356+11106x+8679x^2+3193x^3+554x^4+34x^5 
   C56       158      5296+10903x+8272x^2+2835x^3+427x^4+21x^5 
   C56       159      6508+14846x+13211x^2+5894x^3+1396x^4+166x^5+9x^6 
   C56       160      5945+12754x+10277x^2+3854x^3+671x^4+45x^5 
   C56       161      5635+11959x+9606x^2+3652x^3+671x^4+51x^5 
   C56       162      6035+13618x+12332x^2+5790x^3+1493x^4+196x^5+10x^6 
   C56       163      5876+13114x+11734x^2+5500x^3+1447x^4+196x^5+10x^6 
   C56       164      5424+11349x+8777x^2+3078x^3+483x^4+28x^5 
   C56       165      5426+11191x+8514x^2+2951x^3+466x^4+28x^5 
   C56       166      6052+13767x+12448x^2+5723x^3+1397x^4+165x^5+6x^6 
   C56       167      5980+13900x+13302x^2+6740x^3+1871x^4+252x^5+10x^6 
   C56       168      6040+13888x+12914x^2+6224x^3+1603x^4+192x^5+6x^6 
   C56       169      5974+12977x+10597x^2+4032x^3+708x^4+45x^5 
   C56       170      5477+11150x+8168x^2+2617x^3+359x^4+18x^5 
   C56       171      5524+11372x+8541x^2+2869x^3+421x^4+21x^5 
   C56       172      5639+11884x+9374x^2+3490x^3+651x^4+60x^5+2x^6 
   C56       173      5451+11105x+8135x^2+2549x^3+300x^4+4x^5 
   C56       174      5880+13120x+11376x^2+4845x^3+1045x^4+106x^5+4x^6 
   C56       175      6178+14186x+12923x^2+6032x^3+1518x^4+186x^5+8x^6 
   C56       176      5676+12239x+9908x^2+3674x^3+592x^4+31x^5 
   C56       177      5976+13688x+12470x^2+5706x^3+1345x^4+150x^5+8x^6 
   C56       178      5912+13400x+12008x^2+5332x^3+1179x^4+110x^5+4x^6 
   C56       179      6388+14793x+13383x^2+5989x^3+1396x^4+160x^5+7x^6 
   C56       180      5696+12678x+11025x^2+4612x^3+900x^4+60x^5 
   C56       181      6812+15524x+13154x^2+5028x^3+867x^4+68x^5+4x^6 
   C56       182      6204+15292x+15968x^2+8930x^3+2743x^4+412x^5+20x^6 
   C56       183      6108+13527x+11510x^2+4710x^3+951x^4+88x^5+3x^6 
   C56       184      6202+14800x+14806x^2+7971x^3+2383x^4+349x^5+16x^6 
   C56       185      6222+13829x+11797x^2+4827x^3+971x^4+90x^5+3x^6 
   C56       186      6639+15412x+13919x^2+6196x^3+1422x^4+155x^5+5x^6 
   C56       187      7273+17398x+16265x^2+7484x^3+1733x^4+178x^5+6x^6 
   C56       188      4968+9972x+7149x^2+2124x^3+222x^4 
   C56       189      5169+10586x+7968x^2+2664x^3+374x^4+16x^5 
   C56       190      5431+11200x+8463x^2+2836x^3+393x^4+15x^5 
   C56       191      5416+11170x+8446x^2+2841x^3+400x^4+16x^5 
   C56       192      5410+11178x+8611x^2+3057x^3+482x^4+23x^5 
   C56       193      5430+11516x+9086x^2+3316x^3+571x^4+42x^5+1x^6 
   C56       194      5882+12904x+10681x^2+4158x^3+763x^4+55x^5+1x^6 
   C56       195      4923+10074x+7452x^2+2418x^3+326x^4+10x^5 
   C56       196      4953+9798x+7057x^2+2214x^3+274x^4+8x^5 
   C56       197      4894+9807x+7280x^2+2407x^3+316x^4+7x^5 
   C56       198      4964+10081x+7626x^2+2595x^3+367x^4+13x^5 
   C56       199      4917+9843x+7170x^2+2238x^3+252x^4 
   C56       200      5032+10182x+7715x^2+2722x^3+451x^4+29x^5 
   C56       201      4908+9679x+6906x^2+2126x^3+252x^4+5x^5 
   C56       202      5064+10371x+7834x^2+2642x^3+367x^4+14x^5 
   C56       203      4928+9938x+7440x^2+2518x^3+366x^4+17x^5 
   C56       204      5080+10436x+8145x^2+3022x^3+538x^4+38x^5 
   C56       205      5249+10834x+8289x^2+2859x^3+427x^4+22x^5 
   C56       206      5243+11131x+9260x^2+3839x^3+805x^4+68x^5 
   C56       207      5239+11047x+8936x^2+3466x^3+646x^4+46x^5 
   C56       208      4982+9939x+7159x^2+2214x^3+253x^4 
   C56       209      5300+11209x+9110x^2+3589x^3+698x^4+54x^5 
   C56       210      5180+10899x+8884x^2+3556x^3+713x^4+58x^5 
   C56       211      5100+10239x+7396x^2+2253x^3+238x^4 
   C56       212      4982+9980x+7225x^2+2264x^3+278x^4+6x^5 
   C56       213      5204+10791x+8369x^2+2987x^3+481x^4+26x^5 
   C56       214      4872+9669x+7105x^2+2447x^3+431x^4+41x^5+2x^6 
   C56       215      6415+14452x+12427x^2+5110x^3+1017x^4+82x^5+1x^6 
   C56       216      5630+11661x+8928x^2+3140x^3+509x^4+31x^5 
   C56       217      5717+12081x+9524x^2+3474x^3+584x^4+35x^5 
   C56       218      5871+12710x+10545x^2+4300x^3+914x^4+92x^5+3x^6 
   C56       219      5076+10190x+7612x^2+2632x^3+413x^4+22x^5 
   C56       220      5180+10689x+8477x^2+3266x^3+609x^4+41x^5 
   C56       221      5258+11151x+9484x^2+4311x^3+1141x^4+161x^5+8x^6 
   C56       222      4973+9814x+7072x^2+2238x^3+276x^4+6x^5 
   C56       223      5246+10867x+8433x^2+3008x^3+481x^4+27x^5 
   C56       224      5264+10901x+8433x^2+2969x^3+461x^4+26x^5 
   C56       225      5298+11128x+8878x^2+3267x^3+534x^4+30x^5 
   C56       226      5542+11950x+9802x^2+3726x^3+629x^4+32x^5 
   C56       227      5572+12033x+9953x^2+3901x^3+726x^4+52x^5 
   C56       228      5405+11456x+9354x^2+3621x^3+656x^4+44x^5 
   C56       229      5406+11700x+10029x^2+4293x^3+947x^4+96x^5+3x^6 
   C56       230      4963+10161x+7757x^2+2648x^3+367x^4+11x^5 
   C56       231      5194+11264x+9876x^2+4545x^3+1175x^4+155x^5+7x^6 
   C56       232      5501+12521x+11895x^2+6100x^3+1794x^4+286x^5+19x^6 
   C56       233      5478+12059x+10538x^2+4566x^3+990x^4+94x^5+3x^6 
   C56       234      5625+13312x+13607x^2+7776x^3+2600x^4+467x^5+33x^6 
   C56       235      5479+12201x+10931x^2+4971x^3+1188x^4+141x^5+7x^6 
   C56       236      4995+10207x+7786x^2+2664x^3+390x^4+21x^5 
   C56       237      5428+12208x+11210x^2+5259x^3+1248x^4+115x^5 
   C56       238      5558+12821x+12423x^2+6529x^3+1965x^4+315x^5+20x^6 
   C56       239      5121+10817x+8843x^2+3434x^3+611x^4+36x^5 
   C56       240      5670+12294x+10001x^2+3717x^3+608x^4+33x^5 
   C56       241      5320+11170x+8800x^2+3127x^3+453x^4+12x^5 
   C56       242      5403+11814x+10337x^2+4672x^3+1165x^4+150x^5+7x^6 
   C56       243      5537+11983x+10003x^2+4013x^3+789x^4+70x^5+2x^6 
   C56       244      5184+10651x+8136x^2+2809x^3+423x^4+19x^5 
   C56       245      5518+11858x+9645x^2+3601x^3+583x^4+28x^5 
   C56       246      5218+10869x+8530x^2+3129x^3+538x^4+36x^5 
   C56       247      5196+10590x+7906x^2+2616x^3+368x^4+18x^5 
   C56       248      5322+11279x+9226x^2+3701x^3+782x^4+90x^5+5x^6 
   C56       249      5393+11970x+10657x^2+4732x^3+1044x^4+96x^5+2x^6 
   C56       250      5463+12440x+11763x^2+5961x^3+1721x^4+270x^5+19x^6 
   C56       251      5009+10236x+7755x^2+2604x^3+355x^4+11x^5 
   C56       252      5445+12206x+11165x^2+5192x^3+1212x^4+110x^5 
   C56       253      5500+12034x+10398x^2+4458x^3+983x^4+106x^5+5x^6 
   C56       254      5230+11274x+9632x^2+4095x^3+895x^4+94x^5+4x^6 
   C56       255      5437+12078x+10748x^2+4758x^3+1056x^4+106x^5+4x^6 
   C56       256      5452+12036x+10675x^2+4777x^3+1101x^4+116x^5+4x^6 
   C56       257      5442+11665x+9644x^2+3736x^3+631x^4+29x^5 
   C56       258      5085+10408x+7965x^2+2747x^3+391x^4+12x^5 
   C56       259      5562+11715x+9130x^2+3154x^3+445x^4+17x^5 
   C56       260      5161+10590x+8041x^2+2684x^3+355x^4+11x^5 
   C56       261      5229+10918x+8689x^2+3183x^3+495x^4+19x^5 
   C56       262      5323+11466x+9607x^2+3912x^3+762x^4+57x^5+1x^6 
   C56       263      5380+11689x+9983x^2+4195x^3+865x^4+74x^5+2x^6 
   C56       264      5420+11788x+10086x^2+4175x^3+818x^4+59x^5 
   C56       265      5538+12080x+10370x^2+4318x^3+853x^4+62x^5 
   C56       266      5629+12202x+10132x^2+3915x^3+669x^4+36x^5 
   C56       267      5426+11615x+9529x^2+3612x^3+580x^4+21x^5 
   C56       268      5599+12504x+11138x^2+4872x^3+1010x^4+72x^5 
   C56       269      5603+12237x+10509x^2+4395x^3+885x^4+68x^5 
   C56       270      5635+12244x+10221x^2+4030x^3+736x^4+48x^5 
   C56       271      5630+12161x+10035x^2+3856x^3+662x^4+36x^5 
   C56       272      5705+12376x+10274x^2+4018x^3+744x^4+54x^5 
   C56       273      5703+12418x+10426x^2+4118x^3+736x^4+44x^5 
   C56       274      5325+10840x+8055x^2+2554x^3+292x^4+2x^5 
   C56       275      5484+11610x+9425x^2+3597x^3+630x^4+39x^5 
   C56       276      5393+11170x+8542x^2+2840x^3+364x^4+8x^5 
   C56       277      5658+12027x+9697x^2+3632x^3+630x^4+48x^5+2x^6 
   C56       278      5365+11336x+9117x^2+3456x^3+601x^4+35x^5 
   C56       279      5513+11744x+9580x^2+3703x^3+661x^4+41x^5 
   C56       280      5320+11479x+9839x^2+4199x^3+898x^4+78x^5 
   C56       281      5104+10511x+8084x^2+2764x^3+363x^4+3x^5 
   C56       282      5602+12105x+9996x^2+3915x^3+728x^4+56x^5+1x^6 
   C56       283      5157+10663x+8370x^2+3037x^3+480x^4+22x^5 
   C56       284      5649+12576x+11334x^2+5276x^3+1319x^4+163x^5+8x^6 
   C56       285      5586+12334x+10879x^2+4870x^3+1168x^4+148x^5+9x^6 
   C56       286      5593+12098x+9988x^2+3868x^3+687x^4+42x^5 
   C56       287      5242+10843x+8375x^2+2934x^3+447x^4+21x^5 
   C56       288      5494+11814x+9746x^2+3799x^3+681x^4+42x^5 
   C56       289      5389+11552x+9702x^2+4000x^3+810x^4+62x^5 
   C56       290      5482+11657x+9489x^2+3675x^3+684x^4+51x^5 
   C56       291      5219+10631x+7977x^2+2674x^3+384x^4+18x^5 
   C56       292      5409+11552x+9513x^2+3829x^3+779x^4+72x^5+2x^6 
   C56       293      5429+11526x+9368x^2+3698x^3+732x^4+60x^5+1x^6 
   C56       294      5147+10759x+8832x^2+3754x^3+914x^4+120x^5+6x^6 
   C56       295      5497+12045x+10694x^2+5089x^3+1425x^4+224x^5+15x^6 
   C56       296      5287+11184x+9204x^2+3750x^3+789x^4+81x^5+3x^6 
   C56       297      5276+11337x+9823x^2+4570x^3+1268x^4+201x^5+13x^6 
   C56       298      5353+11348x+9275x^2+3772x^3+828x^4+92x^5+3x^6 
   C56       299      5284+11125x+8936x^2+3414x^3+620x^4+43x^5 
   C56       300      5276+10886x+8217x^2+2708x^3+344x^4+5x^5 
   C56       301      5258+11013x+8888x^2+3565x^3+766x^4+81x^5+3x^6 
   C56       302      5229+10617x+7928x^2+2670x^3+399x^4+21x^5 
   C56       303      5054+10277x+7845x^2+2812x^3+475x^4+29x^5 
   C56       304      5569+11669x+8991x^2+3126x^3+481x^4+26x^5 
   C56       305      5208+10726x+8136x^2+2749x^3+396x^4+19x^5 
   C56       306      5285+10924x+8374x^2+2874x^3+416x^4+20x^5 
   C56       307      5420+11471x+9364x^2+3710x^3+743x^4+73x^5+3x^6 
   C56       308      5319+11074x+8711x^2+3167x^3+518x^4+32x^5 
   C56       309      5448+11787x+10094x^2+4375x^3+1004x^4+111x^5+4x^6 
   C56       310      5705+12193x+9787x^2+3610x^3+580x^4+26x^5 
   C56       311      5225+10611x+7912x^2+2612x^3+358x^4+15x^5 
   C56       312      5513+11856x+9867x^2+4044x^3+850x^4+82x^5+3x^6 
   C56       313      5403+11562x+9496x^2+3748x^3+725x^4+58x^5+1x^6 
   C56       314      5517+11806x+9700x^2+3840x^3+742x^4+58x^5+1x^6 
   C56       315      6111+13529x+11460x^2+4611x^3+879x^4+69x^5+2x^6 
   C56       316      5762+13057x+12030x^2+5785x^3+1515x^4+196x^5+9x^6 
   C56       317      5852+13442x+12714x^2+6343x^3+1728x^4+233x^5+11x^6 
   C56       318      5917+13496x+12551x^2+6109x^3+1614x^4+207x^5+9x^6 
   C56       319      5528+11896x+9926x^2+4092x^3+867x^4+86x^5+3x^6 
   C56       320      5835+13342x+12522x^2+6208x^3+1691x^4+229x^5+11x^6 
   C56       321      6246+13798x+11581x^2+4600x^3+873x^4+70x^5+2x^6 
   C56       322      5524+11858x+9807x^2+3988x^3+837x^4+84x^5+3x^6 
   C56       323      5260+10864x+8197x^2+2656x^3+304x^4 
   C56       324      5649+12065x+9686x^2+3573x^3+573x^4+26x^5 
   C56       325      5220+10742x+8232x^2+2856x^3+426x^4+19x^5 
   C56       326      5512+11996x+10366x^2+4539x^3+1047x^4+116x^5+4x^6 
   C56       327      5324+10883x+8129x^2+2645x^3+330x^4+6x^5 
   C56       328      5448+11487x+9292x^2+3648x^3+731x^4+73x^5+3x^6 
   C56       329      5372+11278x+9017x^2+3390x^3+579x^4+32x^5 
   C56       330      5366+11460x+9620x^2+4078x^3+924x^4+103x^5+4x^6 
   C56       331      5118+10412x+7778x^2+2572x^3+350x^4+12x^5 
   C56       332      5581+11808x+9364x^2+3454x^3+596x^4+43x^5+1x^6 
   C56       333      5158+10670x+8477x^2+3260x^3+613x^4+45x^5 
   C56       334      5504+11633x+9440x^2+3692x^3+701x^4+52x^5 
   C56       335      5723+11997x+9392x^2+3428x^3+590x^4+39x^5 
   C56       336      5754+12108x+9495x^2+3436x^3+569x^4+34x^5 
   C56       337      5218+10566x+7795x^2+2500x^3+311x^4+8x^5 
   C56       338      5442+11263x+8671x^2+3061x^3+489x^4+28x^5 
   C56       339      5192+10419x+7595x^2+2454x^3+346x^4+17x^5 
   C56       340      5700+12421x+10240x^2+3918x^3+681x^4+45x^5+1x^6 
   C56       341      5256+10798x+8159x^2+2680x^3+324x^4+1x^5 
   C56       342      4972+9958x+7262x^2+2293x^3+277x^4+4x^5 
   C56       343      5351+11034x+8194x^2+2581x^3+297x^4+3x^5 
   C56       344      5175+10753x+8545x^2+3239x^3+591x^4+41x^5 
   C56       345      5293+10934x+8390x^2+2869x^3+393x^4+10x^5 
   C56       346      5162+10807x+8752x^2+3458x^3+703x^4+72x^5+3x^6 
   C56       347      5051+10320x+7777x^2+2590x^3+342x^4+6x^5 
   C56       348      5012+10140x+7632x^2+2580x^3+360x^4+9x^5 
   C56       349      5244+10796x+8190x^2+2722x^3+342x^4 
   C56       350      5256+11143x+9210x^2+3745x^3+783x^4+78x^5+3x^6 
   C56       351      5056+10396x+7948x^2+2734x^3+407x^4+21x^5 
   C56       352      5026+10203x+7654x^2+2550x^3+353x^4+15x^5 
   C56       353      5406+11389x+9019x^2+3298x^3+548x^4+33x^5 
   C56       354      4880+9761x+7206x^2+2397x^3+348x^4+17x^5 
   C56       355      5365+11825x+10594x^2+5048x^3+1377x^4+201x^5+11x^6 
   C56       356      5077+10532x+8286x^2+3134x^3+633x^4+76x^5+4x^6 
   C56       357      5211+10777x+8283x^2+2875x^3+434x^4+24x^5 
   C56       358      4947+10174x+8025x^2+3110x^3+650x^4+77x^5+4x^6 
   C56       359      4898+9977x+7643x^2+2731x^3+458x^4+31x^5 
   C56       360      5099+10628x+8381x^2+3039x^3+477x^4+22x^5 
   C56       361      4937+10270x+8204x^2+3066x^3+499x^4+21x^5 
   C56       362      4948+10028x+7584x^2+2621x^3+416x^4+31x^5+1x^6 
   C56       363      5070+10605x+8535x^2+3247x^3+555x^4+28x^5 
   C56       364      5291+11672x+10499x^2+4944x^3+1262x^4+155x^5+6x^6 
   C56       365      5138+10697x+8385x^2+3039x^3+509x^4+36x^5 
   C56       366      5154+11057x+9440x^2+4073x^3+925x^4+102x^5+3x^6 
   C56       367      5126+11042x+9446x^2+4181x^3+1033x^4+133x^5+7x^6 
   C56       368      5396+12049x+11032x^2+5334x^3+1440x^4+203x^5+11x^6 
   C56       369      5149+11022x+9343x^2+3932x^3+840x^4+83x^5+3x^6 
   C56       370      5195+10715x+8155x^2+2793x^3+423x^4+22x^5 
   C56       371      5248+10900x+8441x^2+3029x^3+518x^4+36x^5 
   C56       372      5003+10236x+7793x^2+2673x^3+389x^4+17x^5 
   C56       373      5209+11134x+9268x^2+3747x^3+733x^4+57x^5+1x^6 
   C56       374      5120+10700x+8422x^2+3009x^3+457x^4+20x^5 
   C56       375      5097+10480x+8010x^2+2746x^3+401x^4+18x^5 
   C56       376      5166+11014x+9097x^2+3609x^3+680x^4+48x^5+1x^6 
   C56       377      5178+11017x+9047x^2+3536x^3+636x^4+37x^5 
   C56       378      5550+12043x+9944x^2+3872x^3+721x^4+54x^5 
   C56       379      5424+11567x+9273x^2+3436x^3+591x^4+40x^5 
   C56       380      5344+11939x+10892x^2+5239x^3+1397x^4+188x^5+9x^6 
   C56       381      5409+12196x+11323x^2+5615x^3+1570x^4+229x^5+13x^6 
   C56       382      5114+10932x+9080x^2+3570x^3+627x^4+33x^5 
   C56       383      5315+11643x+10187x^2+4604x^3+1147x^4+148x^5+7x^6 
   C56       384      5395+12025x+10826x^2+5043x^3+1275x^4+160x^5+7x^6 
   C56       385      5068+10578x+8400x^2+3109x^3+514x^4+27x^5 
   C56       386      5166+10805x+8586x^2+3212x^3+561x^4+36x^5 
   C56       387      5098+10373x+7664x^2+2406x^3+267x^4 
   C56       388      5308+11231x+8991x^2+3326x^3+550x^4+30x^5 
   C56       389      5448+11414x+8876x^2+3066x^3+429x^4+15x^5 
   C56       390      5598+12031x+9721x^2+3654x^3+655x^4+49x^5 
   C56       391      5856+12630x+9952x^2+3372x^3+419x^4+3x^5 
   C56       392      5319+10986x+8279x^2+2704x^3+338x^4+6x^5 
   C56       393      5352+11283x+8703x^2+2898x^3+348x^4 
   C56       394      5120+10514x+8016x^2+2782x^3+436x^4+27x^5 
   C56       395      5374+11807x+10459x^2+4744x^3+1108x^4+105x^5 
   C56       396      5725+12468x+10510x^2+4317x^3+894x^4+89x^5+4x^6 
   C56       397      5478+11555x+8913x^2+3005x^3+404x^4+13x^5 
   C56       398      5322+11298x+9287x^2+3692x^3+714x^4+57x^5+1x^6 
   C56       399      5397+11440x+9306x^2+3631x^3+689x^4+55x^5+1x^6 
   C56       400      5063+10190x+7513x^2+2444x^3+327x^4+13x^5 
   C56       401      5180+10572x+8182x^2+3057x^3+572x^4+46x^5 
   C56       402      4961+9754x+7032x^2+2308x^3+348x^4+22x^5 
   C56       403      5195+10709x+8525x^2+3427x^3+770x^4+98x^5+5x^6 
   C56       404      5306+11092x+9050x^2+3745x^3+840x^4+94x^5+3x^6 
   C56       405      5139+10494x+7887x^2+2605x^3+343x^4+9x^5 
   C56       406      5305+11160x+8887x^2+3258x^3+506x^4+16x^5 
   C56       407      5639+12112x+9697x^2+3494x^3+517x^4+15x^5 
   C56       408      5084+10503x+8229x^2+3048x^3+545x^4+45x^5+1x^6 
   C56       409      5428+11676x+9698x^2+3952x^3+823x^4+81x^5+3x^6 
   C56       410      5275+11271x+9402x^2+3842x^3+766x^4+60x^5 
   C56       411      5445+11630x+9520x^2+3690x^3+646x^4+33x^5 
   C56       412      4956+10053x+7631x^2+2665x^3+413x^4+22x^5 
   C56       413      5203+10914x+8763x^2+3296x^3+547x^4+26x^5 
   C56       414      5374+11497x+9593x^2+4004x^3+891x^4+103x^5+5x^6 
   C56       415      5218+11334x+9988x^2+4650x^3+1226x^4+176x^5+11x^6 
   C56       416      5331+11720x+10481x^2+4978x^3+1359x^4+207x^5+14x^6 
   C56       417      5265+11152x+9190x^2+3730x^3+764x^4+67x^5+1x^6 
   C56       418      5252+11299x+9631x^2+4135x^3+945x^4+113x^5+6x^6 
   C56       419      5148+10776x+8699x^2+3384x^3+648x^4+57x^5+2x^6 
   C56       420      5142+10703x+8508x^2+3214x^3+562x^4+32x^5 
   C56       421      5301+11343x+9460x^2+3920x^3+845x^4+87x^5+3x^6 
   C56       422      5385+11894x+10698x^2+5171x^3+1455x^4+223x^5+14x^6 
   C56       423      5440+11597x+9456x^2+3665x^3+667x^4+44x^5 
   C56       424      5022+10307x+7922x^2+2765x^3+418x^4+20x^5 
   C56       425      5188+10973x+8915x^2+3374x^3+557x^4+26x^5 
   C56       426      5365+11588x+9755x^2+4072x^3+891x^4+100x^5+5x^6 
   C56       427      5380+11132x+8447x^2+2831x^3+394x^4+17x^5 
   C56       428      5428+11409x+8990x^2+3288x^3+549x^4+32x^5 
   C56       429      5275+10978x+8686x^2+3237x^3+561x^4+36x^5 
   C56       430      6260+13978x+11854x^2+4711x^3+874x^4+65x^5+1x^6 
   C56       431      6023+13376x+11500x^2+4862x^3+1042x^4+92x^5 
   C56       432      6163+13502x+11559x^2+4926x^3+1093x^4+116x^5+4x^6 
   C56       433      5494+11492x+9036x^2+3372x^3+643x^4+66x^5+4x^6 
   C56       434      5355+11065x+8466x^2+2920x^3+433x^4+20x^5 
   C56       435      5675+12078x+9728x^2+3651x^3+634x^4+40x^5 
   C56       436      5552+11619x+9089x^2+3237x^3+512x^4+28x^5 
   C56       437      5944+12858x+10328x^2+3684x^3+532x^4+16x^5 
   C56       438      5512+11534x+9017x^2+3206x^3+509x^4+30x^5 
   C56       439      5566+11640x+9025x^2+3123x^3+454x^4+20x^5 
   C56       440      5242+10805x+8417x^2+3056x^3+514x^4+31x^5 
   C56       441      5572+12086x+10361x^2+4463x^3+1022x^4+121x^5+6x^6 
   C56       442      5440+11434x+9078x^2+3264x^3+473x^4+10x^5 
   C56       443      5384+11505x+9672x^2+4028x^3+848x^4+75x^5 
   C56       444      5382+11445x+9554x^2+3967x^3+874x^4+105x^5+6x^6 
   C56       445      5588+12278x+10736x^2+4748x^3+1111x^4+125x^5+4x^6 
   C56       446      5602+12222x+10511x^2+4528x^3+1010x^4+96x^5 
   C56       447      5650+12555x+11194x^2+5074x^3+1210x^4+135x^5+4x^6 
   C56       448      5852+12622x+10260x^2+3810x^3+599x^4+22x^5 
   C56       449      5622+12526x+11175x^2+4965x^3+1101x^4+102x^5+1x^6 
   C56       450      5276+10898x+8422x^2+2935x^3+433x^4+20x^5 
   C56       451      5592+11813x+9445x^2+3578x^3+663x^4+52x^5 
   C56       452      5508+11959x+10303x^2+4465x^3+1002x^4+105x^5+4x^6 
   C56       453      5684+12217x+10007x^2+3833x^3+651x^4+32x^5 
   C56       454      5291+11044x+8738x^2+3206x^3+532x^4+32x^5 
   C56       455      5541+12156x+10656x^2+4710x^3+1079x^4+116x^5+4x^6 
   C56       456      5701+12573x+11010x^2+4885x^3+1157x^4+141x^5+8x^6 
   C56       457      6669+15446x+14159x^2+6510x^3+1560x^4+175x^5+6x^6 
   C56       458      6522+15079x+13862x^2+6387x^3+1505x^4+155x^5+3x^6 
   C56       459      7209+16308x+13710x^2+5232x^3+918x^4+76x^5+4x^6 
   C56       460      5932+12599x+9810x^2+3367x^3+454x^4+9x^5 
   C56       461      5544+11471x+8698x^2+2863x^3+346x^4+2x^5 
   C56       462      5622+11925x+9477x^2+3375x^3+468x^4+5x^5 
   C56       463      6042+13256x+11054x^2+4294x^3+742x^4+38x^5 
   C56       464      5393+11208x+8519x^2+2804x^3+349x^4+7x^5 
   C56       465      5234+10788x+8365x^2+3070x^3+568x^4+54x^5+2x^6 
   C56       466      5454+11402x+8929x^2+3197x^3+498x^4+23x^5 
   C56       467      5193+10806x+8650x^2+3335x^3+619x^4+43x^5 
   C56       468      5394+11124x+8438x^2+2812x^3+355x^4 
   C56       469      5118+10310x+7563x^2+2381x^3+290x^4+13x^5 
   C56       470      5435+11903x+10463x^2+4719x^3+1148x^4+140x^5+6x^6 
   C56       471      5534+11901x+9914x^2+4002x^3+787x^4+60x^5 
   C56       472      5131+10678x+8489x^2+3158x^3+538x^4+36x^5+1x^6 
   C56       473      5457+12130x+10984x^2+5237x^3+1401x^4+196x^5+10x^6 
   C56       474      5396+11652x+9970x^2+4330x^3+994x^4+100x^5 
   C56       475      5601+12760x+12083x^2+6133x^3+1750x^4+256x^5+13x^6 
   C56       476      5340+11189x+8879x^2+3292x^3+569x^4+38x^5 
   C56       477      5429+11536x+9450x^2+3699x^3+692x^4+51x^5 
   C56       478      5448+11325x+8728x^2+3010x^3+445x^4+23x^5 
   C56       479      5088+10224x+7433x^2+2300x^3+253x^4 
   C56       480      5191+10973x+8883x^2+3341x^3+555x^4+30x^5 
   C56       481      5348+11417x+9367x^2+3624x^3+632x^4+35x^5 
   C56       482      5128+10485x+7902x^2+2579x^3+317x^4+7x^5 
   C56       483      5087+10334x+7763x^2+2613x^3+373x^4+16x^5 
   C56       484      5096+10762x+8754x^2+3275x^3+512x^4+19x^5 
   C56       485      5389+11917x+10508x^2+4575x^3+983x^4+91x^5+3x^6 
   C56       486      5492+12031x+10362x^2+4352x^3+877x^4+72x^5+3x^6 
   C56       487      5272+11018x+8702x^2+3150x^3+476x^4+14x^5 
   C56       488      4999+10126x+7591x^2+2497x^3+318x^4+8x^5 
   C56       489      5199+10784x+8408x^2+2980x^3+453x^4+20x^5 
   C56       490      5172+10462x+7736x^2+2501x^3+323x^4+10x^5 
   C56       491      5331+10831x+8016x^2+2574x^3+334x^4+15x^5 
   C56       492      5368+11142x+8494x^2+2818x^3+361x^4+8x^5 
   C56       493      5186+11108x+9316x^2+3762x^3+718x^4+52x^5+1x^6 
   C56       494      5310+11258x+9114x^2+3480x^3+617x^4+40x^5 
   C56       495      5309+11424x+9544x^2+3777x^3+674x^4+37x^5 
   C56       496      5287+11268x+9312x^2+3750x^3+744x^4+59x^5 
   C56       497      5434+11477x+9212x^2+3456x^3+586x^4+35x^5+1x^6 
   C56       498      5396+11075x+8298x^2+2694x^3+327x^4+3x^5 
   C56       499      5267+11323x+9691x^2+4230x^3+977x^4+99x^5 
   C56       500      5489+12261x+11229x^2+5474x^3+1507x^4+217x^5+12x^6 
   C56       501      5648+12883x+12127x^2+6058x^3+1672x^4+234x^5+12x^6 
   C56       502      5269+10940x+8541x^2+3123x^3+548x^4+42x^5 
   C56       503      5217+11117x+9135x^2+3518x^3+599x^4+30x^5 
   C56       504      5221+10990x+8902x^2+3400x^3+575x^4+27x^5 
   C56       505      5609+12010x+9903x^2+4004x^3+826x^4+74x^5 
   C56       506      5780+12831x+11338x^2+5152x^3+1272x^4+156x^5+6x^6 
   C56       507      5192+10672x+8075x^2+2650x^3+322x^4+2x^5 
   C56       508      5672+11863x+9030x^2+2958x^3+349x^4 
   C56       509      5345+11289x+9097x^2+3380x^3+517x^4+13x^5 
   C56       510      5337+11065x+8554x^2+2973x^3+424x^4+12x^5 
   C56       511      5130+10344x+7606x^2+2424x^3+291x^4+5x^5 
   C56       512      5654+12323x+10504x^2+4492x^3+1032x^4+122x^5+5x^6 
   C56       513      5283+11188x+9031x^2+3345x^3+518x^4+18x^5 
   C56       514      5489+12098x+10683x^2+4862x^3+1192x^4+143x^5+6x^6 
   C56       515      5454+11693x+9712x^2+3954x^3+803x^4+65x^5 
   C56       516      5425+10981x+8003x^2+2482x^3+278x^4 
   C56       517      5238+10548x+7689x^2+2364x^3+252x^4+2x^5 
   C56       518      5293+11236x+9193x^2+3529x^3+594x^4+28x^5 
   C56       519      5689+12604x+11094x^2+4985x^3+1214x^4+151x^5+7x^6 
   C56       520      5572+11938x+9780x^2+3826x^3+725x^4+56x^5 
   C56       521      6008+12880x+10058x^2+3366x^3+405x^4 
   C56       522      5944+13115x+11076x^2+4438x^3+834x^4+57x^5 
   C56       523      5446+11443x+9087x^2+3345x^3+556x^4+33x^5 
   C56       524      5758+12663x+10849x^2+4557x^3+955x^4+81x^5 
   C56       525      5666+12221x+10119x^2+3976x^3+733x^4+56x^5+3x^6 
   C56       526      5355+11339x+9205x^2+3536x^3+641x^4+49x^5+2x^6 
   C56       527      5540+12535x+11751x^2+5819x^3+1584x^4+222x^5+13x^6 
   C56       528      5392+11488x+9520x^2+3890x^3+832x^4+94x^5+5x^6 
   C56       529      5409+11933x+10637x^2+4797x^3+1109x^4+115x^5+4x^6 
   C56       530      5451+11996x+10545x^2+4665x^3+1065x^4+110x^5+3x^6 
   C56       531      6117+13978x+12598x^2+5642x^3+1306x^4+145x^5+6x^6 
   C56       532      5460+11741x+9950x^2+4199x^3+917x^4+100x^5+5x^6 
   C56       533      5313+11345x+9461x^2+3785x^3+693x^4+39x^5 
   C56       534      5690+12925x+11962x^2+5728x^3+1460x^4+176x^5+7x^6 
   C56       535      5856+13406x+12388x^2+5845x^3+1462x^4+180x^5+9x^6 
   C56       536      5492+11824x+9864x^2+4042x^3+856x^4+91x^5+4x^6 
   C56       537      5290+10947x+8422x^2+2955x^3+473x^4+30x^5 
   C56       538      5486+11705x+9441x^2+3467x^3+536x^4+23x^5 
   C56       539      5473+11597x+9281x^2+3446x^3+587x^4+43x^5+2x^6 
   C56       540      5188+10469x+7664x^2+2448x^3+325x^4+16x^5 
   C56       541      5100+10171x+7438x^2+2409x^3+306x^4+5x^5 
   C56       542      5599+12833x+12442x^2+6637x^3+2055x^4+341x^5+22x^6 
   C56       543      5654+12925x+12326x^2+6310x^3+1815x^4+271x^5+15x^6 
   C56       544      5189+10703x+8437x^2+3206x^3+600x^4+46x^5 
   C56       545      5228+10935x+8747x^2+3340x^3+616x^4+45x^5 
   C56       546      5709+12574x+11052x^2+4989x^3+1221x^4+149x^5+6x^6 
   C56       547      5728+12361x+10274x^2+4073x^3+753x^4+49x^5 
   C56       548      5482+11649x+9532x^2+3737x^3+695x^4+48x^5 
   C56       549      5728+12317x+10044x^2+3819x^3+646x^4+32x^5 
   C56       550      5914+12820x+10478x^2+3938x^3+658x^4+40x^5+1x^6 
   C56       551      5708+12250x+9978x^2+3754x^3+619x^4+32x^5 
   C56       552      5258+11013x+8801x^2+3356x^3+633x^4+57x^5+2x^6 
   C56       553      5638+12934x+12365x^2+6256x^3+1742x^4+250x^5+15x^6 
   C56       554      5601+12698x+11817x^2+5801x^3+1609x^4+247x^5+17x^6 
   C56       555      5516+12463x+11553x^2+5537x^3+1423x^4+183x^5+9x^6 
   C56       556      5664+12565x+10955x^2+4664x^3+994x^4+102x^5+4x^6 
   C56       557      5568+12306x+10704x^2+4482x^3+897x^4+78x^5+3x^6 
   C56       558      6021+13572x+12022x^2+5238x^3+1161x^4+124x^5+5x^6 
   C56       559      5364+11550x+9855x^2+4116x^3+816x^4+57x^5 
   C56       560      5620+12189x+10235x^2+4090x^3+762x^4+52x^5 
   C56       561      5166+10413x+7743x^2+2575x^3+350x^4+10x^5 
   C56       562      5407+11937x+10819x^2+5230x^3+1448x^4+221x^5+14x^6 
   C56       563      5205+11021x+9170x^2+3758x^3+767x^4+71x^5+3x^6 
   C56       564      5306+11521x+9978x^2+4242x^3+853x^4+59x^5 
   C56       565      5234+11127x+9414x^2+4111x^3+1013x^4+142x^5+9x^6 
   C56       566      5502+12548x+11947x^2+6031x^3+1672x^4+240x^5+15x^6 
   C56       567      5540+12110x+10490x^2+4586x^3+1065x^4+126x^5+6x^6 
   C56       568      5442+12139x+11045x^2+5209x^3+1334x^4+179x^5+11x^6 
   C56       569      5220+11064x+9107x^2+3646x^3+716x^4+56x^5 
   C56       570      5597+12380x+10831x^2+4788x^3+1149x^4+146x^5+7x^6 
   C56       571      5236+11370x+9808x^2+4191x^3+901x^4+89x^5+4x^6 
   C56       572      5348+11313x+9262x^2+3614x^3+656x^4+44x^5+1x^6 
   C56       573      5270+11033x+8894x^2+3422x^3+637x^4+56x^5+3x^6 
   C56       574      5301+11330x+9487x^2+3917x^3+833x^4+91x^5+5x^6 
   C56       575      5412+11448x+9115x^2+3352x^3+557x^4+36x^5+1x^6 
   C56       576      5451+11817x+10041x^2+4274x^3+979x^4+116x^5+5x^6 
   C56       577      5205+11037x+9104x^2+3607x^3+677x^4+49x^5+1x^6 
   C56       578      5132+10731x+8584x^2+3298x^3+632x^4+57x^5+2x^6 
   C56       579      5316+10930x+8399x^2+2961x^3+475x^4+29x^5 
   C56       580      5741+12510x+10533x^2+4282x^3+853x^4+72x^5+1x^6 
   C56       581      5281+11292x+9522x^2+3947x^3+793x^4+58x^5 
   C56       582      5550+11928x+9954x^2+4074x^3+854x^4+86x^5+3x^6 
   C56       583      5366+11323x+9248x^2+3625x^3+672x^4+46x^5 
   C56       584      5178+10616x+8134x^2+2926x^3+508x^4+34x^5 
   C56       585      5600+12578x+11496x^2+5532x^3+1487x^4+205x^5+10x^6 
   C56       586      5523+12025x+10282x^2+4431x^3+1035x^4+124x^5+5x^6 
   C56       587      5184+10866x+8640x^2+3161x^3+503x^4+24x^5 
   C56       588      5326+11315x+9378x^2+3803x^3+769x^4+71x^5+3x^6 
   C56       589      5292+11221x+9181x^2+3576x^3+646x^4+40x^5 
   C56       590      5509+11722x+9519x^2+3733x^3+746x^4+72x^5+3x^6 
   C56       591      5348+11228x+8936x^2+3333x^3+581x^4+38x^5 
   C56       592      5716+13076x+12313x^2+6142x^3+1698x^4+237x^5+12x^6 
   C56       593      5822+13376x+12564x^2+6148x^3+1623x^4+209x^5+9x^6 
   C56       594      5444+11609x+9547x^2+3866x^3+807x^4+77x^5+2x^6 
   C56       595      5755+12742x+11158x^2+4970x^3+1206x^4+152x^5+8x^6 
   C56       596      5286+10985x+8642x^2+3129x^3+492x^4+22x^5 
   C56       597      5587+11660x+8973x^2+3092x^3+451x^4+19x^5 
   C56       598      5526+12099x+10570x^2+4751x^3+1142x^4+124x^5+2x^6 
   C56       599      5523+11678x+9432x^2+3674x^3+704x^4+54x^5+1x^6 
   C56       600      5679+12779x+11620x^2+5409x^3+1328x^4+153x^5+5x^6 
   C56       601      5524+11940x+10169x^2+4344x^3+967x^4+95x^5 
   C56       602      5704+12194x+9840x^2+3724x^3+679x^4+55x^5+1x^6 
   C56       603      5362+11305x+9113x^2+3558x^3+717x^4+77x^5+4x^6 
   C56       604      5430+11595x+9527x^2+3728x^3+693x^4+51x^5 
   C56       605      5153+10468x+7872x^2+2737x^3+444x^4+26x^5 
   C56       606      5675+12637x+11274x^2+5128x^3+1236x^4+142x^5+5x^6 
   C56       607      5237+10518x+7583x^2+2336x^3+278x^4+6x^5 
   C56       608      5789+12164x+9063x^2+2760x^3+276x^4 
   C56       609      5676+12395x+10677x^2+4656x^3+1094x^4+130x^5+5x^6 
   C56       610      5842+13303x+12290x^2+5900x^3+1541x^4+200x^5+9x^6 
   C56       611      5749+13283x+12759x^2+6564x^3+1870x^4+264x^5+13x^6 
   C56       612      5415+11441x+9225x^2+3528x^3+643x^4+45x^5 
   C56       613      5369+11323x+9100x^2+3409x^3+571x^4+31x^5 
   C56       614      5212+10667x+8222x^2+2909x^3+442x^4+17x^5 
   C56       615      5660+12136x+10122x^2+4126x^3+845x^4+82x^5+4x^6 
   C56       616      5397+11123x+8597x^2+3093x^3+518x^4+33x^5 
   C56       617      5142+10305x+7603x^2+2509x^3+337x^4+9x^5 
   C56       618      5091+10156x+7430x^2+2427x^3+323x^4+6x^5 
   C56       619      5357+11426x+9622x^2+4046x^3+867x^4+77x^5 
   C56       620      5399+11233x+8770x^2+3133x^3+488x^4+22x^5 
   C56       621      5427+11193x+8358x^2+2652x^3+309x^4+6x^5 
   C56       622      6561+14424x+11280x^2+3624x^3+393x^4 
   C56       623      5704+11914x+9368x^2+3486x^3+623x^4+44x^5 
   C56       624      5333+11436x+10058x^2+4796x^3+1321x^4+196x^5+12x^6 
   C56       625      5302+11409x+10165x^2+5046x^3+1507x^4+250x^5+17x^6 
   C56       626      5216+11060x+9590x^2+4610x^3+1341x^4+216x^5+14x^6 
   C56       627      5194+10994x+9465x^2+4413x^3+1192x^4+167x^5+8x^6 
   C56       628      5478+11796x+10028x^2+4296x^3+979x^4+108x^5+4x^6 
   C56       629      5449+12427x+11925x^2+6087x^3+1700x^4+238x^5+13x^6 
   C56       630      5360+12169x+11672x^2+6051x^3+1758x^4+260x^5+14x^6 
   C56       631      5606+12990x+12858x^2+7120x^3+2350x^4+430x^5+33x^6 
   C56       632      5444+12192x+11370x^2+5723x^3+1659x^4+264x^5+18x^6 
   C56       633      5240+11359x+9983x^2+4538x^3+1115x^4+135x^5+5x^6 
   C56       634      5156+11057x+9543x^2+4247x^3+1019x^4+119x^5+5x^6 
   C56       635      5305+11435x+9829x^2+4290x^3+972x^4+92x^5 
   C56       636      5046+10543x+8629x^2+3441x^3+661x^4+48x^5 
   C56       637      4936+9942x+7497x^2+2582x^3+389x^4+19x^5 
   C56       638      5127+10966x+9509x^2+4336x^3+1105x^4+142x^5+5x^6 
   C56       639      5224+11378x+10163x^2+4904x^3+1379x^4+208x^5+12x^6 
   C56       640      5100+10555x+8400x^2+3234x^3+612x^4+46x^5 
   C56       641      5185+10928x+8988x^2+3460x^3+532x^4 
   C56       642      5484+12022x+10692x^2+4930x^3+1238x^4+158x^5+9x^6 
   C56       643      5250+11196x+9533x^2+4138x^3+971x^4+115x^5+5x^6 
   C56       644      5039+10318x+8078x^2+3004x^3+526x^4+34x^5+1x^6 
   C56       645      5305+11081x+8853x^2+3318x^3+568x^4+34x^5 
   C56       646      5274+10977x+8786x^2+3342x^3+602x^4+40x^5 
   C56       647      5314+11041x+8756x^2+3275x^3+582x^4+41x^5 
   C56       648      5426+11602x+9794x^2+4144x^3+922x^4+96x^5+3x^6 
   C56       649      6049+13912x+13029x^2+6232x^3+1537x^4+164x^5+4x^6 
   C56       650      6104+14212x+13575x^2+6648x^3+1672x^4+180x^5+4x^6 
   C56       651      6305+14900x+14583x^2+7452x^3+2028x^4+262x^5+13x^6 
   C56       652      5720+12608x+11117x^2+4952x^3+1140x^4+118x^5+4x^6 
   C56       653      5578+11995x+10132x^2+4203x^3+861x^4+69x^5 
   C56       654      5005+10128x+7814x^2+2928x^3+586x^4+62x^5+3x^6 
   C56       655      5412+11777x+10462x^2+4977x^3+1399x^4+226x^5+16x^6 
   C56       656      4966+9971x+7498x^2+2603x^3+418x^4+27x^5+1x^6 
   C56       657      5368+11774x+10755x^2+5422x^3+1672x^4+302x^5+23x^6 
   C56       658      5412+12064x+11141x^2+5420x^3+1443x^4+194x^5+10x^6 
   C56       659      5214+11253x+9828x^2+4414x^3+1049x^4+114x^5+3x^6 
   C56       660      5319+11758x+10729x^2+5205x^3+1404x^4+192x^5+9x^6 
   C56       661      5220+11071x+9277x^2+3885x^3+825x^4+72x^5 
   C56       662      5556+13032x+13433x^2+7962x^3+2856x^4+570x^5+47x^6 
   C56       663      5435+12268x+11740x^2+6212x^3+1939x^4+335x^5+24x^6 
   C56       664      5525+12559x+12011x^2+6324x^3+1957x^4+329x^5+22x^6 
   C56       665      4958+10134x+7964x^2+2992x^3+536x^4+36x^5 
   C56       666      5087+10738x+8964x^2+3720x^3+772x^4+63x^5 
   C56       667      5419+11386x+9106x^2+3408x^3+585x^4+38x^5 
   C56       668      5413+11558x+9721x^2+4096x^3+894x^4+84x^5 
   C56       669      5367+11372x+9374x^2+3783x^3+754x^4+59x^5 
   C56       670      5382+11303x+9097x^2+3481x^3+617x^4+37x^5 
   C56       671      5295+11066x+8868x^2+3399x^3+634x^4+51x^5 
   C56       672      5443+11467x+9181x^2+3409x^3+560x^4+31x^5 
   C56       673      4926+9866x+7411x^2+2593x^3+424x^4+25x^5 
   C56       674      5249+11316x+9844x^2+4376x^3+1036x^4+120x^5+5x^6 
   C56       675      5076+10688x+8923x^2+3748x^3+823x^4+84x^5+3x^6 
   C56       676      4924+9679x+6914x^2+2125x^3+256x^4+8x^5 
   C56       677      4999+10187x+7956x^2+2970x^3+539x^4+39x^5 
   C56       678      5202+10898x+8994x^2+3774x^3+868x^4+98x^5+3x^6 
   C56       679      4990+9918x+7259x^2+2346x^3+314x^4+12x^5 
   C56       680      5072+10439x+8308x^2+3246x^3+675x^4+74x^5+3x^6 
   C56       681      5148+10574x+8286x^2+3033x^3+502x^4+28x^5 
   C56       682      5484+11516x+9227x^2+3483x^3+620x^4+42x^5 
   C56       683      5414+11332x+9042x^2+3412x^3+615x^4+42x^5 
   C56       684      5588+11948x+9918x^2+4014x^3+834x^4+86x^5+4x^6 
   C56       685      5644+12060x+9954x^2+4004x^3+842x^4+90x^5+4x^6 
   C56       686      5372+11284x+9174x^2+3534x^3+627x^4+38x^5 
   C56       687      5366+11332x+9310x^2+3780x^3+808x^4+88x^5+4x^6 
   C56       688      4972+10216x+8109x^2+3102x^3+577x^4+44x^5+1x^6 
   C56       689      5004+10172x+7854x^2+2774x^3+417x^4+18x^5 
   C56       690      5180+10460x+7818x^2+2594x^3+345x^4+8x^5 
   C56       691      4960+9873x+7312x^2+2459x^3+367x^4+19x^5 
   C56       692      5030+10131x+7595x^2+2583x^3+396x^4+22x^5 
   C56       693      4972+9786x+6967x^2+2097x^3+224x^4 
   C56       694      5312+11898x+11153x^2+5630x^3+1605x^4+238x^5+14x^6 
   C56       695      5400+11731x+10283x^2+4673x^3+1156x^4+139x^5+5x^6 
   C56       696      5118+10522x+8303x^2+3125x^3+556x^4+36x^5 
   C56       697      5228+11171x+9682x^2+4373x^3+1072x^4+125x^5+4x^6 
   C56       698      5333+11581x+10207x^2+4646x^3+1130x^4+131x^5+5x^6 
   C56       699      5369+11510x+9691x^2+3999x^3+809x^4+62x^5 
   C56       700      4984+10086x+7731x^2+2772x^3+463x^4+29x^5 
   C56       701      4986+10070x+7620x^2+2606x^3+377x^4+15x^5 
   C56       702      4955+10061x+7850x^2+2977x^3+562x^4+42x^5 
   C56       703      5326+11504x+9876x^2+4316x^3+1016x^4+119x^5+5x^6 
   C56       704      5019+10127x+7697x^2+2750x^3+468x^4+31x^5 
   C56       705      5274+10928x+8717x^2+3454x^3+742x^4+84x^5+4x^6 
   C56       706      5304+11091x+8913x^2+3520x^3+737x^4+80x^5+4x^6 
   C56       707      5584+12520x+11647x^2+5888x^3+1763x^4+300x^5+23x^6 
   C56       708      5191+10826x+8698x^2+3388x^3+678x^4+70x^5+4x^6 
   C56       709      5200+11190x+9741x^2+4420x^3+1115x^4+150x^5+9x^6 
   C56       710      5397+11925x+10788x^2+5215x^3+1459x^4+223x^5+14x^6 
   C56       711      5154+10925x+9187x^2+3910x^3+888x^4+100x^5+4x^6 
   C56       712      5372+11974x+10989x^2+5387x^3+1509x^4+228x^5+14x^6 
   C56       713      5100+10442x+8144x^2+3057x^3+563x^4+41x^5 
   C56       714      5260+11628x+10744x^2+5449x^3+1622x^4+263x^5+17x^6 
   C56       715      5026+10358x+8127x^2+2979x^3+494x^4+26x^5 
   C56       716      5136+10896x+9240x^2+4034x^3+970x^4+122x^5+6x^6 
   C56       717      5420+11597x+9684x^2+3933x^3+770x^4+56x^5 
   C56       718      5364+11333x+9268x^2+3679x^3+719x^4+58x^5 
   C56       719      5433+11325x+8922x^2+3276x^3+545x^4+32x^5 
   C56       720      5330+11999x+11183x^2+5479x^3+1471x^4+200x^5+10x^6 
   C56       721      5112+10730x+8664x^2+3284x^3+558x^4+31x^5 
   C56       722      5092+10822x+8978x^2+3562x^3+658x^4+43x^5 
   C56       723      5360+11754x+10236x^2+4418x^3+963x^4+94x^5+3x^6 
   C56       724      5012+10240x+7832x^2+2718x^3+429x^4+30x^5+1x^6 
   C56       725      5416+12344x+11714x^2+5882x^3+1625x^4+228x^5+12x^6 
   C56       726      5508+12244x+10964x^2+4998x^3+1176x^4+120x^5+4x^6 
   C56       727      5260+11426x+9924x^2+4418x^3+1088x^4+144x^5+8x^6 
   C56       728      5590+12882x+12215x^2+5926x^3+1473x^4+158x^5+4x^6 
   C56       729      5318+11874x+10799x^2+5046x^3+1263x^4+160x^5+8x^6 
   C56       730      4912+10090x+7842x^2+2786x^3+453x^4+32x^5+1x^6 
   C56       731      5280+11796x+10698x^2+4896x^3+1143x^4+114x^5+3x^6 
   C56       732      5299+11022x+8710x^2+3199x^3+521x^4+26x^5 
   C56       733      5527+12027x+10423x^2+4575x^3+1076x^4+128x^5+5x^6 
   C56       734      5349+11470x+9763x^2+4207x^3+969x^4+112x^5+5x^6 
   C56       735      5464+11810x+10153x^2+4415x^3+1025x^4+120x^5+5x^6 
   C56       736      5199+11018x+9294x^2+3953x^3+877x^4+91x^5+3x^6 
   C56       737      5151+10656x+8428x^2+3156x^3+564x^4+43x^5+1x^6 
   C56       738      5518+11962x+10163x^2+4256x^3+907x^4+90x^5+3x^6 
   C56       739      5352+11596x+10147x^2+4598x^3+1139x^4+144x^5+7x^6 
   C56       740      5207+10875x+8694x^2+3207x^3+502x^4+19x^5 
   C56       741      5560+12512x+11667x^2+5848x^3+1688x^4+265x^5+17x^6 
   C56       742      5374+11434x+9455x^2+3761x^3+715x^4+52x^5 
   C56       743      5391+11781x+10434x^2+4865x^3+1283x^4+179x^5+9x^6 
   C56       744      5356+11775x+10484x^2+4834x^3+1211x^4+153x^5+7x^6 
   C56       745      5130+10828x+8824x^2+3398x^3+610x^4+45x^5+1x^6 
   C56       746      5204+11078x+9279x^2+3835x^3+804x^4+79x^5+3x^6 
   C56       747      5192+10918x+8908x^2+3556x^3+720x^4+67x^5+2x^6 
   C56       748      5144+10700x+8581x^2+3265x^3+575x^4+36x^5 
   C56       749      5358+11476x+9646x^2+3997x^3+837x^4+73x^5 
   C56       750      5169+10949x+9250x^2+4014x^3+953x^4+115x^5+5x^6 
   C56       751      5373+11373x+9397x^2+3814x^3+773x^4+65x^5+1x^6 
   C56       752      5496+12182x+10936x^2+5140x^3+1337x^4+172x^5+7x^6 
   C56       753      5751+12378x+10374x^2+4320x^3+945x^4+96x^5+3x^6 
   C56       754      5327+11321x+9355x^2+3768x^3+751x^4+63x^5+1x^6 
   C56       755      5160+10486x+7913x^2+2686x^3+380x^4+12x^5 
   C56       756      5403+10936x+8079x^2+2590x^3+317x^4+4x^5 
   C56       757      5119+10482x+8154x^2+2960x^3+485x^4+26x^5 
   C56       758      5008+10015x+7417x^2+2452x^3+338x^4+13x^5 
   C56       759      5314+11135x+8960x^2+3479x^3+669x^4+51x^5 
   C56       760      5302+11167x+9120x^2+3599x^3+674x^4+43x^5 
   C56       761      5016+10174x+7687x^2+2583x^3+345x^4+7x^5 
   C56       762      5111+10632x+8695x^2+3618x^3+844x^4+108x^5+6x^6 
   C56       763      5205+10772x+8649x^2+3444x^3+724x^4+68x^5 
   C56       764      4982+9982x+7457x^2+2500x^3+348x^4+10x^5 
   C56       765      4969+10466x+8732x^2+3556x^3+688x^4+50x^5+1x^6 
   C56       766      4772+9220x+6367x^2+1835x^3+184x^4 
   C56       767      4929+10080x+7889x^2+2945x^3+520x^4+31x^5 
   C56       768      4783+9417x+6877x^2+2274x^3+331x^4+17x^5 
   C56       769      5243+11348x+9855x^2+4312x^3+952x^4+86x^5 
   C56       770      4950+10274x+8347x^2+3292x^3+613x^4+40x^5 
   C56       771      4748+9229x+6504x^2+1942x^3+200x^4 
   C56       772      5159+11508x+10603x^2+4996x^3+1203x^4+122x^5+2x^6 
   C56       773      5153+11147x+9649x^2+4155x^3+884x^4+74x^5+1x^6 
   C56       774      4934+10089x+7766x^2+2670x^3+366x^4+8x^5 
   C56       775      5116+10684x+8526x^2+3163x^3+526x^4+29x^5 
   C56       776      4985+10117x+7702x^2+2692x^3+424x^4+24x^5 
   C56       777      5059+10368x+8014x^2+2864x^3+482x^4+38x^5 
   C56       778      5160+10767x+8573x^2+3175x^3+523x^4+25x^5 
   C56       779      5106+10475x+8152x^2+3020x^3+552x^4+44x^5 
   C56       780      5023+10279x+8231x^2+3298x^3+677x^4+57x^5 
   C56       781      4952+10058x+7674x^2+2612x^3+352x^4+8x^5 
   C56       782      5269+11689x+10936x^2+5549x^3+1599x^4+242x^5+14x^6 
   C56       783      5157+10828x+9062x^2+3884x^3+917x^4+116x^5+6x^6 
   C56       784      5250+11491x+10304x^2+4773x^3+1167x^4+131x^5+4x^6 
   C56       785      5112+10811x+8951x^2+3597x^3+691x^4+49x^5 
   C56       786      5172+10782x+8816x^2+3607x^3+795x^4+96x^5+5x^6 
   C56       787      5209+10926x+8904x^2+3476x^3+634x^4+40x^5 
   C56       788      5224+11109x+9198x^2+3652x^3+675x^4+42x^5 
   C56       789      5034+10262x+7852x^2+2768x^3+442x^4+26x^5 
   C56       790      5001+9890x+7126x^2+2207x^3+247x^4 
   C56       791      5094+10396x+7948x^2+2787x^3+437x^4+24x^5 
   C56       792      5130+10402x+7704x^2+2436x^3+285x^4+7x^5 
   C56       793      5092+10627x+8718x^2+3595x^3+766x^4+68x^5 
   C56       794      4669+8926x+6125x^2+1818x^3+209x^4 
   C56       795      5108+10566x+8412x^2+3212x^3+611x^4+58x^5+3x^6 
   C56       796      5350+11949x+11230x^2+5750x^3+1700x^4+274x^5+18x^6 
   C56       797      5338+11918x+11214x^2+5803x^3+1773x^4+304x^5+22x^6 
   C56       798      5256+11517x+10332x^2+4870x^3+1278x^4+176x^5+9x^6 
   C56       799      4981+10457x+8756x^2+3697x^3+787x^4+66x^5 
   C56       800      5064+10434x+8277x^2+3113x^3+537x^4+32x^5 
   C56       801      5470+12042x+10700x^2+4845x^3+1121x^4+104x^5 
   C56       802      5186+11002x+9175x^2+3854x^3+848x^4+79x^5 
   C56       803      4999+10442x+8623x^2+3536x^3+718x^4+56x^5 
   C56       804      4947+9890x+7377x^2+2500x^3+372x^4+18x^5 
   C56       805      5135+10864x+9072x^2+3752x^3+771x^4+62x^5 
   C56       806      5010+10121x+7676x^2+2678x^3+419x^4+23x^5 
   C56       807      5096+10481x+8187x^2+2947x^3+437x^4+9x^5 
   C56       808      5024+10066x+7445x^2+2485x^3+369x^4+21x^5 
   C56       809      5052+10199x+7717x^2+2634x^3+350x^4 
   C56       810      4956+10015x+7569x^2+2549x^3+327x^4 
   C56       811      5064+10263x+7736x^2+2625x^3+368x^4+9x^5 
   C56       812      5422+11434x+9248x^2+3590x^3+681x^4+51x^5 
   C56       813      5122+10394x+7875x^2+2712x^3+408x^4+19x^5 
   C56       814      5102+10543x+8357x^2+3146x^3+552x^4+35x^5 
   C56       815      4854+9622x+7091x^2+2361x^3+336x^4+15x^5 
   C56       816      5226+11013x+9008x^2+3539x^3+650x^4+41x^5 
   C56       817      5388+11382x+9348x^2+3852x^3+841x^4+79x^5 
   C56       818      4993+9564x+6537x^2+1866x^3+180x^4 
   C56       819      5261+10760x+8475x^2+3212x^3+590x^4+44x^5 
   C56       820      5266+11164x+9475x^2+4088x^3+910x^4+82x^5 
   C56       821      5337+11443x+9750x^2+4254x^3+1003x^4+116x^5+5x^6 
   C56       822      5260+11305x+9802x^2+4448x^3+1106x^4+124x^5 
   C56       823      5515+12743x+12613x^2+6951x^3+2241x^4+388x^5+26x^6 
   C56       824      5793+13694x+13869x^2+7804x^3+2568x^4+462x^5+36x^6 
   C56       825      5200+11706x+11141x^2+5760x^3+1731x^4+288x^5+20x^6 
   C56       826      5184+11175x+9614x^2+4129x^3+892x^4+80x^5+1x^6 
   C56       827      5132+10773x+8700x^2+3310x^3+573x^4+32x^5 
   C56       828      5075+10595x+8479x^2+3175x^3+536x^4+30x^5 
   C56       829      4948+9971x+7581x^2+2666x^3+425x^4+25x^5 
   C56       830      5064+10326x+7906x^2+2740x^3+398x^4+15x^5 
   C56       831      5041+10228x+7773x^2+2650x^3+373x^4+14x^5 
   C56       832      5028+10356x+8202x^2+3033x^3+487x^4+21x^5 
   C56       833      5160+10592x+8162x^2+2832x^3+405x^4+14x^5 
   C56       834      5095+10605x+8582x^2+3336x^3+620x^4+45x^5 
   C56       835      5172+10942x+9123x^2+3787x^3+799x^4+75x^5+2x^6 
   C56       836      5191+11262x+9915x^2+4424x^3+995x^4+90x^5 
   C56       837      5350+11503x+9798x^2+4137x^3+861x^4+69x^5 
   C56       838      5252+10960x+8776x^2+3299x^3+551x^4+27x^5 
   C56       839      5328+11144x+8945x^2+3418x^3+621x^4+44x^5 
   C56       840      5037+10367x+8176x^2+3077x^3+550x^4+36x^5 
   C56       841      5185+11346x+10544x^2+5596x^3+1859x^4+364x^5+31x^6 
   C56       842      5143+11118x+9684x^2+4259x^3+953x^4+88x^5 
   C56       843      5609+13806x+15406x^2+9988x^3+3935x^4+880x^5+85x^6 
   C56       844      5465+12788x+13125x^2+7678x^3+2728x^4+553x^5+48x^6 
   C56       845      5264+11704x+10671x^2+4995x^3+1201x^4+118x^5 
   C56       846      5432+12161x+11401x^2+5811x^3+1730x^4+289x^5+21x^6 
   C56       847      5238+11237x+9605x^2+4061x^3+838x^4+65x^5 
   C56       848      5413+12042x+10796x^2+4815x^3+1046x^4+85x^5 
   C56       849      5495+12313x+11319x^2+5572x^3+1581x^4+245x^5+16x^6 
   C56       850      5173+10961x+8982x^2+3472x^3+604x^4+33x^5 
   C56       851      5385+11622x+9861x^2+4054x^3+774x^4+48x^5 
   C56       852      5290+11136x+9048x^2+3528x^3+669x^4+55x^5 
   C56       853      5164+10910x+9041x^2+3636x^3+703x^4+52x^5 
   C56       854      5304+11598x+10356x^2+4738x^3+1111x^4+106x^5 
   C56       855      5528+12417x+11494x^2+5513x^3+1369x^4+138x^5 
   C56       856      5304+11211x+9272x^2+3805x^3+821x^4+85x^5 
   C56       857      5463+12244x+11213x^2+5278x^3+1304x^4+152x^5+8x^6 
   C56       858      5383+12192x+11501x^2+5627x^3+1419x^4+146x^5 
   C56       859      5293+11590x+10201x^2+4444x^3+928x^4+66x^5 
   C56       860      5379+11843x+10412x^2+4518x^3+940x^4+68x^5 
   C56       861      5389+11396x+9360x^2+3685x^3+669x^4+38x^5 
   C56       862      5392+12027x+11014x^2+5196x^3+1269x^4+130x^5 
   C56       863      5380+12198x+11973x^2+6779x^3+2371x^4+473x^5+40x^6 
   C56       864      5753+14251x+15987x^2+10417x^3+4122x^4+925x^5+90x^6 
   C56       865      5633+13470x+14310x^2+8860x^3+3415x^4+764x^5+74x^6 
   C56       866      5426+12738x+12821x^2+6882x^3+1959x^4+244x^5+4x^6 
   C56       867      5070+10779x+9067x^2+3742x^3+756x^4+61x^5 
   C56       868      5004+10512x+8648x^2+3542x^3+763x^4+82x^5+4x^6 
   C56       869      4980+10408x+8434x^2+3240x^3+570x^4+35x^5 
   C56       870      5370+11802x+10489x^2+4874x^3+1263x^4+164x^5+7x^6 
   C56       871      5146+11276x+10288x^2+5022x^3+1396x^4+208x^5+12x^6 
   C56       872      5259+11700x+11053x^2+5776x^3+1787x^4+308x^5+22x^6 
   C56       873      4981+10052x+7825x^2+3008x^3+596x^4+52x^5+2x^6 
   C56       874      5434+11590x+9607x^2+3898x^3+808x^4+82x^5+4x^6 
   C56       875      5665+12436x+10830x^2+4804x^3+1155x^4+142x^5+8x^6 
   C56       876      5278+11017x+8831x^2+3482x^3+735x^4+83x^5+4x^6 
   C56       877      5235+10845x+8494x^2+3118x^3+552x^4+45x^5+1x^6 
   C56       878      5282+11117x+9059x^2+3523x^3+633x^4+39x^5 
   C56       879      5813+13387x+12864x^2+6710x^3+2038x^4+342x^5+24x^6 
   C56       880      5303+11329x+9528x^2+3984x^3+860x^4+91x^5+4x^6 
   C56       881      5478+11893x+10347x^2+4556x^3+1020x^4+92x^5 
   C56       882      5339+11279x+9278x^2+3733x^3+752x^4+64x^5 
   C56       883      5415+12430x+12372x^2+6988x^3+2361x^4+438x^5+33x^6 
   C56       884      5117+10712x+8924x^2+3876x^3+993x^4+148x^5+9x^6 
   C56       885      5362+11528x+9908x^2+4460x^3+1159x^4+168x^5+9x^6 
   C56       886      5292+11054x+8800x^2+3315x^3+586x^4+38x^5 
   C56       887      5240+10885x+8691x^2+3390x^3+696x^4+78x^5+4x^6 
   C56       888      5157+10850x+8922x^2+3539x^3+664x^4+45x^5 
   C56       889      5132+10563x+8254x^2+2939x^3+437x^4+16x^5 
   C56       890      5159+11094x+9517x^2+4104x^3+926x^4+104x^5+5x^6 
   C56       891      5085+10749x+8870x^2+3494x^3+635x^4+40x^5 
   C56       892      5305+11258x+9401x^2+3860x^3+785x^4+65x^5 
   C56       893      5090+10633x+8602x^2+3349x^3+626x^4+44x^5 
   C56       894      5100+10548x+8400x^2+3170x^3+547x^4+32x^5 
   C56       895      5487+11512x+9157x^2+3360x^3+543x^4+26x^5 
   C56       896      5304+10789x+8119x^2+2760x^3+421x^4+26x^5 
   C56       897      5780+12478x+10461x^2+4298x^3+888x^4+82x^5+4x^6 
   C56       898      5370+11362x+9315x^2+3646x^3+678x^4+54x^5+3x^6 
   C56       899      5988+13484x+12283x^2+6038x^3+1787x^4+298x^5+21x^6 
   C56       900      5340+10930x+8364x^2+2910x^3+439x^4+20x^5 
   C56       901      5144+10604x+8306x^2+3030x^3+499x^4+28x^5 
   C56       902      5195+10502x+7824x^2+2522x^3+300x^4+4x^5 
   C56       903      5378+11270x+9142x^2+3569x^3+682x^4+56x^5 
   C56       904      5395+11647x+9994x^2+4283x^3+939x^4+95x^5+4x^6 
   C56       905      5087+10581x+8550x^2+3295x^3+585x^4+35x^5 
   C56       906      5609+11867x+9731x^2+3926x^3+836x^4+87x^5 
   C56       907      5322+11571x+10174x^2+4571x^3+1071x^4+109x^5 
   C56       908      5715+12823x+11942x^2+6048x^3+1823x^4+319x^5+24x^6 
   C56       909      5214+11096x+9391x^2+4012x^3+903x^4+100x^5+4x^6 
   C56       910      8580+20832x+19500x^2+8820x^3+1971x^4+192x^5+6x^6 
   C56       911      6966+15648x+13246x^2+5172x^3+914x^4+64x^5+2x^6 
   C56       912      5270+11784x+11200x^2+5876x^3+1834x^4+324x^5+24x^6 
   C56       913      5699+13228x+13043x^2+6858x^3+1910x^4+224x^5 
   C56       914      5445+11870x+10441x^2+4608x^3+1006x^4+84x^5 
   C56       915      5557+12328x+11034x^2+4918x^3+1065x^4+84x^5 
   C56       916      5717+13968x+15318x^2+9668x^3+3685x^4+792x^5+73x^6 
   C56       917      6001+13072x+11199x^2+4738x^3+972x^4+72x^5 
   C56       918      5673+11890x+9464x^2+3442x^3+488x^4 
   C56       919      5123+10598x+8416x^2+3056x^3+445x^4+8x^5 
   C56       920      5257+10852x+8538x^2+3032x^3+412x^4 
   C56       921      5446+11052x+8306x^2+2738x^3+333x^4 
   C56       922      5310+10848x+8274x^2+2742x^3+321x^4 
   C56       923      5464+10952x+8044x^2+2592x^3+317x^4 
   C56       924      5508+11004x+7986x^2+2508x^3+291x^4 
 
   C58         1      6914+15452x+13500x^2+6102x^3+1507x^4+180x^5+7x^6 
   C58         2      9775+24104x+22988x^2+10654x^3+2482x^4+274x^5+12x^6 
   C58         3      9088+22030x+20056x^2+8367x^3+1543x^4+96x^5 
   C58         4      8758+21710x+21264x^2+10537x^3+2818x^4+396x^5+24x^6 
   C58         5      7966+18520x+16322x^2+6790x^3+1339x^4+102x^5 
   C58         6      8290+19307x+16831x^2+6741x^3+1210x^4+76x^5 
   C58         7      8127+18868x+16470x^2+6652x^3+1226x^4+82x^5 
   C58         8      9106+21840x+19831x^2+8456x^3+1683x^4+123x^5 
   C58         9      8345+19455x+17190x^2+7137x^3+1369x^4+91x^5 
   C58        10      9141+22928x+22680x^2+11360x^3+3095x^4+469x^5+36x^6+1x^7 
   C58        11      9555+25180x+27360x^2+15976x^3+5371x^4+1008x^5+89x^6+2x^7 
   C58        12      8310+19977x+18643x^2+8554x^3+2012x^4+228x^5+10x^6 
   C58        13      9219+22886x+22207x^2+10634x^3+2574x^4+286x^5+11x^6 
   C58        14      7673+17404x+14771x^2+6030x^3+1311x^4+146x^5+5x^6 
   C58        15      7313+16524x+14035x^2+5633x^3+1080x^4+80x^5+1x^6 
   C58        16      7904+18540x+16627x^2+7169x^3+1517x^4+134x^5 
   C58        17      8016+18606x+16776x^2+7555x^3+1814x^4+224x^5+11x^6 
   C58        18      8252+19690x+18706x^2+9259x^3+2613x^4+416x^5+33x^6+1x^7 
   C58        19      7771+17860x+15914x^2+7077x^3+1695x^4+212x^5+10x^6 
   C58        20      7902+18331x+16492x^2+7341x^3+1702x^4+194x^5+8x^6 
   C58        21      7736+17518x+15098x^2+6338x^3+1410x^4+166x^5+7x^6 
   C58        22      8259+19109x+16725x^2+6879x^3+1315x^4+91x^5+1x^6 
   C58        23      8281+20063x+19606x^2+10193x^3+3087x^4+532x^5+44x^6+1x^7 
   C58        24      8025+18275x+15578x^2+6229x^3+1208x^4+103x^5+2x^6 
   C58        25      7905+18238x+15911x^2+6584x^3+1302x^4+100x^5 
   C58        26      8776+20982x+19134x^2+8291x^3+1702x^4+135x^5 
   C58        27      8044+18875x+17109x^2+7584x^3+1692x^4+170x^5+4x^6 
   C58        28      7418+17458x+16186x^2+7510x^3+1861x^4+236x^5+12x^6 
   C58        29      8089+19407x+18321x^2+8647x^3+2144x^4+264x^5+12x^6 
   C58        30      7585+17365x+15159x^2+6221x^3+1184x^4+86x^5+1x^6 
   C58        31      7947+18298x+16135x^2+6845x^3+1443x^4+141x^5+4x^6 
   C58        32      7992+18656x+16935x^2+7608x^3+1770x^4+198x^5+8x^6 
   C58        33      8956+21846x+21172x^2+10564x^3+2919x^4+433x^5+28x^6 
   C58        34      8162+19323x+18091x^2+8554x^3+2140x^4+268x^5+14x^6 
   C58        35      8243+19867x+18834x^2+8955x^3+2231x^4+271x^5+12x^6 
   C58        36      9122+22826x+22767x^2+11625x^3+3231x^4+473x^5+30x^6 
   C58        37      9226+23838x+25110x^2+13977x^3+4434x^4+805x^5+80x^6+4x^7 
   C58        38      7840+18622x+17499x^2+8476x^3+2303x^4+352x^5+28x^6+1x^7 
   C58        39      7242+16499x+14376x^2+6099x^3+1334x^4+143x^5+7x^6 
   C58        40      8249+19567x+18312x^2+8775x^3+2358x^4+363x^5+30x^6+1x^7 
   C58        41      7481+16898x+14762x^2+6285x^3+1340x^4+131x^5+5x^6 
   C58        42      7477+17309x+15795x^2+7141x^3+1623x^4+165x^5+6x^6 
   C58        43      7929+18560x+17037x^2+7879x^3+1961x^4+253x^5+13x^6 
   C58        44      7340+16617x+14502x^2+6060x^3+1211x^4+98x^5+2x^6 
   C58        45      8144+19309x+17781x^2+7944x^3+1757x^4+173x^5+5x^6 
   C58        46      7568+17698x+16330x^2+7505x^3+1762x^4+187x^5+6x^6 
   C58        47      8144+19530x+18634x^2+9110x^3+2419x^4+330x^5+17x^6 
   C58        48      7594+17691x+16442x^2+7883x^3+2094x^4+296x^5+17x^6 
   C58        49      7534+17407x+15884x^2+7355x^3+1838x^4+237x^5+12x^6 
   C58        50      7317+16255x+13500x^2+5153x^3+888x^4+58x^5 
   C58        51      7296+16418x+14218x^2+5955x^3+1249x^4+129x^5+7x^6 
   C58        52      7476+17308x+16057x^2+7864x^3+2276x^4+405x^5+42x^6+2x^7 
   C58        53      7828+18199x+16563x^2+7604x^3+1912x^4+263x^5+15x^6 
   C58        54      7884+19110x+19240x^2+10706x^3+3632x^4+741x^5+79x^6+3x^7 
   C58        55      7809+18627x+17880x^2+9024x^3+2645x^4+456x^5+40x^6+1x^7 
   C58        56      7721+18056x+16592x^2+7599x^3+1789x^4+195x^5+7x^6 
   C58        57      8372+21075x+22285x^2+13089x^3+4639x^4+959x^5+96x^6+2x^7 
   C58        58      8215+20710x+22095x^2+13198x^3+4806x^4+1050x^5+124x^6+6x^7 
   C58        59      7834+18344x+16923x^2+7826x^3+1865x^4+202x^5+6x^6 
   C58        60      7457+16859x+14532x^2+6041x^3+1268x^4+124x^5+4x^6 
   C58        61      7788+18209x+16619x^2+7511x^3+1768x^4+208x^5+10x^6 
   C58        62      8632+21104x+20455x^2+10029x^3+2611x^4+346x^5+20x^6 
   C58        63      8085+19171x+17881x^2+8464x^3+2176x^4+290x^5+15x^6 
   C58        64      7066+15589x+13114x^2+5273x^3+1020x^4+74x^5 
   C58        65      8826+20598x+18515x^2+8091x^3+1733x^4+143x^5 
   C58        66      8667+20113x+17729x^2+7407x^3+1469x^4+110x^5 
   C58        67      9946+24121x+22704x^2+10610x^3+2604x^4+312x^5+12x^6 
   C58        68      8649+19909x+17333x^2+7091x^3+1347x^4+92x^5 
   C58        69      8090+18276x+15557x^2+6232x^3+1187x^4+90x^5 
   C58        70      7542+17035x+14911x^2+6420x^3+1386x^4+129x^5+4x^6 
   C58        71      7749+18376x+17996x^2+9616x^3+3029x^4+540x^5+45x^6+1x^7 
   C58        72      8104+20048x+21065x^2+12426x^3+4405x^4+896x^5+89x^6+3x^7 
   C58        73      7734+17703x+15806x^2+7038x^3+1645x^4+193x^5+9x^6 
   C58        74      7517+16922x+14687x^2+6232x^3+1351x^4+148x^5+8x^6 
   C58        75      7394+16653x+14731x^2+6575x^3+1566x^4+188x^5+9x^6 
   C58        76      7217+15917x+13536x^2+5589x^3+1113x^4+82x^5 
   C58        77      7684+17438x+15106x^2+6118x^3+1111x^4+66x^5 
   C58        78      7598+17239x+14895x^2+6060x^3+1149x^4+79x^5 
   C58        79      7598+17305x+15153x^2+6374x^3+1301x^4+108x^5+2x^6 
   C58        80      7654+17342x+14899x^2+6044x^3+1165x^4+88x^5 
   C58        81      9216+24125x+26462x^2+15689x^3+5275x^4+942x^5+69x^6 
   C58        82      8228+19949x+19252x^2+9234x^3+2212x^4+220x^5+4x^6 
   C58        83      8770+21071x+19746x^2+9017x^3+2005x^4+172x^5 
   C58        84      7908+18083x+15740x^2+6368x^3+1140x^4+61x^5 
   C58        85      8108+19310x+18139x^2+8399x^3+1941x^4+192x^5+4x^6 
   C58        86      9024+22498x+22472x^2+11410x^3+3069x^4+414x^5+22x^6 
   C58        87      7458+17154x+15631x^2+7210x^3+1779x^4+222x^5+11x^6 
   C58        88      7654+18173x+17591x^2+8960x^3+2551x^4+382x^5+23x^6 
   C58        89      7724+18394x+17675x^2+8874x^3+2515x^4+399x^5+32x^6+1x^7 
   C58        90      8354+21664x+24184x^2+15053x^3+5529x^4+1145x^5+115x^6+4x^7 
   C58        91      8424+21989x+24719x^2+15490x^3+5743x^4+1215x^5+129x^6+5x^7 
   C58        92      8596+21412x+21609x^2+11130x^3+2984x^4+374x^5+17x^6 
   C58        93      8405+22070x+25031x^2+15739x^3+5735x^4+1139x^5+101x^6+2x^7 
   C58        94      7686+18206x+17245x^2+8343x^3+2180x^4+299x^5+18x^6 
   C58        95      7472+16993x+14984x^2+6487x^3+1466x^4+170x^5+7x^6 
   C58        96      7844+18222x+16477x^2+7229x^3+1530x^4+122x^5 
   C58        97      7887+19083x+18973x^2+10062x^3+3044x^4+495x^5+32x^6 
   C58        98      7553+17313x+15369x^2+6544x^3+1324x^4+105x^5+2x^6 
   C58        99      7942+18865x+17611x^2+8188x^3+1952x^4+213x^5+7x^6 
   C58       100      7936+18343x+16190x^2+6741x^3+1303x^4+91x^5 
   C58       101      7401+16894x+15012x^2+6491x^3+1370x^4+113x^5 
   C58       102      7887+18622x+17288x^2+7945x^3+1860x^4+202x^5+7x^6 
   C58       103      8077+19761x+19923x^2+10839x^3+3449x^4+628x^5+58x^6+2x^7 
   C58       104      7860+18019x+15800x^2+6627x^3+1356x^4+118x^5+2x^6 
   C58       105      7653+17930x+16537x^2+7525x^3+1723x^4+178x^5+6x^6 
   C58       106      7962+18233x+15952x^2+6722x^3+1440x^4+154x^5+6x^6 
   C58       107      7574+17135x+14950x^2+6304x^3+1318x^4+125x^5+5x^6 
   C58       108      8145+19916x+19871x^2+10295x^3+2891x^4+406x^5+21x^6 
   C58       109      7888+18958x+18302x^2+8897x^3+2228x^4+260x^5+10x^6 
   C58       110      7711+17566x+15342x^2+6329x^3+1214x^4+84x^5 
   C58       111      7558+17093x+14739x^2+5915x^3+1066x^4+64x^5 
   C58       112      7510+17073x+15007x^2+6501x^3+1457x^4+159x^5+7x^6 
   C58       113      9397+23815x+24278x^2+12711x^3+3639x^4+565x^5+42x^6+1x^7 
   C58       114      8448+20947x+21048x^2+10856x^3+2984x^4+413x^5+24x^6 
   C58       115      8171+19363x+17897x^2+7983x^3+1685x^4+130x^5 
   C58       116      8136+18881x+16890x^2+7246x^3+1511x^4+138x^5+3x^6 
   C58       117      8338+20204x+19806x^2+10143x^3+2918x^4+461x^5+32x^6 
   C58       118      8390+20021x+18771x^2+8762x^3+2140x^4+266x^5+14x^6 
   C58       119      8212+19860x+19405x^2+9737x^3+2598x^4+334x^5+14x^6 
   C58       120      8114+19519x+18932x^2+9449x^3+2562x^4+361x^5+21x^6 
   C58       121      8625+21207x+20833x^2+10242x^3+2542x^4+269x^5+6x^6 
   C58       122      9655+25355x+27639x^2+16183x^3+5413x^4+985x^5+78x^6+1x^7 
   C58       123      8667+21577x+21870x^2+11600x^3+3478x^4+595x^5+54x^6+2x^7 
   C58       124      8682+21571x+21640x^2+10996x^3+2839x^4+312x^5+6x^6 
   C58       125      8617+21409x+21663x^2+11462x^3+3412x^4+575x^5+52x^6+2x^7 
   C58       126      8311+19402x+17298x^2+7265x^3+1404x^4+93x^5 
   C58       127      8153+18892x+16726x^2+6979x^3+1348x^4+96x^5+1x^6 
   C58       128      7962+18352x+16385x^2+7077x^3+1506x^4+137x^5+3x^6 
   C58       129      8391+19606x+17567x^2+7462x^3+1489x^4+111x^5 
   C58       130      8528+20343x+19200x^2+9103x^3+2280x^4+282x^5+12x^6 
   C58       131      8342+19617x+17977x^2+7991x^3+1710x^4+141x^5+1x^6 
   C58       132      8257+19435x+17975x^2+8232x^3+1948x^4+222x^5+9x^6 
   C58       133      7620+17137x+14591x^2+5873x^3+1132x^4+91x^5+2x^6 
   C58       134      7532+17053x+14969x^2+6469x^3+1475x^4+178x^5+9x^6 
   C58       135      7782+17753x+15540x^2+6416x^3+1204x^4+73x^5 
   C58       136      7720+17915x+16499x^2+7750x^3+1974x^4+254x^5+12x^6 
   C58       137      7381+16565x+14378x^2+6040x^3+1234x^4+99x^5+1x^6 
   C58       138      7781+18019x+16453x^2+7503x^3+1779x^4+201x^5+8x^6 
   C58       139      8058+18440x+16177x^2+6823x^3+1437x^4+144x^5+6x^6 
   C58       140      8592+20512x+19195x^2+8994x^3+2230x^4+283x^5+15x^6 
   C58       141      7528+17096x+14983x^2+6318x^3+1298x^4+114x^5+2x^6 
   C58       142      8223+20284x+20780x^2+11502x^3+3705x^4+680x^5+62x^6+2x^7 
   C58       143      8261+19987x+19459x^2+9741x^3+2669x^4+398x^5+28x^6 
   C58       144      7645+17919x+16769x^2+7927x^3+1945x^4+221x^5+7x^6 
   C58       145      7953+18692x+17333x^2+7992x^3+1872x^4+199x^5+7x^6 
   C58       146      7790+18116x+16571x^2+7497x^3+1704x^4+170x^5+5x^6 
   C58       147      8121+18899x+16869x^2+7121x^3+1387x^4+95x^5 
   C58       148      8070+18796x+16769x^2+7067x^3+1402x^4+113x^5+2x^6 
   C58       149      8280+20460x+20718x^2+11031x^3+3280x^4+529x^5+41x^6+1x^7 
   C58       150      8020+18864x+17325x^2+7760x^3+1711x^4+163x^5+5x^6 
   C58       151      8365+20093x+18991x^2+8918x^3+2123x^4+220x^5+5x^6 
   C58       152      8323+20208x+19919x^2+10450x^3+3199x^4+570x^5+53x^6+2x^7 
   C58       153      8139+19081x+17309x^2+7706x^3+1777x^4+209x^5+11x^6 
   C58       154      8137+18935x+16721x^2+6878x^3+1278x^4+81x^5 
   C58       155      8202+19896x+19504x^2+10003x^3+2892x^4+464x^5+37x^6+1x^7 
   C58       156      7391+16818x+14951x^2+6620x^3+1540x^4+180x^5+9x^6 
   C58       157      7842+18536x+17653x^2+8856x^3+2571x^4+436x^5+38x^6+1x^7 
   C58       158      8065+19980x+20991x^2+12335x^3+4358x^4+888x^5+89x^6+3x^7 
   C58       159      7844+18906x+18863x^2+10277x^3+3342x^4+636x^5+61x^6+2x^7 
   C58       160      8197+19598x+18787x^2+9274x^3+2474x^4+327x^5+16x^6 
   C58       161      7612+17873x+16968x^2+8465x^3+2376x^4+357x^5+22x^6 
   C58       162      7228+15908x+13126x^2+4967x^3+818x^4+38x^5 
   C58       163      8102+18694x+16540x^2+7081x^3+1514x^4+143x^5+3x^6 
   C58       164      7910+18041x+15707x^2+6552x^3+1336x^4+116x^5+3x^6 
   C58       165      7588+17165x+14863x^2+6150x^3+1241x^4+113x^5+3x^6 
   C58       166      7620+17286x+14908x^2+6022x^3+1111x^4+70x^5 
   C58       167      7545+17217x+15466x^2+7085x^3+1802x^4+251x^5+15x^6 
   C58       168      7809+17987x+16181x^2+7234x^3+1683x^4+193x^5+9x^6 
   C58       169      7478+16775x+14389x^2+5928x^3+1186x^4+92x^5 
   C58       170      8191+19036x+16845x^2+7076x^3+1430x^4+124x^5+3x^6 
   C58       171      8484+20825x+20695x^2+10781x^3+3139x^4+485x^5+31x^6 
   C58       172      8396+20526x+20291x^2+10516x^3+3050x^4+468x^5+29x^6 
   C58       173      7434+17108x+15583x^2+7127x^3+1671x^4+173x^5+4x^6 
   C58       174      8440+21636x+23734x^2+14501x^3+5225x^4+1060x^5+101x^6+2x^7 
   C58       175      7781+17745x+15627x^2+6758x^3+1513x^4+165x^5+5x^6 
   C58       176      8156+19810x+19873x^2+10873x^3+3523x^4+649x^5+53x^6 
   C58       177      8079+18984x+17625x^2+8338x^3+2156x^4+295x^5+17x^6 
   C58       178      8421+20393x+19677x^2+9690x^3+2575x^4+350x^5+20x^6 
   C58       179      7886+18305x+16548x^2+7327x^3+1627x^4+162x^5+5x^6 
   C58       180      8236+19785x+19072x^2+9584x^3+2717x^4+429x^5+31x^6 
   C58       181      8354+19737x+18033x^2+8069x^3+1831x^4+193x^5+7x^6 
   C58       182      7140+15296x+12171x^2+4473x^3+760x^4+48x^5 
   C58       183      7536+16706x+13993x^2+5512x^3+1006x^4+62x^5 
   C58       184      7048+15080x+12081x^2+4559x^3+825x^4+58x^5 
   C58       185      7489+16849x+15002x^2+6989x^3+1873x^4+277x^5+17x^6 
   C58       186      8094+19461x+18699x^2+9225x^3+2472x^4+339x^5+18x^6 
   C58       187      8280+20229x+19883x^2+10079x^3+2778x^4+393x^5+22x^6 
   C58       188      7894+18999x+18282x^2+8865x^3+2228x^4+264x^5+11x^6 
   C58       189      7530+17467x+15833x^2+6990x^3+1515x^4+140x^5+4x^6 
   C58       190      8316+19421x+17243x^2+7237x^3+1467x^4+130x^5+4x^6 
   C58       191      8148+19678x+18989x^2+9286x^3+2398x^4+307x^5+16x^6 
   C58       192      7712+17671x+15575x^2+6597x^3+1382x^4+138x^5+6x^6 
   C58       193      8144+20477x+21453x^2+12064x^3+3874x^4+690x^5+61x^6+2x^7 
   C58       194      7774+17964x+16168x^2+7133x^3+1591x^4+165x^5+6x^6 
   C58       195      7992+18302x+15904x^2+6381x^3+1122x^4+61x^5 
   C58       196      8574+20789x+20076x^2+9841x^3+2578x^4+347x^5+21x^6 
   C58       197      8528+20239x+18517x^2+8142x^3+1759x^4+176x^5+7x^6 
   C58       198      8338+19866x+18743x^2+8994x^3+2309x^4+287x^5+11x^6 
   C58       199      8788+20966x+19274x^2+8495x^3+1786x^4+144x^5+1x^6 
   C58       200      8654+20453x+18366x^2+7703x^3+1473x^4+100x^5 
   C58       201      7928+18222x+15951x^2+6628x^3+1325x^4+116x^5+3x^6 
   C58       202      8202+18490x+15588x^2+5968x^3+975x^4+45x^5 
   C58       203      7057+15303x+12306x^2+4458x^3+690x^4+35x^5 
   C58       204      7515+16821x+14382x^2+5939x^3+1220x^4+111x^5+3x^6 
   C58       205      7438+16580x+14091x^2+5780x^3+1193x^4+113x^5+3x^6 
   C58       206      7381+16184x+13399x^2+5258x^3+999x^4+77x^5 
   C58       207      8080+18797x+16738x^2+7194x^3+1538x^4+149x^5+5x^6 
   C58       208      7514+17167x+14936x^2+6225x^3+1282x^4+120x^5+4x^6 
   C58       209      6653+14412x+11462x^2+4116x^3+654x^4+34x^5 
   C58       210      6846+14649x+11641x^2+4217x^3+682x^4+40x^5 
   C58       211      6874+14661x+11540x^2+4084x^3+623x^4+30x^5 
   C58       212      6786+14783x+12303x^2+4947x^3+1020x^4+110x^5+6x^6 
   C58       213      6768+14642x+11973x^2+4641x^3+883x^4+78x^5+3x^6 
   C58       214      6775+14710x+11997x^2+4498x^3+753x^4+44x^5 
   C58       215      6744+14465x+11473x^2+4081x^3+618x^4+29x^5 
   C58       216      6904+15044x+12270x^2+4571x^3+741x^4+36x^5 
   C58       217      6765+14451x+11431x^2+4050x^3+610x^4+29x^5 
   C58       218      6980+15433x+13104x^2+5375x^3+1096x^4+101x^5+3x^6 
   C58       219      6804+14804x+12254x^2+4755x^3+845x^4+54x^5 
   C58       220      7024+15652x+13610x^2+5875x^3+1321x^4+146x^5+6x^6 
   C58       221      6892+14846x+11887x^2+4367x^3+725x^4+40x^5 
   C58       222      7384+17102x+15893x^2+7659x^3+2034x^4+278x^5+14x^6 
   C58       223      7768+17438x+14679x^2+5732x^3+1051x^4+89x^5+4x^6 
   C58       224      7388+17323x+16514x^2+8303x^3+2334x^4+339x^5+18x^6 
   C58       225      7140+15766x+13112x^2+5101x^3+934x^4+72x^5+2x^6 
   C58       226      7266+16224x+13839x^2+5645x^3+1105x^4+83x^5 
   C58       227      7091+16210x+14828x^2+6960x^3+1753x^4+215x^5+8x^6 
   C58       228      6923+14983x+12197x^2+4605x^3+777x^4+41x^5 
   C58       229      6997+15050x+11841x^2+4116x^3+586x^4+21x^5 
   C58       230      6500+13849x+11168x^2+4276x^3+787x^4+56x^5 
   C58       231      6901+14950x+12230x^2+4699x^3+844x^4+55x^5 
   C58       232      6788+14778x+12385x^2+5081x^3+1066x^4+102x^5+3x^6 
   C58       233      6683+14172x+11041x^2+3847x^3+577x^4+28x^5 
   C58       234      6548+13730x+10576x^2+3665x^3+561x^4+32x^5 
   C58       235      6968+15232x+12534x^2+4841x^3+886x^4+66x^5+2x^6 
   C58       236      6950+15730x+13982x^2+6154x^3+1358x^4+128x^5+2x^6 
   C58       237      6903+15131x+12637x^2+5033x^3+985x^4+90x^5+3x^6 
   C58       238      6720+14560x+12039x^2+4761x^3+906x^4+67x^5 
   C58       239      6696+14589x+12378x^2+5295x^3+1239x^4+154x^5+8x^6 
   C58       240      7001+15743x+14106x^2+6564x^3+1717x^4+241x^5+14x^6 
   C58       241      6743+14846x+12456x^2+4948x^3+909x^4+60x^5 
   C58       242      8900+21234x+19483x^2+8653x^3+1912x^4+189x^5+6x^6 
   C58       243      7814+17440x+14724x^2+5860x^3+1088x^4+72x^5 
   C58       244      7809+17545x+14885x^2+5953x^3+1129x^4+82x^5 
   C58       245      7646+16822x+13758x^2+5162x^3+876x^4+55x^5 
   C58       246      7308+16475x+14683x^2+6729x^3+1698x^4+222x^5+10x^6 
   C58       247      7636+18614x+19551x^2+11789x^3+4382x^4+960x^5+106x^6+4x^7 
   C58       248      7502+17990x+18353x^2+10600x^3+3703x^4+733x^5+68x^6+2x^7 
   C58       249      7288+16910x+16195x^2+8388x^3+2471x^4+374x^5+20x^6 
   C58       250      7204+16104x+14083x^2+6160x^3+1393x^4+141x^5+2x^6 
   C58       251      7198+16039x+13863x^2+5885x^3+1278x^4+138x^5+7x^6 
   C58       252      7075+15894x+14294x^2+6649x^3+1659x^4+196x^5+8x^6 
   C58       253      7169+16052x+14108x^2+6276x^3+1512x^4+190x^5+8x^6 
   C58       254      7263+16475x+14527x^2+6209x^3+1295x^4+113x^5+2x^6 
   C58       255      7289+16466x+14364x^2+6059x^3+1264x^4+118x^5+3x^6 
   C58       256      7535+17262x+15362x^2+6650x^3+1420x^4+121x^5 
   C58       257      7305+16291x+13900x^2+5599x^3+1053x^4+72x^5 
   C58       258      7440+17148x+15445x^2+6679x^3+1342x^4+93x^5 
   C58       259      7048+16176x+14887x^2+6957x^3+1712x^4+207x^5+10x^6 
   C58       260      7140+16718x+15999x^2+7978x^3+2153x^4+286x^5+14x^6 
   C58       261      7116+16366x+15022x^2+7056x^3+1804x^4+240x^5+13x^6 
   C58       262      7581+18913x+20155x^2+11818x^3+4038x^4+774x^5+72x^6+2x^7 
   C58       263      7488+18282x+18774x^2+10488x^3+3398x^4+619x^5+57x^6+2x^7 
   C58       264      7670+18102x+17017x^2+7985x^3+1893x^4+194x^5+4x^6 
   C58       265      7331+17700x+17807x^2+9496x^3+2772x^4+400x^5+20x^6 
   C58       266      7000+15827x+13940x^2+5915x^3+1189x^4+90x^5 
   C58       267      7003+15717x+13739x^2+5799x^3+1179x^4+99x^5+2x^6 
   C58       268      7231+16282x+14170x^2+5912x^3+1173x^4+85x^5 
   C58       269      7051+15974x+14307x^2+6370x^3+1435x^4+142x^5+4x^6 
   C58       270      6764+14478x+11501x^2+4076x^3+606x^4+28x^5 
   C58       271      7413+17235x+15709x^2+7025x^3+1542x^4+133x^5 
   C58       272      7271+16168x+13582x^2+5302x^3+945x^4+60x^5 
   C58       273      6839+15042x+12777x^2+5220x^3+1013x^4+70x^5 
   C58       274      7165+16130x+14004x^2+5794x^3+1114x^4+74x^5 
   C58       275      7397+17275x+16273x^2+7963x^3+2146x^4+298x^5+16x^6 
   C58       276      7352+16381x+13846x^2+5499x^3+1024x^4+72x^5 
   C58       277      6897+15142x+12681x^2+4978x^3+885x^4+52x^5 
   C58       278      7082+15962x+14160x^2+6261x^3+1434x^4+158x^5+6x^6 
   C58       279      7192+16697x+15647x^2+7491x^3+1913x^4+245x^5+12x^6 
   C58       280      7012+15851x+14090x^2+6133x^3+1324x^4+126x^5+4x^6 
   C58       281      7044+15726x+13718x^2+5874x^3+1290x^4+144x^5+7x^6 
   C58       282      7122+16001x+14064x^2+6039x^3+1287x^4+120x^5+3x^6 
   C58       283      6927+15065x+12481x^2+4899x^3+929x^4+73x^5 
   C58       284      6905+15238x+13004x^2+5349x^3+1094x^4+107x^5+4x^6 
   C58       285      6983+15543x+13382x^2+5459x^3+1031x^4+74x^5+1x^6 
   C58       286      7174+16025x+13867x^2+5810x^3+1228x^4+131x^5+6x^6 
   C58       287      7449+17365x+15907x^2+7013x^3+1444x^4+107x^5 
   C58       288      7551+17499x+16052x^2+7313x^3+1670x^4+156x^5 
   C58       289      7452+17111x+15417x^2+6751x^3+1430x^4+119x^5 
   C58       290      7500+16951x+14690x^2+6037x^3+1168x^4+85x^5 
   C58       291      7352+16764x+15022x^2+6588x^3+1426x^4+132x^5+3x^6 
   C58       292      7325+16661x+14826x^2+6388x^3+1329x^4+110x^5+1x^6 
   C58       293      7524+16974x+14617x^2+5936x^3+1131x^4+81x^5 
   C58       294      7675+17554x+15532x^2+6655x^3+1437x^4+148x^5+6x^6 
   C58       295      7784+18140x+16615x^2+7508x^3+1696x^4+155x^5 
   C58       296      7714+17745x+15873x^2+6911x^3+1481x^4+127x^5 
   C58       297      7677+17658x+15803x^2+6872x^3+1493x^4+152x^5+6x^6 
   C58       298      7265+15823x+12686x^2+4476x^3+641x^4+26x^5 
   C58       299      7304+16197x+13565x^2+5253x^3+913x^4+55x^5 
   C58       300      7341+16726x+15082x^2+6861x^3+1685x^4+221x^5+13x^6 
   C58       301      7456+16452x+13552x^2+5052x^3+818x^4+43x^5 
   C58       302      7419+16609x+14323x^2+5875x^3+1140x^4+86x^5 
   C58       303      7364+16291x+13623x^2+5247x^3+893x^4+49x^5 
   C58       304      7304+16380x+14293x^2+6048x^3+1276x^4+126x^5+5x^6 
   C58       305      6884+15185x+12962x^2+5344x^3+1084x^4+97x^5+3x^6 
   C58       306      6953+15264x+12780x^2+4971x^3+856x^4+50x^5+1x^6 
   C58       307      7340+17409x+17147x^2+9141x^3+2827x^4+481x^5+35x^6 
   C58       308      6973+15497x+13410x^2+5612x^3+1120x^4+83x^5 
   C58       309      7185+16636x+15631x^2+7634x^3+2062x^4+299x^5+19x^6 
   C58       310      7240+16146x+13949x^2+5854x^3+1233x^4+124x^5+5x^6 
   C58       311      7003+15574x+13378x^2+5513x^3+1095x^4+92x^5+3x^6 
   C58       312      7317+17125x+16339x^2+8146x^3+2239x^4+318x^5+18x^6 
   C58       313      7307+16580x+14687x^2+6376x^3+1387x^4+126x^5 
   C58       314      6833+14860x+12221x^2+4595x^3+747x^4+40x^5 
   C58       315      7065+15743x+13646x^2+5806x^3+1257x^4+128x^5+5x^6 
   C58       316      7090+16081x+14472x^2+6508x^3+1467x^4+129x^5 
   C58       317      7325+16380x+13902x^2+5500x^3+993x^4+65x^5 
   C58       318      7387+16539x+14020x^2+5516x^3+989x^4+66x^5 
   C58       319      7404+17043x+15549x^2+7063x^3+1618x^4+157x^5+3x^6 
   C58       320      7502+17296x+15752x^2+7146x^3+1644x^4+162x^5+3x^6 
   C58       321      7509+17204x+15322x^2+6685x^3+1490x^4+167x^5+9x^6 
   C58       322      7293+16493x+14605x^2+6491x^3+1555x^4+198x^5+11x^6 
   C58       323      7226+15867x+12992x^2+4905x^3+866x^4+60x^5 
   C58       324      7221+15867x+12918x^2+4714x^3+728x^4+33x^5 
   C58       325      7247+16151x+13873x^2+5761x^3+1186x^4+109x^5+3x^6 
   C58       326      7054+15381x+12566x^2+4728x^3+789x^4+41x^5 
   C58       327      6742+14547x+11975x^2+4737x^3+938x^4+89x^5+3x^6 
   C58       328      6774+14767x+12376x^2+5040x^3+1035x^4+98x^5+3x^6 
   C58       329      7272+15708x+12517x^2+4451x^3+661x^4+28x^5 
   C58       330      6976+15041x+12134x^2+4514x^3+761x^4+44x^5 
   C58       331      6849+14669x+11787x^2+4392x^3+757x^4+49x^5 
   C58       332      7040+15593x+13410x^2+5610x^3+1138x^4+89x^5 
   C58       333      7378+16967x+15523x^2+7281x^3+1863x^4+245x^5+12x^6 
   C58       334      6857+14806x+12102x^2+4672x^3+861x^4+63x^5 
   C58       335      7024+15296x+12548x^2+4764x^3+818x^4+52x^5+1x^6 
   C58       336      7289+16433x+14419x^2+6127x^3+1254x^4+102x^5+1x^6 
   C58       337      7635+17385x+15177x^2+6326x^3+1274x^4+109x^5+2x^6 
   C58       338      7361+16754x+15028x^2+6800x^3+1637x^4+191x^5+7x^6 
   C58       339      7327+16171x+13358x^2+5077x^3+867x^4+51x^5 
   C58       340      7243+16048x+13499x^2+5332x^3+970x^4+64x^5 
   C58       341      7327+16426x+14305x^2+6113x^3+1330x^4+138x^5+5x^6 
   C58       342      7540+17178x+15278x^2+6650x^3+1449x^4+144x^5+5x^6 
   C58       343      7444+16874x+14926x^2+6479x^3+1421x^4+144x^5+5x^6 
   C58       344      7683+17527x+15599x^2+6823x^3+1511x^4+152x^5+5x^6 
   C58       345      7566+17109x+15051x^2+6517x^3+1441x^4+146x^5+5x^6 
   C58       346      7527+16893x+14377x^2+5762x^3+1088x^4+78x^5 
   C58       347      7227+16249x+14158x^2+5961x^3+1211x^4+97x^5+1x^6 
   C58       348      7516+17318x+15749x^2+7203x^3+1741x^4+211x^5+10x^6 
   C58       349      7268+16332x+14304x^2+6207x^3+1407x^4+159x^5+7x^6 
   C58       350      7400+16264x+13188x^2+4801x^3+754x^4+38x^5 
   C58       351      7202+16371x+14740x^2+6727x^3+1623x^4+186x^5+7x^6 
   C58       352      7017+15639x+13589x^2+5757x^3+1184x^4+96x^5+1x^6 
   C58       353      7040+15634x+13534x^2+5815x^3+1304x^4+146x^5+7x^6 
   C58       354      6921+15115x+12579x^2+4898x^3+853x^4+47x^5 
   C58       355      7242+16125x+13878x^2+5831x^3+1246x^4+127x^5+5x^6 
   C58       356      7338+15934x+12849x^2+4659x^3+714x^4+32x^5 
   C58       357      7704+17058x+14205x^2+5548x^3+1021x^4+71x^5 
   C58       358      7781+17483x+14821x^2+5916x^3+1124x^4+84x^5 
   C58       359      6954+14834x+11660x^2+4165x^3+674x^4+40x^5 
   C58       360      6857+14517x+11197x^2+3805x^3+536x^4+22x^5 
   C58       361      6863+14549x+11256x^2+3844x^3+543x^4+22x^5 
   C58       362      6959+14901x+11766x^2+4207x^3+671x^4+38x^5 
   C58       363      7042+15188x+12311x^2+4803x^3+997x^4+120x^5+8x^6 
   C58       364      7074+15148x+12011x^2+4331x^3+688x^4+35x^5 
   C58       365      6996+14842x+11520x^2+3974x^3+576x^4+24x^5 
   C58       366      7295+16345x+13982x^2+5700x^3+1122x^4+94x^5+2x^6 
   C58       367      7348+16053x+12959x^2+4692x^3+720x^4+32x^5 
   C58       368      7212+16365x+14585x^2+6460x^3+1448x^4+137x^5+2x^6 
   C58       369      7612+17436x+15552x^2+6796x^3+1462x^4+123x^5 
   C58       370      7366+16831x+15245x^2+6960x^3+1638x^4+170x^5+4x^6 
   C58       371      7568+17185x+14992x^2+6267x^3+1263x^4+106x^5+2x^6 
   C58       372      7480+16320x+13103x^2+4707x^3+718x^4+33x^5 
   C58       373      7415+16613x+14218x^2+5905x^3+1260x^4+134x^5+6x^6 
   C58       374      6644+14020x+10917x^2+3804x^3+577x^4+33x^5 
   C58       375      6742+14333x+11327x^2+4027x^3+619x^4+31x^5 
   C58       376      6695+14234x+11236x^2+3990x^3+609x^4+29x^5 
   C58       377      6724+14370x+11513x^2+4195x^3+658x^4+31x^5 
   C58       378      6950+15024x+12194x^2+4557x^3+766x^4+45x^5 
   C58       379      6556+13655x+10372x^2+3393x^3+418x^4+8x^5 
   C58       380      6780+14422x+11356x^2+3947x^3+542x^4+14x^5 
   C58       381      6820+14532x+11535x^2+4188x^3+695x^4+45x^5 
   C58       382      6878+15061x+12642x^2+5063x^3+974x^4+76x^5+2x^6 
   C58       383      6505+13556x+10292x^2+3446x^3+494x^4+25x^5 
   C58       384      7026+15679x+13512x^2+5672x^3+1213x^4+129x^5+6x^6 
   C58       385      6782+15182x+13562x^2+6301x^3+1654x^4+239x^5+15x^6 
   C58       386      7126+16260x+14643x^2+6569x^3+1519x^4+172x^5+9x^6 
   C58       387      7043+16316x+15431x^2+7747x^3+2224x^4+350x^5+22x^6 
   C58       388      6688+14835x+13009x^2+5763x^3+1374x^4+175x^5+10x^6 
   C58       389      6434+13399x+10233x^2+3454x^3+491x^4+25x^5 
   C58       390      7084+15720x+13364x^2+5396x^3+1035x^4+83x^5+2x^6 
   C58       391      6733+14809x+12677x^2+5291x^3+1098x^4+107x^5+5x^6 
   C58       392      6778+14758x+12243x^2+4899x^3+1017x^4+115x^5+6x^6 
   C58       393      6896+15255x+13115x^2+5517x^3+1173x^4+117x^5+4x^6 
   C58       394      6918+15652x+13850x^2+6023x^3+1301x^4+115x^5 
   C58       395      6626+14701x+12746x^2+5330x^3+1050x^4+75x^5 
   C58       396      6826+15286x+13405x^2+5712x^3+1157x^4+84x^5 
   C58       397      6935+15407x+13252x^2+5481x^3+1084x^4+83x^5 
   C58       398      7112+15977x+13985x^2+5977x^3+1278x^4+127x^5+4x^6 
   C58       399      6812+15137x+12976x^2+5363x^3+1064x^4+81x^5 
   C58       400      7167+16302x+14551x^2+6476x^3+1496x^4+165x^5+7x^6 
   C58       401      6907+15563x+13794x^2+6057x^3+1347x^4+132x^5+3x^6 
   C58       402      6979+15303x+12554x^2+4739x^3+809x^4+50x^5 
   C58       403      6943+15562x+13543x^2+5751x^3+1205x^4+100x^5 
   C58       404      7248+16691x+15042x^2+6598x^3+1380x^4+105x^5 
   C58       405      6678+14373x+11449x^2+4000x^3+545x^4+13x^5 
   C58       406      6881+15703x+14148x^2+6222x^3+1304x^4+98x^5 
   C58       407      6916+15227x+12654x^2+4828x^3+802x^4+40x^5 
   C58       408      6780+14659x+11816x^2+4308x^3+690x^4+38x^5 
   C58       409      6936+15433x+13034x^2+5035x^3+821x^4+34x^5 
   C58       410      6987+16607x+16195x^2+8114x^3+2112x^4+248x^5+8x^6 
   C58       411      7027+15320x+12335x^2+4408x^3+652x^4+27x^5 
   C58       412      6954+15273x+12642x^2+4805x^3+810x^4+46x^5 
   C58       413      7034+15912x+13996x^2+5934x^3+1201x^4+92x^5 
   C58       414      7135+16319x+14705x^2+6619x^3+1529x^4+150x^5 
   C58       415      7204+16708x+15359x^2+6952x^3+1530x^4+127x^5 
   C58       416      6774+14564x+11623x^2+4129x^3+607x^4+24x^5 
   C58       417      7102+16459x+15367x^2+7238x^3+1718x^4+162x^5 
   C58       418      7101+16305x+14891x^2+6880x^3+1685x^4+203x^5+9x^6 
   C58       419      7610+17160x+14531x^2+5653x^3+991x^4+62x^5 
   C58       420      7010+15614x+13458x^2+5540x^3+1064x^4+72x^5 
   C58       421      7211+16568x+15077x^2+6860x^3+1589x^4+160x^5+4x^6 
   C58       422      7045+15582x+13160x^2+5254x^3+987x^4+70x^5 
   C58       423      7437+16867x+14617x^2+6030x^3+1188x^4+91x^5 
   C58       424      6970+15096x+12170x^2+4435x^3+707x^4+37x^5 
   C58       425      7051+15666x+13363x^2+5487x^3+1092x^4+85x^5 
   C58       426      7728+17952x+16175x^2+7131x^3+1562x^4+138x^5 
   C58       427      7257+15942x+12899x^2+4618x^3+675x^4+25x^5 
   C58       428      7248+16652x+15244x^2+7149x^3+1816x^4+232x^5+11x^6 
   C58       429      6916+15078x+12468x^2+4794x^3+821x^4+46x^5 
   C58       430      7539+17133x+14935x^2+6200x^3+1203x^4+84x^5 
   C58       431      6958+15183x+12322x^2+4529x^3+728x^4+40x^5 
   C58       432      7499+17384x+15881x^2+7282x^3+1717x^4+169x^5 
   C58       433      7370+17082x+15673x^2+7167x^3+1644x^4+152x^5 
   C58       434      7016+15480x+12877x^2+4857x^3+761x^4+29x^5 
   C58       435      7555+17269x+15310x^2+6629x^3+1463x^4+163x^5+9x^6 
   C58       436      7074+15386x+12362x^2+4444x^3+691x^4+37x^5 
   C58       437      6981+15492x+13258x^2+5438x^3+1064x^4+79x^5 
   C58       438      7074+15803x+13452x^2+5402x^3+997x^4+65x^5 
   C58       439      7425+17037x+15188x^2+6651x^3+1452x^4+127x^5 
   C58       440      7111+16054x+14129x^2+6119x^3+1324x^4+117x^5 
   C58       441      7282+16610x+14860x^2+6626x^3+1497x^4+138x^5 
   C58       442      7016+15869x+14278x^2+6506x^3+1522x^4+145x^5 
   C58       443      7631+17470x+15569x^2+6839x^3+1515x^4+139x^5 
   C58       444      7123+15610x+12767x^2+4711x^3+736x^4+33x^5 
   C58       445      6932+15288x+12985x^2+5235x^3+976x^4+64x^5 
   C58       446      7052+16303x+15252x^2+7264x^3+1759x^4+171x^5 
   C58       447      7386+16602x+14291x^2+5844x^3+1147x^4+98x^5+3x^6 
   C58       448      7602+17086x+14321x^2+5450x^3+920x^4+55x^5 
   C58       449      6916+15185x+12760x^2+5070x^3+933x^4+61x^5 
   C58       450      7508+17133x+15040x^2+6327x^3+1285x^4+104x^5 
   C58       451      7248+16617x+15157x^2+6997x^3+1711x^4+209x^5+10x^6 
   C58       452      7080+16349x+15129x^2+7048x^3+1659x^4+158x^5 
   C58       453      7156+16038x+13785x^2+5676x^3+1146x^4+104x^5+3x^6 
   C58       454      7144+16034x+13860x^2+5700x^3+1108x^4+84x^5 
   C58       455      7436+17553x+16917x^2+8566x^3+2398x^4+342x^5+17x^6 
   C58       456      7084+16164x+14791x^2+7077x^3+1897x^4+260x^5+11x^6 
   C58       457      7193+15731x+12914x^2+4960x^3+922x^4+81x^5+3x^6 
   C58       458      7088+15464x+12580x^2+4720x^3+812x^4+54x^5+1x^6 
   C58       459      7318+17139x+16366x^2+8229x^3+2324x^4+352x^5+22x^6 
   C58       460      6876+14960x+12313x^2+4674x^3+778x^4+40x^5 
   C58       461      7601+17609x+16105x^2+7423x^3+1824x^4+228x^5+11x^6 
   C58       462      7115+16131x+14366x^2+6379x^3+1465x^4+163x^5+7x^6 
   C58       463      7270+16728x+15278x^2+6991x^3+1644x^4+181x^5+7x^6 
   C58       464      6992+15679x+13742x^2+5839x^3+1163x^4+79x^5 
   C58       465      7134+15804x+13372x^2+5433x^3+1089x^4+99x^5+3x^6 
   C58       466      6774+14919x+12839x^2+5451x^3+1175x^4+121x^5+5x^6 
   C58       467      6984+15580x+13550x^2+5828x^3+1289x^4+137x^5+6x^6 
   C58       468      7220+16430x+14796x^2+6645x^3+1502x^4+146x^5+4x^6 
   C58       469      7212+16642x+15375x^2+7182x^3+1736x^4+195x^5+8x^6 
   C58       470      7236+16836x+16021x^2+8198x^3+2464x^4+430x^5+38x^6+1x^7 
   C58       471      7266+16560x+14809x^2+6554x^3+1475x^4+153x^5+6x^6 
   C58       472      7290+16318x+14061x^2+5882x^3+1253x^4+128x^5+4x^6 
   C58       473      6992+15185x+12425x^2+4732x^3+844x^4+63x^5+2x^6 
   C58       474      6888+15279x+13074x^2+5319x^3+1000x^4+66x^5 
   C58       475      7028+15349x+12588x^2+4796x^3+857x^4+66x^5+1x^6 
   C58       476      6882+15342x+13449x^2+5966x^3+1462x^4+204x^5+13x^6 
   C58       477      6860+14921x+12298x^2+4717x^3+812x^4+45x^5 
   C58       478      7150+16438x+15159x^2+7192x^3+1835x^4+229x^5+10x^6 
   C58       479      7736+18246x+17366x^2+8666x^3+2408x^4+335x^5+14x^6 
   C58       480      6691+14407x+11823x^2+4696x^3+947x^4+89x^5+3x^6 
   C58       481      6832+14774x+11982x^2+4438x^3+720x^4+36x^5 
   C58       482      7076+16320x+15102x^2+7044x^3+1662x^4+159x^5 
   C58       483      7084+16393x+15309x^2+7249x^3+1740x^4+169x^5 
   C58       484      7104+15846x+13554x^2+5472x^3+1018x^4+69x^5+2x^6 
   C58       485      7130+16084x+14106x^2+5987x^3+1240x^4+110x^5+3x^6 
   C58       486      6796+15118x+13195x^2+5676x^3+1230x^4+123x^5+5x^6 
   C58       487      6850+15131x+12968x^2+5391x^3+1099x^4+100x^5+4x^6 
   C58       488      6839+14804x+12172x^2+4743x^3+899x^4+76x^5+1x^6 
   C58       489      7103+16500x+15723x^2+8017x^3+2381x^4+420x^5+43x^6+2x^7 
   C58       490      7317+17352x+17075x^2+9182x^3+2963x^4+578x^5+64x^6+3x^7 
   C58       491      7408+17250x+16065x^2+7723x^3+2067x^4+311x^5+26x^6+1x^7 
   C58       492      6984+15433x+13150x^2+5425x^3+1134x^4+118x^5+5x^6 
   C58       493      7194+16567x+15191x^2+7002x^3+1671x^4+192x^5+9x^6 
   C58       494      6973+15674x+13687x^2+5824x^3+1218x^4+106x^5+2x^6 
   C58       495      7390+17569x+17250x^2+9176x^3+2912x^4+561x^5+62x^6+3x^7 
   C58       496      7000+15616x+13531x^2+5678x^3+1175x^4+108x^5+3x^6 
   C58       497      7424+16959x+15146x^2+6753x^3+1597x^4+195x^5+10x^6 
   C58       498      7878+18299x+16548x^2+7332x^3+1626x^4+155x^5+2x^6 
   C58       499      7310+16366x+13892x^2+5478x^3+981x^4+65x^5 
   C58       500      7371+16343x+13660x^2+5285x^3+939x^4+67x^5+1x^6 
   C58       501      7164+16111x+14258x^2+6224x^3+1348x^4+116x^5 
   C58       502      7121+15408x+12532x^2+4641x^3+733x^4+34x^5 
   C58       503      7028+14960x+11794x^2+4183x^3+627x^4+27x^5 
   C58       504      8411+19312x+16743x^2+6702x^3+1186x^4+66x^5 
   C58       505      7581+16759x+13765x^2+5119x^3+822x^4+40x^5 
   C58       506      7611+16967x+14306x^2+5602x^3+1007x^4+66x^5 
   C58       507      7457+16677x+14203x^2+5668x^3+1042x^4+67x^5 
   C58       508      7662+17260x+14873x^2+6070x^3+1170x^4+85x^5 
   C58       509      7686+17323x+14954x^2+6128x^3+1191x^4+87x^5 
   C58       510      7845+17718x+15165x^2+6086x^3+1154x^4+87x^5 
   C58       511      6916+14926x+12120x^2+4456x^3+680x^4+25x^5 
   C58       512      6855+14742x+11940x^2+4423x^3+708x^4+32x^5 
   C58       513      7357+16576x+14529x^2+6196x^3+1307x^4+119x^5+2x^6 
   C58       514      7413+16732x+14813x^2+6488x^3+1429x^4+133x^5+2x^6 
   C58       515      7108+15756x+13582x^2+5796x^3+1319x^4+161x^5+8x^6 
   C58       516      7174+15983x+13851x^2+5843x^3+1220x^4+112x^5+3x^6 
   C58       517      7188+16242x+14577x^2+6666x^3+1675x^4+232x^5+15x^6 
   C58       518      7091+15696x+13506x^2+5682x^3+1217x^4+126x^5+5x^6 
   C58       519      7523+17078x+15075x^2+6466x^3+1358x^4+113x^5 
   C58       520      7518+17061x+15055x^2+6454x^3+1368x^4+125x^5+3x^6 
   C58       521      7466+17052x+15319x^2+6826x^3+1545x^4+158x^5+5x^6 
   C58       522      7656+17582x+15798x^2+6978x^3+1545x^4+154x^5+6x^6 
   C58       523      7410+17003x+15583x^2+7320x^3+1848x^4+229x^5+10x^6 
   C58       524      7582+17301x+15270x^2+6475x^3+1326x^4+113x^5+2x^6 
   C58       525      7678+17567x+15576x^2+6708x^3+1427x^4+132x^5+3x^6 
   C58       526      7581+17884x+17213x^2+8698x^3+2433x^4+357x^5+22x^6 
   C58       527      7834+18920x+18700x^2+9572x^3+2585x^4+314x^5+7x^6 
   C58       528      7120+15987x+14023x^2+5972x^3+1231x^4+100x^5 
   C58       529      7731+18492x+18189x^2+9484x^3+2780x^4+436x^5+29x^6 
   C58       530      7707+18222x+17509x^2+8795x^3+2465x^4+370x^5+23x^6 
   C58       531      7870+18366x+16825x^2+7489x^3+1594x^4+126x^5 
   C58       532      7400+17172x+16070x^2+7757x^3+2022x^4+256x^5+9x^6 
   C58       533      7257+15797x+12869x^2+4814x^3+795x^4+41x^5 
   C58       534      8541+19584x+17048x^2+7000x^3+1391x^4+124x^5+4x^6 
   C58       535      7632+17148x+14686x^2+5946x^3+1137x^4+86x^5 
   C58       536      8236+19351x+17778x^2+8088x^3+1880x^4+186x^5 
   C58       537      7312+15827x+12617x^2+4433x^3+617x^4+16x^5 
   C58       538      7560+17035x+14593x^2+5821x^3+1038x^4+58x^5 
   C58       539      7612+17356x+15188x^2+6245x^3+1156x^4+69x^5 
   C58       540      7572+17331x+15504x^2+6762x^3+1448x^4+140x^5+8x^6 
   C58       541      7578+17233x+15246x^2+6526x^3+1341x^4+111x^5+4x^6 
   C58       542      8166+19096x+17413x^2+7760x^3+1722x^4+168x^5+6x^6 
   C58       543      7376+16674x+14636x^2+6176x^3+1234x^4+90x^5 
   C58       544      8046+18489x+16246x^2+6846x^3+1440x^4+147x^5+7x^6 
   C58       545      9036+21470x+19682x^2+8852x^3+2077x^4+226x^5+4x^6 
   C58       546      7304+16143x+13519x^2+5251x^3+908x^4+50x^5 
   C58       547      7938+19054x+18568x^2+9303x^3+2434x^4+272x^5+3x^6 
   C58       548      8360+19338x+17188x^2+7250x^3+1449x^4+118x^5+2x^6 
   C58       549      8037+18616x+16790x^2+7408x^3+1633x^4+155x^5+3x^6 
   C58       550      6585+13531x+9924x^2+3041x^3+341x^4+11x^5 
   C58       551      7018+15546x+13323x^2+5514x^3+1105x^4+90x^5+2x^6 
   C58       552      7284+16578x+14880x^2+6690x^3+1550x^4+154x^5 
   C58       553      6860+15037x+12674x^2+5091x^3+950x^4+59x^5 
   C58       554      7370+17054x+15801x^2+7445x^3+1866x^4+233x^5+11x^6 
   C58       555      7360+17280x+16581x^2+8431x^3+2439x^4+384x^5+25x^6 
   C58       556      7437+17295x+16205x^2+7860x^3+2105x^4+299x^5+17x^6 
   C58       557      7288+16555x+14836x^2+6665x^3+1574x^4+181x^5+7x^6 
   C58       558      7245+16332x+14409x^2+6243x^3+1346x^4+125x^5+3x^6 
   C58       559      7342+16334x+13976x^2+5730x^3+1126x^4+85x^5 
   C58       560      7311+16157x+13502x^2+5300x^3+975x^4+67x^5 
   C58       561      7174+16056x+14013x^2+6057x^3+1349x^4+143x^5+6x^6 
   C58       562      7195+15827x+13163x^2+5044x^3+829x^4+34x^5 
   C58       563      7007+15233x+12623x^2+4911x^3+862x^4+48x^5 
   C58       564      7259+15949x+13253x^2+5154x^3+938x^4+67x^5 
   C58       565      7008+14797x+11450x^2+3906x^3+540x^4+18x^5 
   C58       566      7340+16277x+13582x^2+5160x^3+840x^4+41x^5 
   C58       567      6960+15231x+12580x^2+4732x^3+763x^4+38x^5 
   C58       568      7301+16535x+14426x^2+5897x^3+1062x^4+56x^5 
   C58       569      7045+15284x+12430x^2+4590x^3+713x^4+26x^5 
   C58       570      7366+16275x+13484x^2+5087x^3+826x^4+39x^5 
   C58       571      7540+17799x+16786x^2+7830x^3+1764x^4+145x^5 
   C58       572      7068+16034x+14291x^2+6198x^3+1305x^4+110x^5 
   C58       573      7422+16940x+14977x^2+6322x^3+1235x^4+81x^5 
   C58       574      7046+15573x+13154x^2+5159x^3+875x^4+39x^5 
   C58       575      6954+15236x+12732x^2+4920x^3+816x^4+36x^5 
   C58       576      7464+17219x+15696x^2+7082x^3+1588x^4+150x^5+4x^6 
   C58       577      7160+15903x+13618x^2+5589x^3+1087x^4+76x^5 
   C58       578      7180+15832x+13162x^2+4988x^3+803x^4+35x^5 
   C58       579      7324+16291x+13761x^2+5354x^3+892x^4+40x^5 
   C58       580      7186+16091x+13992x^2+5869x^3+1175x^4+89x^5 
   C58       581      7542+16984x+14686x^2+6057x^3+1180x^4+87x^5+1x^6 
   C58       582      7514+16837x+14318x^2+5651x^3+991x^4+55x^5 
   C58       583      7250+15837x+12998x^2+4832x^3+745x^4+28x^5 
   C58       584      7477+17111x+15295x^2+6597x^3+1326x^4+90x^5 
   C58       585      7042+15693x+13473x^2+5475x^3+1027x^4+68x^5 
   C58       586      7623+17203x+14602x^2+5650x^3+933x^4+43x^5 
   C58       587      7412+17220x+15861x^2+7243x^3+1634x^4+143x^5 
   C58       588      7490+16886x+14384x^2+5635x^3+963x^4+49x^5 
   C58       589      7021+15075x+11915x^2+4120x^3+554x^4+15x^5 
   C58       590      7326+16547x+14568x^2+6266x^3+1337x^4+117x^5 
   C58       591      7132+15909x+13680x^2+5630x^3+1101x^4+83x^5+1x^6 
   C58       592      7146+16516x+15311x^2+7147x^3+1692x^4+163x^5 
   C58       593      6868+15082x+12706x^2+5108x^3+976x^4+71x^5 
   C58       594      7583+17882x+16902x^2+8127x^3+2009x^4+204x^5 
   C58       595      7308+16606x+14800x^2+6541x^3+1447x^4+126x^5 
   C58       596      7659+17749x+16180x^2+7430x^3+1780x^4+184x^5 
   C58       597      7040+15458x+12809x^2+4842x^3+763x^4+26x^5 
   C58       598      7115+16234x+14686x^2+6587x^3+1475x^4+136x^5 
   C58       599      7523+16728x+14116x^2+5674x^3+1113x^4+90x^5 
   C58       600      7400+16284x+13457x^2+5150x^3+895x^4+55x^5 
   C58       601      7051+15178x+12164x^2+4406x^3+678x^4+29x^5 
   C58       602      7169+15686x+12869x^2+4856x^3+824x^4+49x^5 
   C58       603      7284+16439x+14306x^2+5966x^3+1177x^4+84x^5 
   C58       604      7164+16130x+14247x^2+6207x^3+1335x^4+112x^5+1x^6 
   C58       605      7292+16418x+14444x^2+6259x^3+1352x^4+117x^5 
   C58       606      7166+16580x+15381x^2+7172x^3+1683x^4+159x^5 
   C58       607      6992+15398x+12931x^2+5076x^3+902x^4+54x^5 
   C58       608      7468+17783x+17488x^2+9261x^3+2811x^4+457x^5+30x^6 
   C58       609      7542+16872x+14182x^2+5480x^3+932x^4+49x^5 
   C58       610      7422+17338x+16371x^2+8155x^3+2316x^4+356x^5+22x^6 
   C58       611      7170+15510x+12426x^2+4458x^3+685x^4+39x^5 
   C58       612      7503+16969x+14791x^2+6208x^3+1265x^4+101x^5 
   C58       613      7236+16010x+13677x^2+5780x^3+1311x^4+162x^5+9x^6 
   C58       614      7342+16678x+14657x^2+6158x^3+1211x^4+84x^5 
   C58       615      7163+16243x+14415x^2+6215x^3+1288x^4+102x^5+1x^6 
   C58       616      7528+18176x+18382x^2+10100x^3+3201x^4+558x^5+44x^6+1x^7 
   C58       617      7433+17044x+15623x^2+7392x^3+1939x^4+268x^5+13x^6 
   C58       618      7993+19436x+19683x^2+10980x^3+3687x^4+722x^5+68x^6+2x^7 
   C58       619      7007+15573x+13505x^2+5726x^3+1201x^4+101x^5 
   C58       620      7718+17856x+16102x^2+7084x^3+1537x^4+150x^5+8x^6 
   C58       621      7560+17423x+15924x^2+7478x^3+1965x^4+280x^5+15x^6 
   C58       622      7576+16768x+13761x^2+5058x^3+788x^4+38x^5 
   C58       623      7419+16953x+15114x^2+6531x^3+1352x^4+104x^5 
   C58       624      7602+17533x+16137x^2+7669x^3+2025x^4+281x^5+13x^6 
   C58       625      8036+18729x+17090x^2+7752x^3+1796x^4+174x^5 
   C58       626      7878+18054x+15904x^2+6700x^3+1333x^4+104x^5+4x^6 
   C58       627      7648+17044x+14107x^2+5240x^3+812x^4+32x^5 
   C58       628      7172+15434x+12218x^2+4260x^3+606x^4+27x^5 
   C58       629      7523+16540x+13544x^2+5016x^3+793x^4+36x^5 
   C58       630      7303+16632x+14972x^2+6737x^3+1544x^4+146x^5 
   C58       631      7586+17054x+14560x^2+5807x^3+1046x^4+61x^5 
   C58       632      7734+17295x+14423x^2+5482x^3+905x^4+45x^5 
   C58       633      7075+15246x+12295x^2+4572x^3+780x^4+50x^5 
   C58       634      7440+16191x+13055x^2+4746x^3+749x^4+40x^5 
   C58       635      6970+14894x+11736x^2+4110x^3+604x^4+28x^5 
   C58       636      7107+16006x+14111x^2+6052x^3+1274x^4+117x^5+3x^6 
   C58       637      7179+16437x+14916x^2+6738x^3+1562x^4+172x^5+7x^6 
   C58       638      7458+17573x+16685x^2+8019x^3+1999x^4+235x^5+10x^6 
   C58       639      7383+16584x+14287x^2+5765x^3+1044x^4+62x^5 
   C58       640      7930+18568x+17090x^2+7702x^3+1679x^4+137x^5 
   C58       641      7658+17415x+15060x^2+6040x^3+1062x^4+55x^5 
   C58       642      7384+17142x+15778x^2+7167x^3+1609x^4+153x^5+4x^6 
   C58       643      7504+17280x+15615x^2+7008x^3+1653x^4+205x^5+12x^6 
   C58       644      7697+17996x+16696x^2+7701x^3+1778x^4+167x^5 
   C58       645      7459+16701x+14176x^2+5555x^3+954x^4+51x^5 
   C58       646      7240+16374x+14345x^2+6013x^3+1203x^4+102x^5+3x^6 
   C58       647      7311+16360x+14145x^2+5854x^3+1147x^4+88x^5+2x^6 
   C58       648      7214+16100x+13870x^2+5694x^3+1102x^4+85x^5+2x^6 
   C58       649      7324+16985x+15887x^2+7693x^3+2070x^4+317x^5+28x^6+1x^7 
   C58       650      7814+18796x+18541x^2+9756x^3+2992x^4+544x^5+54x^6+2x^7 
   C58       651      7531+16943x+14619x^2+6061x^3+1259x^4+129x^5+6x^6 
   C58       652      7462+16988x+15156x^2+6773x^3+1622x^4+205x^5+11x^6 
   C58       653      7089+15955x+14082x^2+6087x^3+1304x^4+121x^5+4x^6 
   C58       654      7243+16189x+13997x^2+5882x^3+1231x^4+114x^5+3x^6 
   C58       655      7293+16788x+15557x^2+7428x^3+1921x^4+248x^5+11x^6 
   C58       656      7227+16489x+14951x^2+6810x^3+1593x^4+168x^5+5x^6 
   C58       657      7360+16890x+15478x^2+7191x^3+1714x^4+168x^5 
   C58       658      7951+18662x+17344x^2+8119x^3+1949x^4+195x^5 
   C58       659      7626+18263x+17741x^2+8764x^3+2197x^4+221x^5 
   C58       660      7476+17041x+15013x^2+6365x^3+1285x^4+96x^5 
   C58       661      7258+16759x+15396x^2+7021x^3+1579x^4+139x^5 
   C58       662      7060+15514x+12964x^2+5087x^3+905x^4+52x^5 
   C58       663      7101+16035x+14352x^2+6572x^3+1648x^4+218x^5+12x^6 
   C58       664      6818+14867x+12552x^2+5136x^3+1017x^4+77x^5 
   C58       665      7210+15909x+13278x^2+5122x^3+889x^4+54x^5 
   C58       666      7294+16341x+14062x^2+5722x^3+1077x^4+72x^5 
   C58       667      7384+17255x+16437x^2+8265x^3+2311x^4+327x^5+16x^6 
   C58       668      7686+18211x+17676x^2+9225x^3+2832x^4+498x^5+41x^6+1x^7 
   C58       669      6951+14881x+11848x^2+4228x^3+624x^4+24x^5 
   C58       670      7579+18257x+18128x^2+9517x^3+2839x^4+487x^5+46x^6+2x^7 
   C58       671      7050+15757x+13589x^2+5544x^3+1071x^4+92x^5+3x^6 
   C58       672      7428+17346x+16341x^2+7877x^3+2034x^4+266x^5+13x^6 
   C58       673      7502+17276x+15706x^2+7134x^3+1686x^4+193x^5+8x^6 
   C58       674      7786+18900x+18967x^2+10095x^3+3055x^4+526x^5+48x^6+2x^7 
   C58       675      7214+16121x+13858x^2+5720x^3+1193x^4+129x^5+6x^6 
   C58       676      7308+17104x+16417x^2+8384x^3+2463x^4+406x^5+29x^6 
   C58       677      7388+17485x+17102x^2+9042x^3+2827x^4+528x^5+53x^6+2x^7 
   C58       678      7328+17058x+16124x^2+7859x^3+2022x^4+239x^5+7x^6 
   C58       679      7464+16958x+14979x^2+6440x^3+1349x^4+115x^5+2x^6 
   C58       680      7288+16698x+15277x^2+7063x^3+1709x^4+201x^5+9x^6 
   C58       681      7228+16462x+14849x^2+6682x^3+1525x^4+153x^5+4x^6 
   C58       682      7402+17539x+16889x^2+8419x^3+2307x^4+342x^5+26x^6+1x^7 
   C58       683      7339+16973x+15699x^2+7421x^3+1914x^4+272x^5+22x^6+1x^7 
   C58       684      7030+15832x+14180x^2+6470x^3+1604x^4+212x^5+12x^6 
   C58       685      7000+15715x+13712x^2+5727x^3+1140x^4+90x^5+1x^6 
   C58       686      6799+14652x+11924x^2+4492x^3+759x^4+44x^5 
   C58       687      7020+15439x+12877x^2+4993x^3+898x^4+66x^5+1x^6 
   C58       688      7132+16058x+14218x^2+6296x^3+1455x^4+161x^5+5x^6 
   C58       689      7091+15836x+13632x^2+5610x^3+1101x^4+83x^5 
   C58       690      7078+15864x+13719x^2+5634x^3+1087x^4+78x^5 
   C58       691      6820+14675x+11827x^2+4344x^3+687x^4+32x^5 
   C58       692      7360+16745x+15107x^2+6961x^3+1762x^4+238x^5+13x^6 
   C58       693      7593+18027x+17592x^2+9214x^3+2841x^4+514x^5+46x^6+1x^7 
   C58       694      7010+15370x+12800x^2+4945x^3+857x^4+50x^5 
   C58       695      7123+15741x+13378x^2+5423x^3+1055x^4+87x^5+2x^6 
   C58       696      7182+15330x+12096x^2+4243x^3+617x^4+26x^5 
   C58       697      7278+16228x+13942x^2+5831x^3+1242x^4+126x^5+4x^6 
   C58       698      7289+16420x+14384x^2+6210x^3+1348x^4+119x^5 
   C58       699      7838+18168x+16415x^2+7359x^3+1683x^4+160x^5 
   C58       700      7379+16640x+14419x^2+5981x^3+1181x^4+88x^5 
   C58       701      7264+16589x+14770x^2+6301x^3+1256x^4+88x^5 
   C58       702      7180+15842x+13194x^2+5003x^3+788x^4+28x^5 
   C58       703      7390+17008x+15516x^2+7191x^3+1776x^4+211x^5+8x^6 
   C58       704      7360+17044x+15602x^2+7048x^3+1580x^4+145x^5+2x^6 
   C58       705      7094+15689x+13429x^2+5616x^3+1165x^4+97x^5 
   C58       706      7488+17195x+15679x^2+7218x^3+1739x^4+187x^5+2x^6 
   C58       707      7384+16769x+14888x^2+6501x^3+1435x^4+136x^5 
   C58       708      7163+15491x+12460x^2+4541x^3+713x^4+32x^5 
   C58       709      7074+15264x+12181x^2+4370x^3+671x^4+30x^5 
   C58       710      7604+18674x+19326x^2+10694x^3+3237x^4+472x^5+20x^6 
   C58       711      7282+16830x+15579x^2+7274x^3+1750x^4+188x^5+4x^6 
   C58       712      7698+18692x+19139x^2+10792x^3+3593x^4+682x^5+63x^6+2x^7 
   C58       713      7202+16385x+14947x^2+6997x^3+1740x^4+201x^5+6x^6 
   C58       714      7348+16765x+15135x^2+6837x^3+1570x^4+149x^5 
   C58       715      7729+17954x+16463x^2+7535x^3+1743x^4+164x^5 
   C58       716      7175+15868x+13519x^2+5603x^3+1180x^4+118x^5+4x^6 
   C58       717      7123+16051x+14232x^2+6220x^3+1356x^4+129x^5+4x^6 
   C58       718      7119+15925x+13790x^2+5821x^3+1262x^4+142x^5+7x^6 
   C58       719      7313+16464x+14342x^2+5940x^3+1137x^4+75x^5 
   C58       720      7265+16332x+14272x^2+6147x^3+1381x^4+162x^5+9x^6 
   C58       721      7180+16086x+14163x^2+6298x^3+1536x^4+208x^5+13x^6 
   C58       722      7227+16162x+13962x^2+5745x^3+1099x^4+73x^5 
   C58       723      7315+16940x+15672x^2+7322x^3+1773x^4+200x^5+8x^6 
   C58       724      7412+16527x+14280x^2+6141x^3+1403x^4+164x^5+8x^6 
   C58       725      7625+17618x+16093x^2+7439x^3+1840x^4+229x^5+11x^6 
   C58       726      7913+19244x+19184x^2+10032x^3+2911x^4+456x^5+35x^6+1x^7 
   C58       727      7394+16259x+13475x^2+5158x^3+889x^4+54x^5 
   C58       728      7272+16414x+14531x^2+6331x^3+1379x^4+127x^5+2x^6 
   C58       729      7176+16097x+14057x^2+5932x^3+1205x^4+96x^5+1x^6 
   C58       730      7286+16413x+14348x^2+6091x^3+1262x^4+103x^5 
   C58       731      7538+16673x+13815x^2+5259x^3+894x^4+51x^5 
   C58       732      7186+15588x+12496x^2+4521x^3+718x^4+40x^5 
   C58       733      7630+17410x+15204x^2+6363x^3+1292x^4+102x^5 
   C58       734      7446+16981x+15066x^2+6471x^3+1335x^4+103x^5 
   C58       735      7510+17354x+15681x^2+6876x^3+1444x^4+112x^5 
   C58       736      7507+16975x+14984x^2+6539x^3+1432x^4+125x^5 
   C58       737      8270+19332x+17500x^2+7786x^3+1769x^4+173x^5 
   C58       738      7281+16428x+14407x^2+6182x^3+1325x^4+123x^5+3x^6 
   C58       739      6999+14875x+11597x^2+4014x^3+583x^4+26x^5 
   C58       740      7773+17984x+16283x^2+7312x^3+1699x^4+189x^5+7x^6 
   C58       741      7674+17701x+15967x^2+7112x^3+1631x^4+184x^5+9x^6 
   C58       742      7094+15747x+13413x^2+5390x^3+1000x^4+71x^5+2x^6 
   C58       743      7230+16247x+14374x^2+6445x^3+1569x^4+199x^5+9x^6 
   C58       744      7249+16045x+13518x^2+5373x^3+1009x^4+77x^5+1x^6 
   C58       745      7920+19012x+18533x^2+9479x^3+2742x^4+442x^5+35x^6+1x^7 
   C58       746      7514+17091x+15172x^2+6708x^3+1550x^4+170x^5+6x^6 
   C58       747      7651+16858x+13859x^2+5227x^3+882x^4+51x^5 
   C58       748      6929+14900x+12135x^2+4629x^3+815x^4+50x^5 
   C58       749      7474+16767x+14508x^2+6029x^3+1212x^4+102x^5+2x^6 
   C58       750      7340+16421x+14266x^2+6044x^3+1277x^4+117x^5+3x^6 
   C58       751      7671+17127x+14564x^2+5844x^3+1098x^4+77x^5 
   C58       752      7534+17110x+15224x^2+6739x^3+1532x^4+151x^5+1x^6 
   C58       753      6996+14904x+11874x^2+4339x^3+704x^4+38x^5 
   C58       754      7476+17246x+15879x^2+7443x^3+1841x^4+214x^5+8x^6 
   C58       755      7598+17196x+14976x^2+6260x^3+1260x^4+97x^5 
   C58       756      7460+16658x+14340x^2+5944x^3+1201x^4+102x^5+2x^6 
   C58       757      7251+15881x+13115x^2+5079x^3+937x^4+71x^5 
   C58       758      7287+16712x+15096x^2+6759x^3+1532x^4+154x^5+4x^6 
   C58       759      8316+19340x+17344x^2+7636x^3+1711x^4+160x^5 
   C58       760      7989+19362x+19246x^2+10187x^3+3097x^4+527x^5+43x^6+1x^7 
   C58       761      7669+17840x+16723x^2+8069x^3+2034x^4+212x^5+1x^6 
   C58       762      7796+17329x+14669x^2+5961x^3+1175x^4+90x^5 
   C58       763      6852+14945x+12576x^2+5148x^3+1064x^4+97x^5+2x^6 
   C58       764      7270+16798x+15794x^2+7826x^3+2197x^4+332x^5+20x^6 
   C58       765      7253+16827x+15894x^2+7811x^3+2092x^4+280x^5+14x^6 
   C58       766      6736+14907x+12940x^2+5433x^3+1062x^4+68x^5 
   C58       767      7136+16409x+15356x^2+7557x^3+2100x^4+320x^5+22x^6 
   C58       768      7336+17674x+18132x^2+10388x^3+3606x^4+747x^5+81x^6+3x^7 
   C58       769      6672+14768x+12918x^2+5603x^3+1222x^4+112x^5 
   C58       770      7520+18561x+19780x^2+11937x^3+4341x^4+891x^5+79x^6 
   C58       771      7390+18220x+19629x^2+12197x^3+4691x^4+1070x^5+124x^6+5x^7 
   C58       772      6918+15602x+14114x^2+6543x^3+1610x^4+185x^5+6x^6 
   C58       773      7392+18203x+19584x^2+12194x^3+4711x^4+1084x^5+130x^6+6x^7 
   C58       774      7096+16258x+15038x^2+7122x^3+1763x^4+201x^5+8x^6 
   C58       775      6917+15347x+13452x^2+6021x^3+1444x^4+160x^5+4x^6 
   C58       776      7347+17136x+16293x^2+8071x^3+2162x^4+282x^5+13x^6 
   C58       777      6876+15228x+13292x^2+5753x^3+1259x^4+114x^5 
   C58       778      6850+15051x+12863x^2+5307x^3+1041x^4+71x^5 
   C58       779      7061+16085x+15036x^2+7627x^3+2302x^4+390x^5+27x^6 
   C58       780      7157+16753x+16523x^2+9192x^3+3206x^4+680x^5+74x^6+3x^7 
   C58       781      7149+15782x+13408x^2+5406x^3+1028x^4+76x^5 
   C58       782      7215+15880x+13415x^2+5366x^3+1011x^4+73x^5 
   C58       783      7227+15984x+13605x^2+5516x^3+1060x^4+76x^5 
   C58       784      7259+16141x+13790x^2+5558x^3+1028x^4+65x^5 
   C58       785      7934+18474x+17146x^2+8033x^3+1981x^4+235x^5+10x^6 
   C58       786      7784+18069x+16685x^2+7712x^3+1844x^4+206x^5+7x^6 
   C58       787      7541+17213x+15557x^2+7069x^3+1699x^4+201x^5+9x^6 
   C58       788      7618+17484x+15915x^2+7316x^3+1758x^4+183x^5 
   C58       789      7748+18132x+17070x^2+8222x^3+2126x^4+280x^5+16x^6 
   C58       790      6624+14004x+11116x^2+4043x^3+655x^4+35x^5 
   C58       791      6746+14492x+11894x^2+4628x^3+855x^4+59x^5 
   C58       792      6852+15096x+13072x^2+5657x^3+1297x^4+149x^5+6x^6 
   C58       793      7094+15658x+13402x^2+5563x^3+1116x^4+83x^5 
   C58       794      7032+16064x+15166x^2+7942x^3+2599x^4+520x^5+53x^6+2x^7 
   C58       795      6680+14283x+11718x^2+4656x^3+928x^4+78x^5+1x^6 
   C58       796      7040+15776x+14220x^2+6762x^3+1865x^4+284x^5+18x^6 
   C58       797      6904+15296x+13380x^2+5836x^3+1329x^4+149x^5+6x^6 
   C58       798      7260+16883x+16065x^2+8024x^3+2216x^4+315x^5+17x^6 
   C58       799      7261+16942x+16253x^2+8247x^3+2357x^4+362x^5+23x^6 
   C58       800      7200+16888x+16406x^2+8508x^3+2463x^4+362x^5+19x^6 
   C58       801      7073+16069x+14687x^2+6969x^3+1819x^4+243x^5+12x^6 
   C58       802      7064+16541x+16322x^2+8965x^3+2978x^4+570x^5+47x^6 
   C58       803      7594+19209x+21509x^2+13974x^3+5606x^4+1336x^5+166x^6+8x^7 
   C58       804      6896+15631x+14377x^2+6879x^3+1772x^4+215x^5+7x^6 
   C58       805      7547+18716x+20297x^2+12771x^3+5062x^4+1233x^5+164x^6+9x^7 
   C58       806      7566+18641x+19917x^2+12250x^3+4759x^4+1155x^5+157x^6+9x^7 
   C58       807      7807+19769x+21753x^2+13473x^3+4955x^4+1026x^5+99x^6+2x^7 
   C58       808      7059+16565x+16159x^2+8363x^3+2395x^4+353x^5+20x^6 
   C58       809      7247+16673x+15507x^2+7552x^3+2061x^4+299x^5+18x^6 
   C58       810      7595+17460x+15943x^2+7467x^3+1918x^4+252x^5+13x^6 
   C58       811      6965+15277x+12815x^2+5041x^3+898x^4+54x^5 
   C58       812      7345+16868x+15484x^2+7275x^3+1855x^4+246x^5+14x^6 
   C58       813      6882+14838x+12142x^2+4697x^3+868x^4+63x^5 
   C58       814      6992+15614x+13723x^2+5928x^3+1252x^4+101x^5 
   C58       815      6998+15617x+13753x^2+5992x^3+1293x^4+110x^5 
   C58       816      7077+15969x+14454x^2+6812x^3+1798x^4+249x^5+13x^6 
   C58       817      7281+16410x+14414x^2+6122x^3+1250x^4+98x^5 
   C58       818      7036+15743x+13767x^2+5800x^3+1144x^4+80x^5 
   C58       819      7749+18815x+19218x^2+10779x^3+3561x^4+658x^5+53x^6 
   C58       820      7220+16543x+15281x^2+7300x^3+1904x^4+249x^5+10x^6 
   C58       821      7537+17418x+16022x^2+7375x^3+1743x^4+195x^5+9x^6 
   C58       822      7222+16610x+15379x^2+7233x^3+1763x^4+192x^5+5x^6 
   C58       823      7736+18922x+19730x^2+11450x^3+3964x^4+792x^5+79x^6+3x^7 
   C58       824      7618+18429x+18816x^2+10528x^3+3445x^4+638x^5+58x^6+2x^7 
   C58       825      7268+16611x+15140x^2+6996x^3+1711x^4+206x^5+9x^6 
   C58       826      7357+16793x+15234x^2+6983x^3+1678x^4+196x^5+10x^6 
   C58       827      7306+16667x+15163x^2+7015x^3+1718x^4+199x^5+7x^6 
   C58       828      7806+18541x+17966x^2+9266x^3+2757x^4+454x^5+33x^6 
   C58       829      6974+15391x+13211x^2+5621x^3+1271x^4+150x^5+6x^6 
   C58       830      7334+17161x+16588x^2+8697x^3+2661x^4+447x^5+32x^6 
   C58       831      7336+16577x+14659x^2+6329x^3+1328x^4+108x^5 
   C58       832      7074+15828x+14059x^2+6283x^3+1473x^4+166x^5+6x^6 
   C58       833      6523+13722x+10804x^2+3886x^3+611x^4+28x^5 
   C58       834      7340+16396x+14184x^2+5925x^3+1212x^4+100x^5 
   C58       835      7416+16732x+14839x^2+6527x^3+1489x^4+166x^5+7x^6 
   C58       836      6596+13960x+11122x^2+4051x^3+628x^4+24x^5 
   C58       837      7030+15581x+13534x^2+5825x^3+1296x^4+139x^5+6x^6 
   C58       838      7261+16997x+16218x^2+7909x^3+1999x^4+230x^5+7x^6 
   C58       839      7302+17271x+16838x^2+8523x^3+2309x^4+308x^5+15x^6 
   C58       840      7058+16038x+14612x^2+6729x^3+1584x^4+162x^5+5x^6 
   C58       841      7001+15364x+12973x^2+5241x^3+1014x^4+76x^5 
   C58       842      7107+16455x+15718x^2+8030x^3+2330x^4+357x^5+21x^6 
   C58       843      7248+16929x+16341x^2+8432x^3+2486x^4+400x^5+27x^6 
   C58       844      6758+14623x+12160x^2+4827x^3+915x^4+67x^5 
   C58       845      7329+17118x+16410x^2+8291x^3+2338x^4+347x^5+21x^6 
   C58       846      7398+17270x+16477x^2+8350x^3+2427x^4+389x^5+27x^6 
   C58       847      6795+14883x+12686x^2+5228x^3+1038x^4+78x^5 
   C58       848      7139+15933x+14296x^2+6743x^3+1783x^4+246x^5+13x^6 
   C58       849      7124+15952x+14330x^2+6720x^3+1733x^4+222x^5+10x^6 
   C58       850      6988+15453x+13586x^2+6153x^3+1510x^4+181x^5+7x^6 
   C58       851      7380+16952x+16058x^2+8254x^3+2475x^4+418x^5+34x^6+1x^7 
   C58       852      6782+14716x+12305x^2+4961x^3+981x^4+79x^5 
   C58       853      7215+16450x+15051x^2+7107x^3+1844x^4+250x^5+14x^6 
   C58       854      7077+16204x+15125x^2+7402x^3+2016x^4+291x^5+17x^6 
   C58       855      6805+14741x+12233x^2+4796x^3+872x^4+57x^5 
   C58       856      7081+16284x+15310x^2+7545x^3+2037x^4+280x^5+15x^6 
   C58       857      6847+15173x+13235x^2+5761x^3+1296x^4+137x^5+5x^6 
   C58       858      6917+15112x+12682x^2+5112x^3+998x^4+77x^5 
   C58       859      7065+15330x+12617x^2+4852x^3+849x^4+52x^5 
   C58       860      7097+15682x+13440x^2+5562x^3+1098x^4+81x^5 
   C58       861      7274+16127x+13697x^2+5520x^3+1038x^4+70x^5 
   C58       862      7300+16109x+13529x^2+5367x^3+1008x^4+73x^5 
   C58       863      6984+15114x+12380x^2+4744x^3+835x^4+51x^5 
   C58       864      6942+14806x+11755x^2+4241x^3+668x^4+34x^5 
   C58       865      7202+16295x+14648x^2+6679x^3+1626x^4+196x^5+9x^6 
   C58       866      7456+17913x+18451x^2+10967x^3+4202x^4+1024x^5+140x^6+8x^7 
   C58       867      7225+16530x+15423x^2+7678x^3+2222x^4+356x^5+24x^6 
   C58       868      7242+16698x+15619x^2+7645x^3+2095x^4+306x^5+18x^6 
   C58       869      6977+15714x+14189x^2+6682x^3+1761x^4+243x^5+13x^6 
   C58       870      7291+17618x+18404x^2+11072x^3+4177x^4+964x^5+120x^6+6x^7 
   C58       871      7620+19263x+21542x^2+14013x^3+5698x^4+1413x^5+192x^6+11x^7 
   C58       872      7734+19357x+20951x^2+12761x^3+4650x^4+967x^5+95x^6+2x^7 
   C58       873      6923+15736x+14480x^2+6857x^3+1734x^4+217x^5+10x^6 
   C58       874      7316+17281x+17060x^2+9349x^3+3166x^4+664x^5+78x^6+4x^7 
   C58       875      6990+15887x+14536x^2+6877x^3+1764x^4+225x^5+11x^6 
   C58       876      7032+15646x+13628x^2+5852x^3+1278x^4+128x^5+4x^6 
   C58       877      7635+17822x+16775x^2+8269x^3+2312x^4+353x^5+23x^6 
   C58       878      7429+17178x+15925x^2+7510x^3+1863x^4+221x^5+10x^6 
   C58       879      7169+16243x+14680x^2+6811x^3+1736x^4+236x^5+13x^6 
   C58       880      7492+17721x+17415x^2+9168x^3+2721x^4+424x^5+26x^6 
   C58       881      7328+17167x+16557x^2+8462x^3+2414x^4+355x^5+19x^6 
   C58       882      7345+16947x+15731x^2+7445x^3+1859x^4+223x^5+9x^6 
   C58       883      7417+17321x+16587x^2+8433x^3+2440x^4+384x^5+25x^6 
   C58       884      7975+19615x+20336x^2+11530x^3+3809x^4+692x^5+53x^6 
   C58       885      7010+15475x+13175x^2+5367x^3+1037x^4+76x^5 
   C58       886      7052+16122x+14977x^2+7245x^3+1910x^4+251x^5+12x^6 
   C58       887      7498+17784x+17428x^2+9226x^3+2838x^4+476x^5+33x^6 
   C58       888      7281+16148x+13815x^2+5700x^3+1132x^4+86x^5 
   C58       889      6948+15926x+14780x^2+7046x^3+1805x^4+235x^5+12x^6 
   C58       890      6813+15463x+14141x^2+6595x^3+1640x^4+202x^5+8x^6 
   C58       891      6829+15115x+12969x^2+5332x^3+1045x^4+80x^5+1x^6 
   C58       892      6883+15786x+14813x^2+7297x^3+2043x^4+330x^5+28x^6+1x^7 
   C58       893      7188+17300x+17737x^2+10123x^3+3507x^4+734x^5+83x^6+4x^7 
   C58       894      7057+16417x+15766x^2+8118x^3+2450x^4+441x^5+44x^6+2x^7 
   C58       895      6984+15893x+14491x^2+6681x^3+1617x^4+192x^5+9x^6 
   C58       896      7556+19028x+21005x^2+13212x^3+5096x^4+1190x^5+152x^6+8x^7 
   C58       897      7271+17250x+16797x^2+8449x^3+2238x^4+279x^5+13x^6 
   C58       898      7665+19804x+22754x^2+15073x^3+6141x^4+1500x^5+195x^6+10x^7 
   C58       899      7151+16587x+15835x^2+8153x^3+2490x^4+460x^5+47x^6+2x^7 
   C58       900      7618+19590x+22273x^2+14451x^3+5720x^4+1349x^5+168x^6+8x^7 
   C58       901      7332+17608x+17487x^2+8996x^3+2448x^4+318x^5+15x^6 
   C58       902      7326+18043x+19179x^2+11477x^3+4180x^4+906x^5+101x^6+4x^7 
   C58       903      6986+15877x+14278x^2+6337x^3+1405x^4+127x^5+1x^6 
   C58       904      7027+16400x+15889x^2+8279x^3+2523x^4+444x^5+38x^6+1x^7 
   C58       905      7434+17183x+15962x^2+7584x^3+1940x^4+253x^5+12x^6 
   C58       906      7152+16128x+14378x^2+6410x^3+1500x^4+178x^5+9x^6 
   C58       907      6932+15437x+13543x^2+5864x^3+1277x^4+123x^5+3x^6 
   C58       908      6924+15015x+12354x^2+4754x^3+853x^4+62x^5+1x^6 
   C58       909      7565+17998x+17642x^2+9259x^3+2834x^4+513x^5+51x^6+2x^7 
   C58       910      7157+16422x+15328x^2+7401x^3+1917x^4+240x^5+10x^6 
   C58       911      7373+17134x+16109x^2+7702x^3+1887x^4+198x^5+5x^6 
   C58       912      7228+16655x+15403x^2+7211x^3+1749x^4+194x^5+7x^6 
   C58       913      7148+15811x+13511x^2+5617x^3+1172x^4+110x^5+3x^6 
   C58       914      7443+17439x+16858x^2+8785x^3+2695x^4+488x^5+48x^6+2x^7 
   C58       915      6720+14517x+12001x^2+4653x^3+814x^4+46x^5 
   C58       916      6972+15419x+13229x^2+5466x^3+1088x^4+84x^5 
   C58       917      7260+16815x+15886x^2+7850x^3+2134x^4+295x^5+15x^6 
   C58       918      7116+16349x+15233x^2+7366x^3+1940x^4+257x^5+12x^6 
   C58       919      7102+16290x+15107x^2+7197x^3+1827x^4+222x^5+8x^6 
   C58       920      7719+19399x+21262x^2+13122x^3+4801x^4+984x^5+92x^6+2x^7 
   C58       921      7433+17793x+17933x^2+9903x^3+3208x^4+575x^5+43x^6 
   C58       922      7703+18807x+19538x^2+11303x^3+3942x^4+807x^5+83x^6+3x^7 
   C58       923      7241+16969x+16434x^2+8400x^3+2378x^4+350x^5+21x^6 
   C58       924      7509+17781x+17256x^2+8661x^3+2312x^4+297x^5+14x^6 
   C58       925      7313+16924x+16003x^2+8001x^3+2283x^4+361x^5+25x^6 
   C58       926      7088+15635x+13307x^2+5460x^3+1085x^4+84x^5 
   C58       927      7369+17055x+16129x^2+8120x^3+2335x^4+362x^5+22x^6 
   C58       928      7037+15909x+14356x^2+6555x^3+1588x^4+193x^5+9x^6 
   C58       929      6980+15402x+13003x^2+5110x^3+900x^4+55x^5+1x^6 
   C58       930      7101+16006x+14300x^2+6397x^3+1490x^4+168x^5+7x^6 
   C58       931      7209+16594x+15482x^2+7526x^3+2002x^4+266x^5+12x^6 
   C58       932      7503+17893x+17691x^2+9436x^3+2951x^4+542x^5+53x^6+2x^7 
   C58       933      7533+18095x+18332x^2+10362x^3+3595x^4+760x^5+87x^6+4x^7 
   C58       934      7161+16388x+15057x^2+7010x^3+1691x^4+190x^5+7x^6 
   C58       935      6727+14224x+11206x^2+4008x^3+612x^4+25x^5 
   C58       936      7109+15873x+13879x^2+5911x^3+1224x^4+102x^5+1x^6 
   C58       937      6788+14684x+12233x^2+4863x^3+921x^4+71x^5+1x^6 
   C58       938      7048+15907x+14328x^2+6569x^3+1596x^4+187x^5+7x^6 
   C58       939      7580+18037x+17846x^2+9730x^3+3253x^4+676x^5+79x^6+4x^7 
   C58       940      7087+15766x+13798x^2+6108x^3+1483x^4+195x^5+10x^6 
   C58       941      7228+16510x+14927x^2+6724x^3+1555x^4+166x^5+6x^6 
   C58       942      7266+16971x+15997x^2+7665x^3+1924x^4+231x^5+10x^6 
   C58       943      7531+17658x+16893x^2+8552x^3+2465x^4+393x^5+28x^6 
   C58       944      7571+17673x+16804x^2+8616x^3+2639x^4+482x^5+48x^6+2x^7 
   C58       945      6977+15264x+12857x^2+5246x^3+1067x^4+96x^5+2x^6 
   C58       946      7114+15894x+13967x^2+6147x^3+1414x^4+153x^5+5x^6 
   C58       947      7296+16138x+13857x^2+5824x^3+1260x^4+136x^5+5x^6 
   C58       948      7245+15909x+13424x^2+5397x^3+1033x^4+78x^5+1x^6 
   C58       949      7326+16276x+14110x^2+6085x^3+1376x^4+154x^5+7x^6 
   C58       950      7337+16164x+13741x^2+5571x^3+1065x^4+76x^5 
   C58       951      7840+18132x+16883x^2+8166x^3+2208x^4+327x^5+21x^6 
   C58       952      7424+16783x+14956x^2+6729x^3+1624x^4+202x^5+11x^6 
   C58       953      7154+15621x+12940x^2+4995x^3+890x^4+63x^5+1x^6 
   C58       954      7395+16463x+14226x^2+5883x^3+1134x^4+77x^5 
   C58       955      7116+15852x+13774x^2+5848x^3+1222x^4+107x^5+2x^6 
   C58       956      7482+17334x+16305x^2+8280x^3+2545x^4+477x^5+49x^6+2x^7 
   C58       957      7252+16462x+14866x^2+6920x^3+1798x^4+252x^5+15x^6 
   C58       958      6943+15105x+12659x^2+5175x^3+1066x^4+93x^5 
   C58       959      7193+15404x+12125x^2+4159x^3+548x^4+10x^5 
   C58       960      6554+13570x+10355x^2+3505x^3+465x^4+10x^5 
   C58       961      6633+13747x+10435x^2+3486x^3+460x^4+12x^5 
   C58       962      6624+13959x+11128x^2+4199x^3+738x^4+45x^5 
   C58       963      6840+14805x+12372x^2+5027x^3+1002x^4+87x^5+3x^6 
   C58       964      7031+14892x+11585x^2+4005x^3+582x^4+25x^5 
   C58       965      6696+14170x+11111x^2+3860x^3+545x^4+19x^5 
   C58       966      7467+17621x+16962x^2+8437x^3+2219x^4+268x^5+9x^6 
   C58       967      7395+16963x+15611x^2+7363x^3+1824x^4+197x^5+3x^6 
   C58       968      7120+15446x+12677x^2+4870x^3+868x^4+55x^5 
   C58       969      6581+13761x+10686x^2+3744x^3+557x^4+22x^5 
   C58       970      6776+15218x+13837x^2+6555x^3+1692x^4+217x^5+10x^6 
   C58       971      6732+14752x+12691x^2+5465x^3+1215x^4+115x^5 
   C58       972      6777+15155x+13654x^2+6403x^3+1678x^4+239x^5+14x^6 
   C58       973      6760+14749x+12458x^2+5102x^3+1019x^4+80x^5 
   C58       974      6611+14280x+11825x^2+4585x^3+786x^4+40x^5 
   C58       975      6188+12450x+8916x^2+2606x^3+254x^4+8x^5 
   C58       976      6572+13808x+10822x^2+3862x^3+605x^4+34x^5 
   C58       977      6721+15210x+13708x^2+5984x^3+1209x^4+83x^5 
   C58       978      6831+15681x+14598x^2+6894x^3+1674x^4+181x^5+5x^6 
   C58       979      6749+14751x+12455x^2+4997x^3+930x^4+60x^5 
   C58       980      6936+16072x+15330x^2+7632x^3+2068x^4+284x^5+15x^6 
   C58       981      6926+15654x+13974x^2+6076x^3+1261x^4+95x^5 
   C58       982      7136+17166x+17498x^2+9615x^3+2956x^4+470x^5+29x^6 
   C58       983      6745+14887x+12949x^2+5610x^3+1280x^4+152x^5+8x^6 
   C58       984      6664+14325x+11739x^2+4540x^3+836x^4+70x^5+3x^6 
   C58       985      6963+16060x+15260x^2+7754x^3+2281x^4+376x^5+26x^6 
   C58       986      7154+16967x+16898x^2+9036x^3+2718x^4+436x^5+30x^6 
   C58       987      6869+15113x+12817x^2+5109x^3+903x^4+46x^5 
   C58       988      7057+16432x+15532x^2+7411x^3+1769x^4+166x^5 
   C58       989      6830+15082x+13076x^2+5569x^3+1186x^4+112x^5+3x^6 
   C58       990      6742+14984x+13263x^2+5930x^3+1391x^4+153x^5+5x^6 
   C58       991      6772+14869x+12561x^2+5037x^3+961x^4+69x^5 
   C58       992      6741+14996x+13233x^2+5790x^3+1269x^4+115x^5+2x^6 
   C58       993      6616+13956x+11048x^2+4018x^3+656x^4+39x^5 
   C58       994      6461+13445x+10396x^2+3657x^3+571x^4+31x^5 
   C58       995      6972+15698x+14132x^2+6505x^3+1602x^4+198x^5+10x^6 
   C58       996      7180+16060x+14126x^2+6293x^3+1511x^4+183x^5+8x^6 
   C58       997      6662+14221x+11456x^2+4207x^3+658x^4+28x^5 
   C58       998      7220+15985x+13602x^2+5484x^3+1024x^4+67x^5 
   C58       999      6773+14921x+12815x^2+5351x^3+1106x^4+104x^5+4x^6 
   C58      1000      6880+15018x+12473x^2+4822x^3+848x^4+51x^5 
   C58      1001      7126+15954x+14024x^2+6162x^3+1416x^4+156x^5+6x^6 
   C58      1002      6934+15119x+12672x^2+5137x^3+1025x^4+82x^5 
   C58      1003      7015+15562x+13399x^2+5650x^3+1218x^4+129x^5+6x^6 
   C58      1004      6951+15206x+12750x^2+5056x^3+947x^4+71x^5 
   C58      1005      6683+14448x+12060x^2+4799x^3+893x^4+59x^5 
   C58      1006      7115+16113x+14414x^2+6350x^3+1381x^4+122x^5+2x^6 
   C58      1007      6840+14541x+11457x^2+4059x^3+636x^4+36x^5 
   C58      1008      6937+15457x+13728x^2+6174x^3+1469x^4+173x^5+8x^6 
   C58      1009      6600+13474x+9793x^2+2931x^3+287x^4 
   C58      1010      6912+14660x+11503x^2+4059x^3+619x^4+31x^5 
   C58      1011      6910+14979x+12426x^2+4932x^3+938x^4+68x^5 
   C58      1012      6643+13951x+10860x^2+3876x^3+649x^4+46x^5 
   C58      1013      6810+14441x+11386x^2+4056x^3+644x^4+42x^5 
   C58      1014      6945+15545x+13885x^2+6275x^3+1477x^4+163x^5+7x^6 
   C58      1015      7011+15566x+13482x^2+5772x^3+1299x^4+154x^5+9x^6 
   C58      1016      6807+14935x+12727x^2+5221x^3+1030x^4+84x^5+3x^6 
   C58      1017      7064+16160x+14995x^2+7141x^3+1756x^4+176x^5 
   C58      1018      6868+14747x+12028x^2+4623x^3+836x^4+56x^5 
   C58      1019      6703+14532x+12272x^2+4961x^3+914x^4+52x^5 
   C58      1020      7059+16186x+15023x^2+7059x^3+1666x^4+153x^5 
   C58      1021      6935+15019x+12326x^2+4706x^3+823x^4+56x^5+2x^6 
   C58      1022      6869+14785x+12002x^2+4475x^3+742x^4+41x^5 
   C58      1023      6850+15044x+12883x^2+5398x^3+1140x^4+110x^5+3x^6 
   C58      1024      6780+15193x+13684x^2+6219x^3+1443x^4+149x^5+4x^6 
   C58      1025      6882+15144x+13224x^2+5955x^3+1521x^4+220x^5+13x^6 
   C58      1026      6926+15509x+13950x^2+6486x^3+1651x^4+216x^5+11x^6 
   C58      1027      6807+15077x+13209x^2+5843x^3+1391x^4+175x^5+10x^6 
   C58      1028      6930+15720x+14360x^2+6694x^3+1614x^4+161x^5 
   C58      1029      6888+15524x+14016x^2+6445x^3+1543x^4+155x^5 
   C58      1030      6630+14371x+12021x^2+4758x^3+848x^4+46x^5 
   C58      1031      6882+15566x+14119x^2+6466x^3+1505x^4+142x^5 
   C58      1032      6534+13929x+11287x^2+4307x^3+755x^4+42x^5 
   C58      1033      6403+13390x+10554x^2+3903x^3+682x^4+47x^5 
   C58      1034      6827+15345x+13851x^2+6385x^3+1571x^4+193x^5+9x^6 
   C58      1035      7186+16837x+16476x^2+8766x^3+2711x^4+466x^5+35x^6 
   C58      1036      6813+14860x+12510x^2+5047x^3+956x^4+64x^5 
   C58      1037      6772+15079x+13380x^2+5983x^3+1368x^4+136x^5+3x^6 
   C58      1038      6669+14394x+12111x^2+5030x^3+1084x^4+124x^5+7x^6 
   C58      1039      7028+15775x+14152x^2+6548x^3+1686x^4+238x^5+15x^6 
   C58      1040      6642+14318x+11816x^2+4599x^3+830x^4+54x^5 
   C58      1041      7078+15718x+13576x^2+5770x^3+1252x^4+126x^5+5x^6 
   C58      1042      6750+14636x+12238x^2+4880x^3+911x^4+61x^5 
   C58      1043      6646+14447x+12193x^2+5036x^3+1075x^4+119x^5+6x^6 
   C58      1044      6828+14568x+11817x^2+4575x^3+862x^4+70x^5+2x^6 
   C58      1045      6960+14908x+12173x^2+4676x^3+819x^4+48x^5 
   C58      1046      6874+14785x+12290x^2+4991x^3+1029x^4+99x^5+3x^6 
   C58      1047      6964+14686x+11616x^2+4288x^3+727x^4+41x^5 
   C58      1048      6764+14531x+12068x^2+4871x^3+954x^4+70x^5 
   C58      1049      6846+14606x+11983x^2+4695x^3+861x^4+56x^5 
   C58      1050      7056+15980x+14675x^2+6891x^3+1651x^4+158x^5 
   C58      1051      7263+16940x+16250x^2+8319x^3+2419x^4+376x^5+23x^6 
   C58      1052      7310+16893x+15577x^2+7114x^3+1556x^4+117x^5 
   C58      1053      7198+16600x+15669x^2+7989x^3+2401x^4+405x^5+29x^6 
   C58      1054      7092+16047x+14493x^2+6637x^3+1560x^4+151x^5 
   C58      1055      6912+15294x+13200x^2+5528x^3+1126x^4+91x^5 
   C58      1056      7048+15740x+13804x^2+6022x^3+1358x^4+134x^5 
   C58      1057      6946+15863x+14594x^2+6731x^3+1538x^4+137x^5+1x^6 
   C58      1058      7066+16537x+16042x^2+8275x^3+2372x^4+343x^5+17x^6 
   C58      1059      6880+15302x+13316x^2+5714x^3+1260x^4+122x^5 
   C58      1060      6696+14410x+11779x^2+4421x^3+698x^4+24x^5 
   C58      1061      6840+15216x+13367x^2+5851x^3+1310x^4+126x^5 
   C58      1062      6968+15404x+13212x^2+5475x^3+1099x^4+86x^5 
   C58      1063      7021+16012x+14502x^2+6435x^3+1374x^4+111x^5 
   C58      1064      6908+15404x+13549x^2+5903x^3+1281x^4+110x^5 
   C58      1065      6924+15392x+13429x^2+5693x^3+1164x^4+92x^5 
   C58      1066      6835+15102x+12954x^2+5319x^3+1020x^4+69x^5 
   C58      1067      6958+15989x+15031x^2+7310x^3+1877x^4+218x^5+6x^6 
   C58      1068      6938+15160x+12733x^2+5183x^3+1047x^4+88x^5 
   C58      1069      6744+14288x+11200x^2+3876x^3+534x^4+18x^5 
   C58      1070      7052+15768x+13891x^2+6130x^3+1393x^4+134x^5 
   C58      1071      6752+14588x+12052x^2+4732x^3+878x^4+61x^5 
   C58      1072      7216+16911x+16667x^2+9028x^3+2869x^4+510x^5+43x^6+1x^7 
   C58      1073      7056+15882x+14324x^2+6562x^3+1553x^4+161x^5+5x^6 
   C58      1074      6817+14866x+12428x^2+4844x^3+830x^4+43x^5 
   C58      1075      7050+15892x+14143x^2+6189x^3+1326x^4+111x^5+1x^6 
   C58      1076      6983+15925x+14563x^2+6678x^3+1525x^4+137x^5+1x^6 
   C58      1077      7062+16452x+15851x^2+8098x^3+2307x^4+340x^5+19x^6 
   C58      1078      7728+20019x+23242x^2+15620x^3+6392x^4+1515x^5+174x^6+6x^7 
   C58      1079      7414+17926x+18562x^2+10723x^3+3689x^4+725x^5+69x^6+2x^7 
   C58      1080      7114+15892x+13818x^2+5755x^3+1104x^4+67x^5 
   C58      1081      7616+17963x+17480x^2+9154x^3+2796x^4+485x^5+38x^6 
   C58      1082      7042+15473x+13025x^2+5142x^3+912x^4+50x^5 
   C58      1083      7046+15946x+14384x^2+6521x^3+1504x^4+142x^5 
   C58      1084      6868+14777x+12069x^2+4635x^3+822x^4+49x^5 
   C58      1085      6858+15577x+14493x^2+7193x^3+2045x^4+318x^5+20x^6 
   C58      1086      7243+16847x+15821x^2+7501x^3+1801x^4+178x^5 
   C58      1087      7856+19149x+19208x^2+9958x^3+2668x^4+295x^5 
   C58      1088      7069+16261x+15119x^2+7234x^3+1892x^4+265x^5+16x^6 
   C58      1089      7290+16960x+15841x^2+7455x^3+1785x^4+175x^5 
   C58      1090      7396+17457x+16800x^2+8296x^3+2119x^4+225x^5 
   C58      1091      7464+17860x+17682x^2+9330x^3+2786x^4+452x^5+33x^6 
   C58      1092      6993+15792x+14095x^2+6250x^3+1429x^4+162x^5+8x^6 
   C58      1093      7109+16237x+14898x^2+6924x^3+1650x^4+163x^5 
   C58      1094      6822+14985x+12901x^2+5457x^3+1162x^4+107x^5 
   C58      1095      6993+15875x+14384x^2+6505x^3+1476x^4+140x^5+2x^6 
   C58      1096      7005+15966x+14927x^2+7430x^3+2107x^4+317x^5+18x^6 
   C58      1097      7078+16103x+14522x^2+6508x^3+1470x^4+137x^5 
   C58      1098      7024+15798x+14045x^2+6339x^3+1541x^4+187x^5+8x^6 
   C58      1099      6938+15709x+14532x^2+7225x^3+2080x^4+323x^5+20x^6 
   C58      1100      6663+14027x+10962x^2+3821x^3+548x^4+21x^5 
   C58      1101      7128+16320x+15309x^2+7723x^3+2293x^4+394x^5+33x^6+1x^7 
   C58      1102      7082+15979x+14465x^2+6709x^3+1647x^4+179x^5+2x^6 
   C58      1103      7101+16471x+15440x^2+7247x^3+1680x^4+151x^5 
   C58      1104      7290+17056x+16483x^2+8599x^3+2626x^4+449x^5+31x^6 
   C58      1105      7519+18494x+19677x^2+11829x^3+4301x^4+913x^5+98x^6+4x^7 
   C58      1106      7084+16248x+15152x^2+7270x^3+1847x^4+221x^5+8x^6 
   C58      1107      7049+16423x+15898x^2+8273x^3+2471x^4+402x^5+27x^6 
   C58      1108      7454+16822x+14722x^2+6124x^3+1141x^4+58x^5 
   C58      1109      7275+16277x+14206x^2+6028x^3+1256x^4+115x^5+5x^6 
   C58      1110      6995+15112x+12371x^2+4806x^3+939x^4+92x^5 
   C58      1111      6934+15785x+14701x^2+7334x^3+2102x^4+322x^5+19x^6 
   C58      1112      6967+15311x+12910x^2+5137x^3+943x^4+63x^5+1x^6 
   C58      1113      6887+15431x+13883x^2+6367x^3+1549x^4+180x^5+6x^6 
   C58      1114      6900+15100x+12650x^2+4966x^3+893x^4+59x^5 
   C58      1115      6658+14507x+12530x^2+5439x^3+1198x^4+107x^5 
   C58      1116      6946+15239x+12862x^2+5173x^3+991x^4+73x^5 
   C58      1117      7036+15698x+13981x^2+6282x^3+1418x^4+125x^5+2x^6 
   C58      1118      6694+14156x+11152x^2+4031x^3+674x^4+44x^5 
   C58      1119      7049+15757x+14123x^2+6543x^3+1673x^4+222x^5+11x^6 
   C58      1120      6867+15073x+12764x^2+5168x^3+1023x^4+98x^5+4x^6 
   C58      1121      6953+15237x+12821x^2+5094x^3+925x^4+56x^5 
   C58      1122      7080+16035x+14469x^2+6640x^3+1642x^4+209x^5+11x^6 
   C58      1123      6994+15580x+13680x^2+5977x^3+1345x^4+140x^5+4x^6 
   C58      1124      7048+15965x+14548x^2+6847x^3+1756x^4+224x^5+9x^6 
   C58      1125      6904+15405x+13700x^2+6214x^3+1524x^4+191x^5+9x^6 
   C58      1126      7185+16283x+14573x^2+6473x^3+1458x^4+146x^5+4x^6 
   C58      1127      7047+15836x+14022x^2+6151x^3+1384x^4+153x^5+8x^6 
   C58      1128      7345+17864x+18762x^2+11225x^3+4114x^4+887x^5+96x^6+4x^7 
   C58      1129      6954+15541x+13614x^2+5806x^3+1220x^4+117x^5+4x^6 
   C58      1130      6906+15054x+12549x^2+4946x^3+927x^4+69x^5 
   C58      1131      6838+15104x+12976x^2+5311x^3+1000x^4+63x^5 
   C58      1132      7157+16725x+16113x^2+8194x^3+2342x^4+363x^5+24x^6 
   C58      1133      6875+15419x+13656x^2+5917x^3+1255x^4+115x^5+4x^6 
   C58      1134      6861+14930x+12594x^2+5148x^3+1038x^4+95x^5+4x^6 
   C58      1135      6885+15363x+13643x^2+6006x^3+1305x^4+110x^5 
   C58      1136      6923+15567x+13910x^2+6081x^3+1262x^4+92x^5 
   C58      1137      6900+15663x+14091x^2+6204x^3+1320x^4+108x^5 
   C58      1138      6715+14583x+12184x^2+4919x^3+997x^4+98x^5+4x^6 
   C58      1139      6969+15775x+14382x^2+6711x^3+1664x^4+196x^5+7x^6 
   C58      1140      6854+14932x+12469x^2+4938x^3+933x^4+71x^5 
   C58      1141      7102+15546x+13087x^2+5203x^3+953x^4+63x^5 
   C58      1142      7053+15336x+12675x^2+4888x^3+863x^4+55x^5 
   C58      1143      7077+15218x+12321x^2+4634x^3+807x^4+53x^5 
   C58      1144      6816+14468x+11497x^2+4197x^3+691x^4+41x^5 
   C58      1145      7014+15101x+12381x^2+4710x^3+792x^4+41x^5 
   C58      1146      6979+15462x+13552x^2+5954x^3+1384x^4+166x^5+8x^6 
   C58      1147      7333+17214x+16609x^2+8283x^3+2157x^4+251x^5+7x^6 
   C58      1148      7461+17159x+15781x^2+7288x^3+1709x^4+168x^5 
   C58      1149      6777+14674x+12215x^2+4941x^3+1021x^4+103x^5+4x^6 
   C58      1150      6690+14061x+11067x^2+4003x^3+654x^4+40x^5 
   C58      1151      6867+15093x+12987x^2+5418x^3+1074x^4+78x^5 
   C58      1152      7002+15385x+13203x^2+5520x^3+1119x^4+87x^5 
   C58      1153      7254+15932x+13568x^2+5589x^3+1121x^4+97x^5+4x^6 
   C58      1154      6840+15181x+13296x^2+5730x^3+1206x^4+98x^5+1x^6 
   C58      1155      7357+17598x+17965x^2+10219x^3+3461x^4+666x^5+61x^6+2x^7 
   C58      1156      7185+16628x+15802x^2+7969x^3+2274x^4+347x^5+21x^6 
   C58      1157      7085+15853x+14034x^2+6240x^3+1469x^4+178x^5+10x^6 
   C58      1158      7006+15494x+13292x^2+5459x^3+1054x^4+74x^5 
   C58      1159      7099+15745x+13613x^2+5644x^3+1088x^4+72x^5 
   C58      1160      7747+18178x+17169x^2+8215x^3+2009x^4+203x^5 
   C58      1161      7368+17127x+16175x^2+7939x^3+2131x^4+296x^5+17x^6 
   C58      1162      6903+15076x+12814x^2+5215x^3+986x^4+64x^5 
   C58      1163      7248+16118x+13862x^2+5667x^3+1066x^4+67x^5 
   C58      1164      6897+14975x+12454x^2+4908x^3+910x^4+64x^5 
   C58      1165      6975+15903x+14842x^2+7305x^3+2019x^4+298x^5+18x^6 
   C58      1166      6986+15456x+13382x^2+5641x^3+1164x^4+102x^5+3x^6 
   C58      1167      7224+15646x+12814x^2+4812x^3+762x^4+29x^5 
   C58      1168      7041+14876x+11670x^2+4110x^3+608x^4+26x^5 
   C58      1169      7151+15234x+12112x^2+4361x^3+655x^4+22x^5 
   C58      1170      7216+15711x+13211x^2+5385x^3+1077x^4+87x^5 
   C58      1171      7161+15628x+13106x^2+5199x^3+928x^4+49x^5 
   C58      1172      7603+17195x+15286x^2+6707x^3+1453x^4+129x^5+3x^6 
   C58      1173      7531+16747x+14358x^2+5863x^3+1093x^4+64x^5 
   C58      1174      7131+16017x+14402x^2+6492x^3+1457x^4+126x^5 
   C58      1175      7041+15030x+12134x^2+4523x^3+757x^4+47x^5 
   C58      1176      6868+15111x+13044x^2+5464x^3+1088x^4+78x^5 
   C58      1177      7056+15420x+12964x^2+5216x^3+1003x^4+72x^5 
   C58      1178      7015+15659x+13763x^2+5856x^3+1158x^4+75x^5 
   C58      1179      7005+15512x+13548x^2+5803x^3+1208x^4+103x^5+4x^6 
   C58      1180      7427+17110x+16119x^2+8227x^3+2565x^4+498x^5+51x^6+2x^7 
   C58      1181      7473+17479x+16735x^2+8539x^3+2512x^4+413x^5+30x^6 
   C58      1182      7115+15356x+12601x^2+4949x^3+1003x^4+104x^5+1x^6 
   C58      1183      7328+16743x+15581x^2+7718x^3+2227x^4+365x^5+25x^6 
   C58      1184      7102+15945x+14201x^2+6304x^3+1414x^4+137x^5+3x^6 
   C58      1185      7004+15877x+14698x^2+7327x^3+2177x^4+383x^5+34x^6+1x^7 
   C58      1186      7392+16707x+14703x^2+6198x^3+1221x^4+87x^5 
   C58      1187      7584+17728x+16816x^2+8245x^3+2137x^4+245x^5+4x^6 
   C58      1188      7156+16371x+15250x^2+7385x^3+1951x^4+265x^5+16x^6 
   C58      1189      7030+16038x+14900x^2+7116x^3+1778x^4+197x^5+4x^6 
   C58      1190      8268+19088x+17384x^2+8006x^3+1934x^4+205x^5 
   C58      1191      7834+17809x+15957x^2+7189x^3+1690x^4+176x^5 
   C58      1192      7210+16021x+14000x^2+5978x^3+1238x^4+100x^5 
   C58      1193      7226+16109x+14117x^2+6082x^3+1308x^4+119x^5 
   C58      1194      7287+15986x+13563x^2+5537x^3+1094x^4+88x^5 
   C58      1195      6931+15708x+14533x^2+6873x^3+1659x^4+162x^5 
   C58      1196      7103+16260x+15187x^2+7216x^3+1726x^4+162x^5 
   C58      1197      7056+15489x+13344x^2+5625x^3+1166x^4+98x^5 
   C58      1198      7060+15889x+14468x^2+6659x^3+1539x^4+141x^5 
   C58      1199      7176+15775x+13510x^2+5540x^3+1025x^4+54x^5 
   C58      1200      6878+15005x+12822x^2+5279x^3+1010x^4+65x^5 
   C58      1201      7024+15032x+12201x^2+4490x^3+634x^4 
   C58      1202      6630+14208x+11832x^2+4749x^3+906x^4+63x^5 
   C58      1203      7164+15656x+13406x^2+5654x^3+1203x^4+110x^5 
   C58      1204      7308+16136x+13991x^2+5928x^3+1194x^4+84x^5 
   C58      1205      7308+17310x+17286x^2+9099x^3+2499x^4+282x^5 
 
   C60         1      16501+41500x+38020x^2+15040x^3+2170x^4 
   C60         2      9238+21644x+19789x^2+9172x^3+2234x^4+246x^5+8x^6 
   C60         3      13236+32672x+30554x^2+13580x^3+2908x^4+272x^5+18x^6 
   C60         4      13845+37447x+39985x^2+21152x^3+5709x^4+714x^5+30x^6 
   C60         5      13779+37178x+39606x^2+21012x^3+5787x^4+770x^5+37x^6 
   C60         6      12220+31188x+30492x^2+14270x^3+3274x^4+332x^5+10x^6 
   C60         7      11837+31232x+33109x^2+18030x^3+5300x^4+790x^5+48x^6 
   C60         8      10830+26593x+24989x^2+11135x^3+2344x^4+196x^5+3x^6 
   C60         9      11418+28148x+26429x^2+11655x^3+2368x^4+171x^5 
   C60        10      11115+27114x+25073x^2+10898x^3+2230x^4+181x^5+3x^6 
   C60        11      13130+34162x+34828x^2+17698x^3+4686x^4+595x^5+24x^6 
   C60        12      11549+28473x+26952x^2+12286x^3+2745x^4+261x^5+6x^6 
   C60        13      13006+35444x+38738x^2+21460x^3+6182x^4+846x^5+43x^6 
   C60        14      12666+34013x+36695x^2+20344x^3+6158x^4+1006x^5+85x^6+3x^7 
   C60        15      12697+33382x+34889x^2+18581x^3+5337x^4+791x^5+51x^6+1x^7 
   C60        16      11673+30239x+31184x^2+16440x^3+4691x^4+698x^5+47x^6+1x^7 
   C60        17      10670+26648x+26289x^2+13311x^3+3729x^4+552x^5+36x^6 
   C60        18      10604+25616x+23083x^2+9376x^3+1571x^4+60x^5 
   C60        19      9782+23114x+20627x^2+8754x^3+1840x^4+176x^5+4x^6 
   C60        20      11848+29960x+29663x^2+14657x^3+3802x^4+488x^5+23x^6 
   C60        21      11372+28859x+29294x^2+15434x^3+4536x^4+713x^5+46x^6 
   C60        22      11331+28245x+27591x^2+13451x^3+3427x^4+426x^5+19x^6 
   C60        23      12151+31164x+31643x^2+16322x^3+4543x^4+654x^5+39x^6 
   C60        24      11684+30201x+31321x^2+16728x^3+4861x^4+725x^5+44x^6 
   C60        25      11159+28294x+28710x^2+15003x^3+4310x^4+656x^5+40x^6 
   C60        26      11289+28822x+29592x^2+15721x^3+4587x^4+695x^5+42x^6 
   C60        27      11385+28503x+27727x^2+13116x^3+3049x^4+316x^5+10x^6 
   C60        28      11073+27849x+27839x^2+14369x^3+4151x^4+647x^5+41x^6 
   C60        29      11459+29489x+30925x^2+17345x^3+5627x^4+1001x^5+74x^6 
   C60        30      10964+27316x+27072x^2+13859x^3+3960x^4+611x^5+40x^6 
   C60        31      11618+29220x+28960x^2+14463x^3+3815x^4+480x^5+18x^6 
   C60        32      10724+26219x+25036x^2+11911x^3+2940x^4+337x^5+11x^6 
   C60        33      10678+25657x+23239x^2+9904x^3+2026x^4+180x^5+5x^6 
   C60        34      10739+26193x+24663x^2+11247x^3+2476x^4+210x^5 
   C60        35      11083+27475x+26613x^2+12852x^3+3248x^4+405x^5+19x^6 
   C60        36      10288+24333x+21956x^2+9556x^3+2094x^4+213x^5+6x^6 
   C60        37      11875+31014x+32416x^2+17442x^3+5086x^4+761x^5+48x^6 
   C60        38      11158+28239x+28539x^2+14957x^3+4374x^4+683x^5+43x^6 
   C60        39      11953+30945x+31919x^2+16803x^3+4737x^4+669x^5+36x^6 
   C60        40      11378+28987x+29370x^2+15307x^3+4398x^4+669x^5+42x^6 
   C60        41      11262+27620x+25783x^2+11428x^3+2436x^4+218x^5+4x^6 
   C60        42      10694+25496x+22800x^2+9417x^3+1762x^4+119x^5+1x^6 
   C60        43      11102+29976x+33744x^2+20584x^3+7505x^4+1692x^5+236x^6+20x^7+1x^8 
   C60        44      11259+31064x+36548x^2+24144x^3+9922x^4+2592x^5+420x^6+40x^7+2x^8 
   C60        45      11097+28104x+28068x^2+13936x^3+3575x^4+448x^5+23x^6 
   C60        46      10340+24975x+23388x^2+10709x^3+2490x^4+278x^5+12x^6 
   C60        47      11294+28395x+28277x^2+14203x^3+3745x^4+478x^5+23x^6 
   C60        48      10966+27254x+26773x^2+13274x^3+3497x^4+464x^5+25x^6 
   C60        49      12132+30838x+30952x^2+15734x^3+4306x^4+609x^5+35x^6 
   C60        50      10979+27076x+26454x^2+13235x^3+3657x^4+546x^5+35x^6 
   C60        51      12806+35280x+40498x^2+25494x^3+9693x^4+2260x^5+296x^6+16x^7 
   C60        52      12623+33336x+35335x^2+19318x^3+5772x^4+907x^5+67x^6+2x^7 
   C60        53      11409+29368x+30209x^2+15991x^3+4671x^4+753x^5+63x^6+2x^7 
   C60        54      10651+26790x+26727x^2+13646x^3+3841x^4+584x^5+40x^6 
   C60        55      9726+23267x+21432x^2+9649x^3+2208x^4+233x^5+8x^6 
   C60        56      10187+24365x+22617x^2+10335x^3+2446x^4+291x^5+14x^6 
   C60        57      10395+25368x+24412x^2+11884x^3+3109x^4+419x^5+23x^6 
   C60        58      10176+24940x+24283x^2+11979x^3+3147x^4+416x^5+22x^6 
   C60        59      10398+25750x+25369x^2+12725x^3+3441x^4+480x^5+27x^6 
   C60        60      9804+23268x+21207x^2+9222x^3+1938x^4+180x^5+5x^6 
   C60        61      10052+24045x+22127x^2+9797x^3+2132x^4+211x^5+8x^6 
   C60        62      10599+26818x+27433x^2+14664x^3+4433x^4+767x^5+73x^6+3x^7 
   C60        63      11367+28779x+28930x^2+14724x^3+4016x^4+568x^5+35x^6 
   C60        64      10308+25090x+23913x^2+11230x^3+2665x^4+281x^5+7x^6 
   C60        65      10582+26514x+26749x^2+13991x^3+4048x^4+623x^5+40x^6 
   C60        66      11706+30129x+31283x^2+17082x^3+5374x^4+992x^5+100x^6+4x^7 
   C60        67      10063+24421x+23592x^2+11730x^3+3279x^4+526x^5+42x^6+1x^7 
   C60        68      10618+26660x+27422x^2+15258x^3+5123x^4+1071x^5+130x^6+7x^7 
   C60        69      10757+27144x+27670x^2+14822x^3+4537x^4+802x^5+77x^6+3x^7 
   C60        70      11701+31831x+37097x^2+24451x^3+9959x^4+2504x^5+357x^6+22x^7 
   C60        71      12448+32788x+34903x^2+19392x^3+6065x^4+1072x^5+100x^6+4x^7 
   C60        72      11762+32276x+38160x^2+25601x^3+10586x^4+2681x^5+382x^6+24x^7 
   C60        73      11025+28206x+29331x^2+16129x^3+5078x^4+923x^5+92x^6+4x^7 
   C60        74      10964+27383x+27076x^2+13542x^3+3634x^4+513x^5+33x^6 
   C60        75      10703+27551x+29710x^2+17756x^3+6473x^4+1442x^5+179x^6+10x^7 
   C60        76      10281+24643x+22886x^2+10384x^3+2386x^4+262x^5+12x^6 
   C60        77      10855+26990x+26287x^2+12704x^3+3153x^4+366x^5+14x^6 
   C60        78      9940+24214x+23594x^2+11863x^3+3276x^4+471x^5+26x^6 
   C60        79      10337+25160x+24230x^2+11844x^3+3118x^4+418x^5+21x^6 
   C60        80      10370+26044x+26925x^2+15181x^3+5168x^4+1068x^5+123x^6+6x^7 
   C60        81      9927+23769x+22130x^2+10224x^3+2489x^4+309x^5+17x^6 
   C60        82      10050+24303x+23231x^2+11364x^3+3075x^4+452x^5+29x^6 
   C60        83      11266+28302x+27932x^2+13802x^3+3592x^4+466x^5+25x^6 
   C60        84      10918+27843x+28818x^2+15739x^3+4933x^4+902x^5+92x^6+4x^7 
   C60        85      10426+26397x+27289x^2+14935x^3+4669x^4+834x^5+78x^6+3x^7 
   C60        86      11036+27520x+27059x^2+13387x^3+3512x^4+467x^5+25x^6 
   C60        87      10152+24550x+23334x^2+11123x^3+2815x^4+363x^5+19x^6 
   C60        88      10281+25433x+25284x^2+12968x^3+3612x^4+508x^5+25x^6 
   C60        89      10056+24643x+24422x^2+12750x^3+3777x^4+606x^5+41x^6 
   C60        90      10538+26889x+28585x^2+16746x^3+5947x^4+1275x^5+149x^6+7x^7 
   C60        91      9860+23745x+22312x^2+10348x^3+2445x^4+276x^5+12x^6 
   C60        92      13427+34180x+34065x^2+17102x^3+4664x^4+684x^5+44x^6 
   C60        93      11841+28772x+26705x^2+11882x^3+2587x^4+238x^5+4x^6 
   C60        94      11115+26573x+24087x^2+10249x^3+2015x^4+143x^5 
   C60        95      12116+29909x+28870x^2+13956x^3+3562x^4+443x^5+18x^6 
   C60        96      11719+28546x+26763x^2+12198x^3+2797x^4+292x^5+9x^6 
   C60        97      10393+25356x+24783x^2+12399x^3+3313x^4+440x^5+22x^6 
   C60        98      10556+26093x+26119x^2+13629x^3+3892x^4+567x^5+32x^6 
   C60        99      10182+24608x+23945x^2+12224x^3+3492x^4+526x^5+32x^6 
   C60       100      10416+25443x+24942x^2+12644x^3+3518x^4+514x^5+31x^6 
   C60       101      9914+23489x+21450x^2+9501x^3+2126x^4+233x^5+10x^6 
   C60       102      11486+30010x+31916x^2+17555x^3+5198x^4+777x^5+50x^6+1x^7 
   C60       103      12231+31949x+33484x^2+17878x^3+5072x^4+711x^5+37x^6 
   C60       104      10994+27086x+26127x^2+12335x^3+2886x^4+290x^5+8x^6 
   C60       105      11343+28548x+28782x^2+14992x^3+4320x^4+654x^5+38x^6 
   C60       106      10775+27561x+28930x^2+16017x^3+4916x^4+774x^5+47x^6 
   C60       107      10670+26752x+26802x^2+13484x^3+3488x^4+421x^5+17x^6 
   C60       108      11807+30752x+32277x^2+17303x^3+4926x^4+690x^5+36x^6 
   C60       109      11134+29246x+31804x^2+18190x^3+5715x^4+932x^5+66x^6+1x^7 
   C60       110      11016+28952x+31598x^2+18176x^3+5713x^4+917x^5+62x^6+1x^7 
   C60       111      10930+27938x+28957x^2+15623x^3+4629x^4+706x^5+42x^6 
   C60       112      11114+28973x+31291x^2+17983x^3+5783x^4+978x^5+67x^6 
   C60       113      10671+26829x+27265x^2+14312x^3+4101x^4+612x^5+38x^6 
   C60       114      11270+28412x+28534x^2+14492x^3+3851x^4+482x^5+18x^6 
   C60       115      10379+25754x+25681x^2+13006x^3+3418x^4+410x^5+14x^6 
   C60       116      10123+24376x+22800x^2+10358x^3+2330x^4+237x^5+9x^6 
   C60       117      10363+25517x+24928x^2+12131x^3+2973x^4+316x^5+9x^6 
   C60       118      10853+27475x+28405x^2+15630x^3+4931x^4+848x^5+59x^6 
   C60       119      10232+25039x+24465x^2+12182x^3+3245x^4+435x^5+23x^6 
   C60       120      9872+23167x+20879x^2+9089x^3+1996x^4+213x^5+9x^6 
   C60       121      11050+28663x+30103x^2+16217x^3+4635x^4+641x^5+31x^6 
   C60       122      10953+27842x+28604x^2+15247x^3+4439x^4+652x^5+34x^6 
   C60       123      10502+26574x+27568x^2+15147x^3+4666x^4+750x^5+46x^6 
   C60       124      10838+27560x+28375x^2+15151x^3+4405x^4+644x^5+34x^6 
   C60       125      10628+26992x+27939x^2+15168x^3+4574x^4+720x^5+45x^6 
   C60       126      11302+29137x+30325x^2+16257x^3+4706x^4+683x^5+36x^6 
   C60       127      10324+24793x+22957x^2+10202x^3+2154x^4+168x^5 
   C60       128      10474+25493x+24488x^2+11872x^3+3074x^4+402x^5+21x^6 
   C60       129      10714+26511x+26150x^2+13215x^3+3642x^4+520x^5+29x^6 
   C60       130      13042+35876x+40226x^2+23012x^3+6910x^4+1004x^5+54x^6 
   C60       131      11195+28583x+28996x^2+14429x^3+3492x^4+340x^5+6x^6 
   C60       132      11450+30523x+33642x^2+19411x^3+6064x^4+940x^5+53x^6 
   C60       133      10405+25336x+24098x^2+11214x^3+2585x^4+247x^5+3x^6 
   C60       134      10451+25366x+23969x^2+10826x^3+2288x^4+190x^5+9x^6 
   C60       135      10718+26678x+26597x^2+13508x^3+3684x^4+518x^5+32x^6 
   C60       136      10987+27407x+27020x^2+13173x^3+3211x^4+332x^5+6x^6 
   C60       137      10554+25973x+25374x^2+12459x^3+3225x^4+418x^5+21x^6 
   C60       138      10214+24640x+23167x^2+10604x^3+2392x^4+228x^5+5x^6 
   C60       139      11070+27508x+26631x^2+12560x^3+2934x^4+298x^5+9x^6 
   C60       140      11324+28272x+27750x^2+13456x^3+3320x^4+389x^5+17x^6 
   C60       141      12972+35094x+38774x^2+22336x^3+7112x^4+1240x^5+112x^6+4x^7 
   C60       142      10894+27173x+27137x^2+13840x^3+3807x^4+543x^5+33x^6 
   C60       143      11281+28450x+28797x^2+15018x^3+4316x^4+667x^5+44x^6 
   C60       144      11420+29444x+30690x^2+16409x^3+4692x^4+674x^5+38x^6 
   C60       145      11043+27180x+26161x^2+12460x^3+3073x^4+373x^5+17x^6 
   C60       146      10932+27206x+27025x^2+13668x^3+3697x^4+500x^5+26x^6 
   C60       147      11379+28354x+27688x^2+13417x^3+3374x^4+415x^5+18x^6 
   C60       148      11228+28439x+28626x^2+14312x^3+3572x^4+376x^5+8x^6 
   C60       149      11195+27803x+26972x^2+12901x^3+3152x^4+359x^5+12x^6 
   C60       150      11945+31485x+33708x^2+18661x^3+5596x^4+861x^5+57x^6+1x^7 
   C60       151      12018+31604x+33770x^2+18652x^3+5546x^4+830x^5+52x^6+1x^7 
   C60       152      11868+31400x+33974x^2+19134x^3+5833x^4+899x^5+57x^6+1x^7 
   C60       153      12099+32182x+35150x^2+20084x^3+6339x^4+1073x^5+86x^6+2x^7 
   C60       154      13266+35404x+37747x^2+20187x^3+5525x^4+686x^5+25x^6 
   C60       155      12290+32914x+36318x^2+21019x^3+6710x^4+1136x^5+89x^6+2x^7 
   C60       156      10672+25856x+24224x^2+10977x^3+2425x^4+220x^5+4x^6 
   C60       157      11339+27849x+26474x^2+12210x^3+2796x^4+281x^5+7x^6 
   C60       158      10632+25468x+23499x^2+10381x^3+2220x^4+202x^5+5x^6 
   C60       159      11132+27450x+26340x^2+12308x^3+2849x^4+292x^5+9x^6 
   C60       160      11298+28466x+28496x^2+14301x^3+3717x^4+453x^5+17x^6 
   C60       161      11564+29248x+29619x^2+15305x^3+4241x^4+591x^5+31x^6 
   C60       162      11103+27312x+26451x^2+12695x^3+3116x^4+355x^5+13x^6 
   C60       163      11208+27721x+26800x^2+12728x^3+3032x^4+322x^5+10x^6 
   C60       164      11096+27256x+26056x^2+12058x^3+2719x^4+256x^5+6x^6 
   C60       165      12644+32792x+33761x^2+17386x^3+4581x^4+542x^5+17x^6 
   C60       166      10448+25396x+24464x^2+11934x^3+3122x^4+419x^5+23x^6 
   C60       167      10898+27536x+28371x^2+15401x^3+4705x^4+773x^5+54x^6 
   C60       168      10886+26716x+25870x^2+12534x^3+3147x^4+368x^5+13x^6 
   C60       169      10737+26913x+27368x^2+14478x^3+4210x^4+641x^5+41x^6 
   C60       170      10874+27214x+27152x^2+13669x^3+3602x^4+460x^5+22x^6 
   C60       171      9916+23287x+20914x^2+8913x^3+1805x^4+152x^5+5x^6 
   C60       172      10099+23760x+21541x^2+9453x^3+2062x^4+200x^5+6x^6 
   C60       173      10602+26352x+26606x^2+14100x^3+4202x^4+675x^5+45x^6 
   C60       174      10780+26525x+25885x^2+12729x^3+3299x^4+424x^5+20x^6 
   C60       175      11044+28342x+29789x^2+16494x^3+5081x^4+815x^5+51x^6 
   C60       176      11944+30732x+31765x^2+16872x^3+4837x^4+698x^5+37x^6 
   C60       177      11206+27940x+27607x^2+13834x^3+3719x^4+507x^5+27x^6 
   C60       178      10482+25388x+23947x^2+11011x^3+2514x^4+252x^5+7x^6 
   C60       179      10883+26571x+25287x^2+11917x^3+2937x^4+366x^5+19x^6 
   C60       180      10609+26279x+25796x^2+12715x^3+3295x^4+430x^5+23x^6 
   C60       181      11136+28955x+31121x^2+17702x^3+5638x^4+972x^5+80x^6+2x^7 
   C60       182      10968+28326x+30219x^2+17177x^3+5574x^4+1029x^5+101x^6+4x^7 
   C60       183      12104+31566x+32982x^2+17343x^3+4713x^4+596x^5+23x^6 
   C60       184      11199+29178x+31527x^2+18292x^3+6167x^4+1210x^5+125x^6+5x^7 
   C60       185      10988+28378x+30004x^2+16644x^3+5109x^4+834x^5+64x^6+2x^7 
   C60       186      11186+29016x+30878x^2+17275x^3+5371x^4+898x^5+71x^6+2x^7 
   C60       187      10792+26393x+25251x^2+11881x^3+2791x^4+286x^5+8x^6 
   C60       188      11175+29453x+32447x^2+19156x^3+6316x^4+1070x^5+69x^6 
   C60       189      11414+29949x+32295x^2+18227x^3+5559x^4+825x^5+41x^6 
   C60       190      10883+27738x+28860x^2+15645x^3+4620x^4+691x^5+40x^6 
   C60       191      11243+29182x+30858x^2+17014x^3+5115x^4+774x^5+44x^6 
   C60       192      11765+30873x+32948x^2+18144x^3+5335x^4+758x^5+35x^6 
   C60       193      11570+30108x+31910x^2+17564x^3+5264x^4+799x^5+45x^6 
   C60       194      10251+24712x+23245x^2+10658x^3+2416x^4+238x^5+7x^6 
   C60       195      10079+24062x+22228x^2+9869x^3+2110x^4+185x^5+4x^6 
   C60       196      10966+26814x+25554x^2+11992x^3+2864x^4+314x^5+9x^6 
   C60       197      10885+27124x+26830x^2+13320x^3+3402x^4+387x^5+9x^6 
   C60       198      11418+28616x+27868x^2+13262x^3+3172x^4+340x^5+9x^6 
   C60       199      11247+28250x+28017x^2+13739x^3+3357x^4+345x^5+7x^6 
   C60       200      11988+30957x+31838x^2+16491x^3+4426x^4+553x^5+21x^6 
   C60       201      11530+29179x+29298x^2+14888x^3+3991x^4+512x^5+21x^6 
   C60       202      13288+35166x+36557x^2+18758x^3+4856x^4+566x^5+20x^6 
   C60       203      11041+27299x+26589x^2+12913x^3+3215x^4+361x^5+11x^6 
   C60       204      10816+26633x+25878x^2+12589x^3+3180x^4+378x^5+13x^6 
   C60       205      11052+27194x+26228x^2+12614x^3+3189x^4+410x^5+21x^6 
   C60       206      11516+28987x+28241x^2+13298x^3+3096x^4+320x^5+9x^6 
   C60       207      9803+22760x+20181x^2+8580x^3+1798x^4+171x^5+6x^6 
   C60       208      10094+23086x+19355x^2+7120x^3+1034x^4+28x^5 
   C60       209      10580+26478x+27010x^2+14548x^3+4449x^4+755x^5+60x^6+1x^7 
   C60       210      10348+25576x+25471x^2+13154x^3+3745x^4+573x^5+43x^6+1x^7 
   C60       211      10215+24071x+21659x^2+9390x^3+2041x^4+205x^5+6x^6 
   C60       212      11230+27362x+25535x^2+11456x^3+2561x^4+268x^5+10x^6 
   C60       213      10226+23841x+21071x^2+8817x^3+1814x^4+185x^5+9x^6 
   C60       214      10036+24016x+22668x^2+10779x^3+2724x^4+348x^5+18x^6 
   C60       215      10272+24896x+24121x^2+12135x^3+3404x^4+503x^5+30x^6 
   C60       216      10152+23710x+21102x^2+8908x^3+1777x^4+133x^5 
   C60       217      10096+23941x+22014x^2+9947x^3+2323x^4+269x^5+12x^6 
   C60       218      9960+23217x+20622x^2+8649x^3+1704x^4+134x^5+3x^6 
   C60       219      11360+28669x+28959x^2+15084x^3+4307x^4+636x^5+36x^6 
   C60       220      12618+33908x+38104x^2+23752x^3+8976x^4+2000x^5+228x^6+8x^7 
   C60       221      11616+30082x+31904x^2+18190x^3+6138x^4+1252x^5+148x^6+8x^7 
   C60       222      10593+26864x+27900x^2+15412x^3+4886x^4+891x^5+89x^6+4x^7 
   C60       223      11400+31000x+36355x^2+23960x^3+9532x^4+2258x^5+287x^6+14x^7 
   C60       224      11319+30746x+36071x^2+23973x^3+9743x^4+2397x^5+325x^6+18x^7 
   C60       225      12208+32498x+35420x^2+20061x^3+6136x^4+930x^5+49x^6 
   C60       226      11215+29067x+31278x^2+18358x^3+6420x^4+1341x^5+155x^6+8x^7 
   C60       227      10665+26176x+25617x^2+12870x^3+3515x^4+495x^5+29x^6 
   C60       228      10506+25976x+25810x^2+13184x^3+3595x^4+474x^5+22x^6 
   C60       229      10842+27102x+27073x^2+13825x^3+3782x^4+514x^5+26x^6 
   C60       230      10899+27882x+29584x^2+17073x^3+5844x^4+1189x^5+132x^6+6x^7 
   C60       231      10706+26522x+25993x^2+12928x^3+3483x^4+492x^5+28x^6 
   C60       232      11568+29172x+28915x^2+14161x^3+3494x^4+379x^5+10x^6 
   C60       233      11504+29399x+30185x^2+15828x^3+4397x^4+585x^5+25x^6 
   C60       234      10350+25168x+24266x^2+11900x^3+3180x^4+461x^5+31x^6 
   C60       235      10053+23837x+21925x^2+9888x^3+2264x^4+244x^5+10x^6 
   C60       236      9956+23178x+20722x^2+9094x^3+2102x^4+255x^5+13x^6 
   C60       237      10276+24956x+24489x^2+12759x^3+3819x^4+623x^5+42x^6 
   C60       238      10324+25209x+24874x^2+12973x^3+3838x^4+607x^5+39x^6 
   C60       239      10390+24813x+23088x^2+10698x^3+2592x^4+301x^5+10x^6 
   C60       240      10020+23654x+21769x^2+10085x^3+2556x^4+368x^5+30x^6+1x^7 
   C60       241      10383+25764x+26548x^2+15164x^3+5299x^4+1116x^5+123x^6+5x^7 
   C60       242      10365+25823x+26888x^2+15742x^3+5742x^4+1285x^5+157x^6+8x^7 
   C60       243      10584+25586x+24262x^2+11530x^3+2907x^4+368x^5+17x^6 
   C60       244      11199+27686x+26754x^2+12777x^3+3121x^4+360x^5+15x^6 
   C60       245      11019+27756x+28420x^2+15671x^3+5206x^4+1074x^5+129x^6+7x^7 
   C60       246      11125+27638x+26722x^2+12716x^3+3095x^4+353x^5+13x^6 
   C60       247      12239+31490x+31739x^2+15696x^3+3898x^4+439x^5+16x^6 
   C60       248      11927+31346x+33440x^2+18358x^3+5349x^4+750x^5+36x^6 
   C60       249      11249+27726x+26555x^2+12448x^3+2946x^4+322x^5+13x^6 
   C60       250      10764+26414x+25159x^2+11645x^3+2685x^4+287x^5+12x^6 
   C60       251      11002+28661x+30604x^2+17006x^3+5086x^4+745x^5+37x^6 
   C60       252      11120+28192x+28250x^2+13983x^3+3459x^4+380x^5+15x^6 
   C60       253      10300+24848x+23220x^2+10499x^3+2342x^4+231x^5+6x^6 
   C60       254      11134+28620x+29872x^2+16270x^3+4974x^4+866x^5+86x^6+4x^7 
   C60       255      10102+23760x+21286x^2+9050x^3+1880x^4+180x^5+6x^6 
   C60       256      11308+29232x+30211x^2+15524x^3+3959x^4+414x^5+8x^6 
   C60       257      10544+26434x+26395x^2+13194x^3+3381x^4+398x^5+16x^6 
   C60       258      11045+28039x+28417x^2+14581x^3+3922x^4+503x^5+21x^6 
   C60       259      10928+26831x+25824x^2+12327x^3+3066x^4+391x^5+24x^6 
   C60       260      11417+28834x+29184x^2+15063x^3+4121x^4+540x^5+21x^6 
   C60       261      10749+26474x+25722x^2+12528x^3+3206x^4+406x^5+20x^6 
   C60       262      10994+26971x+25772x^2+12092x^3+2866x^4+310x^5+11x^6 
   C60       263      10473+25545x+24594x^2+11807x^3+2902x^4+324x^5+11x^6 
   C60       264      10467+25208x+23497x^2+10595x^3+2364x^4+244x^5+10x^6 
   C60       265      11009+26861x+25283x^2+11422x^3+2498x^4+232x^5+6x^6 
   C60       266      11464+29236x+29992x^2+15920x^3+4703x^4+775x^5+66x^6+2x^7 
   C60       267      11217+28489x+29077x^2+15085x^3+4090x^4+519x^5+21x^6 
   C60       268      12245+32153x+34009x^2+18332x^3+5185x^4+690x^5+29x^6 
   C60       269      11990+30957x+31788x^2+16427x^3+4449x^4+588x^5+29x^6 
   C60       270      11017+27043x+25954x^2+12309x^3+2974x^4+330x^5+11x^6 
   C60       271      10846+26387x+24791x^2+11220x^3+2477x^4+240x^5+9x^6 
   C60       272      10908+26796x+25650x^2+12154x^3+3032x^4+398x^5+24x^6 
   C60       273      11773+31078x+33650x^2+19036x^3+5813x^4+862x^5+42x^6 
   C60       274      11395+29326x+30628x^2+16598x^3+4901x^4+735x^5+41x^6 
   C60       275      10875+26864x+26073x^2+12472x^3+3009x^4+331x^5+12x^6 
   C60       276      11911+30040x+29323x^2+13908x^3+3323x^4+378x^5+17x^6 
   C60       277      10890+26824x+25728x^2+12013x^3+2760x^4+268x^5+6x^6 
   C60       278      11874+30895x+32305x^2+17220x^3+4853x^4+656x^5+29x^6 
   C60       279      11430+28667x+28640x^2+14499x^3+3878x^4+506x^5+24x^6 
   C60       280      12021+30687x+31124x^2+15931x^3+4270x^4+542x^5+21x^6 
   C60       281      12031+30624x+30797x^2+15507x^3+4065x^4+505x^5+20x^6 
   C60       282      11817+30394x+31506x^2+16760x^3+4756x^4+648x^5+28x^6 
   C60       283      12000+31019x+32417x^2+17482x^3+5058x^4+706x^5+31x^6 
   C60       284      11335+27563x+25814x^2+11639x^3+2560x^4+238x^5+5x^6 
   C60       285      11956+30434x+31158x^2+16582x^3+4957x^4+830x^5+71x^6+2x^7 
   C60       286      12278+30896x+30248x^2+14504x^3+3511x^4+387x^5+12x^6 
   C60       287      12264+31020x+30700x^2+15000x^3+3767x^4+456x^5+20x^6 
   C60       288      15745+42862x+46144x^2+24956x^3+7168x^4+1082x^5+82x^6+2x^7 
   C60       289      9722+22710x+20416x^2+8912x^3+1921x^4+168x^5+2x^6 
   C60       290      10110+23554x+20768x^2+8599x^3+1661x^4+121x^5 
   C60       291      10039+23430x+20754x^2+8690x^3+1724x^4+133x^5 
   C60       292      10084+23373x+20568x^2+8569x^3+1692x^4+129x^5 
   C60       293      10304+24902x+23135x^2+10370x^3+2292x^4+226x^5+8x^6 
   C60       294      11210+27751x+26704x^2+12670x^3+3075x^4+348x^5+13x^6 
   C60       295      9010+20744x+17974x^2+7374x^3+1483x^4+132x^5+4x^6 
   C60       296      8860+19688x+16237x^2+6056x^3+976x^4+50x^5 
   C60       297      8666+19316x+16186x^2+6340x^3+1179x^4+92x^5+2x^6 
   C60       298      8808+20034x+17372x^2+7150x^3+1419x^4+124x^5+4x^6 
   C60       299      8725+19224x+15457x^2+5384x^3+704x^4+8x^5 
   C60       300      8987+20067x+16694x^2+6439x^3+1179x^4+99x^5+4x^6 
   C60       301      8955+19916x+16385x^2+6103x^3+996x^4+55x^5 
   C60       302      8924+19787x+16262x^2+6122x^3+1047x^4+69x^5+2x^6 
   C60       303      8830+19354x+15499x^2+5504x^3+820x^4+34x^5 
   C60       304      9371+21040x+17581x^2+6686x^3+1120x^4+62x^5 
   C60       305      9474+22481x+20927x^2+9607x^3+2216x^4+224x^5+5x^6 
   C60       306      9465+21787x+18987x^2+7696x^3+1416x^4+93x^5 
   C60       307      9534+22078x+19656x^2+8443x^3+1803x^4+176x^5+6x^6 
   C60       308      9602+22250x+19838x^2+8530x^3+1817x^4+176x^5+6x^6 
   C60       309      9680+23221x+22205x^2+10861x^3+2859x^4+373x^5+17x^6 
   C60       310      9471+22331x+20694x^2+9571x^3+2310x^4+274x^5+12x^6 
   C60       311      9815+23045x+20717x^2+8857x^3+1788x^4+135x^5 
   C60       312      9304+21757x+19886x^2+8923x^3+1986x^4+183x^5+2x^6 
   C60       313      9467+21908x+19380x^2+8204x^3+1684x^4+146x^5+3x^6 
   C60       314      8897+20053x+17164x^2+6915x^3+1298x^4+90x^5 
   C60       315      9295+21646x+19611x^2+8709x^3+1926x^4+173x^5 
   C60       316      8896+20179x+17589x^2+7342x^3+1457x^4+108x^5 
   C60       317      8959+20205x+17349x^2+7066x^3+1376x^4+111x^5+3x^6 
   C60       318      9277+21313x+18523x^2+7560x^3+1442x^4+103x^5 
   C60       319      9533+22271x+19891x^2+8424x^3+1671x^4+121x^5 
   C60       320      9252+21756x+20161x^2+9380x^3+2266x^4+249x^5+6x^6 
   C60       321      9605+22546x+20502x^2+9082x^3+1978x^4+171x^5 
   C60       322      9365+21097x+17570x^2+6608x^3+1076x^4+55x^5 
   C60       323      8906+19774x+16090x^2+5814x^3+869x^4+28x^5 
   C60       324      9204+21017x+18254x^2+7525x^3+1486x^4+124x^5+4x^6 
   C60       325      8718+19514x+16598x^2+6741x^3+1350x^4+122x^5+4x^6 
   C60       326      9162+20857x+18083x^2+7439x^3+1456x^4+114x^5+3x^6 
   C60       327      9671+22443x+19726x^2+8174x^3+1601x^4+125x^5+3x^6 
   C60       328      9279+21118x+17802x^2+6720x^3+1051x^4+40x^5 
   C60       329      12447+31572x+31220x^2+15252x^3+3829x^4+454x^5+19x^6 
   C60       330      10928+26298x+24382x^2+10970x^3+2470x^4+256x^5+9x^6 
   C60       331      10626+24924x+22250x^2+9450x^3+1911x^4+147x^5 
   C60       332      10482+24667x+22040x^2+9316x^3+1859x^4+139x^5 
   C60       333      10049+24628x+24809x^2+13374x^3+4097x^4+670x^5+44x^6 
   C60       334      10179+25038x+25205x^2+13358x^3+3882x^4+566x^5+30x^6 
   C60       335      10008+24419x+24254x^2+12652x^3+3642x^4+539x^5+31x^6 
   C60       336      10025+24537x+24440x^2+12718x^3+3598x^4+507x^5+26x^6 
   C60       337      10521+25978x+25415x^2+12436x^3+3132x^4+366x^5+14x^6 
   C60       338      10446+25568x+24628x^2+11820x^3+2933x^4+343x^5+14x^6 
   C60       339      9924+23161x+20564x^2+8474x^3+1559x^4+94x^5 
   C60       340      10198+26298x+28288x^2+16210x^3+5183x^4+868x^5+59x^6 
   C60       341      9913+24561x+24451x^2+12183x^3+3046x^4+329x^5+11x^6 
   C60       342      9975+24978x+25587x^2+13575x^3+3872x^4+550x^5+29x^6 
   C60       343      10011+25133x+25731x^2+13445x^3+3639x^4+452x^5+17x^6 
   C60       344      9852+23887x+22815x^2+10731x^3+2521x^4+262x^5+8x^6 
   C60       345      9814+23754x+22873x^2+10970x^3+2619x^4+246x^5 
   C60       346      9779+23696x+22890x^2+11090x^3+2747x^4+300x^5+8x^6 
   C60       347      10380+25198x+23998x^2+11270x^3+2672x^4+286x^5+10x^6 
   C60       348      9891+24485x+24676x^2+12851x^3+3575x^4+479x^5+21x^6 
   C60       349      9519+22508x+20771x^2+9453x^3+2218x^4+254x^5+11x^6 
   C60       350      9270+21431x+19003x^2+7929x^3+1507x^4+98x^5 
   C60       351      10110+25022x+25327x^2+13681x^3+4263x^4+730x^5+52x^6 
   C60       352      9822+24358x+24920x^2+13614x^3+4227x^4+703x^5+47x^6 
   C60       353      9372+21889x+19836x^2+8648x^3+1799x^4+142x^5 
   C60       354      9940+24327x+23595x^2+11409x^3+2800x^4+305x^5+9x^6 
   C60       355      10152+25098x+24956x^2+12781x^3+3560x^4+512x^5+29x^6 
   C60       356      9976+25429x+27260x^2+15972x^3+5432x^4+1007x^5+77x^6 
   C60       357      10208+25633x+26364x^2+14322x^3+4351x^4+695x^5+44x^6 
   C60       358      9664+23412x+22650x^2+11065x^3+2807x^4+332x^5+13x^6 
   C60       359      10484+26395x+26790x^2+13974x^3+3922x^4+553x^5+30x^6 
   C60       360      9504+22188x+19969x^2+8673x^3+1827x^4+149x^5 
   C60       361      9894+24279x+24126x^2+12522x^3+3628x^4+567x^5+37x^6 
   C60       362      9706+23422x+22543x^2+11042x^3+2874x^4+366x^5+17x^6 
   C60       363      10049+24912x+24830x^2+12524x^3+3325x^4+442x^5+23x^6 
   C60       364      9349+21542x+18856x^2+7641x^3+1371x^4+78x^5 
   C60       365      9989+24154x+22915x^2+10572x^3+2405x^4+254x^5+13x^6 
   C60       366      9845+24193x+24417x^2+13217x^3+4219x^4+797x^5+78x^6+3x^7 
   C60       367      9956+24662x+25222x^2+13951x^3+4613x^4+927x^5+101x^6+4x^7 
   C60       368      9713+22905x+20949x^2+9214x^3+1957x^4+183x^5+9x^6 
   C60       369      9494+22386x+20886x^2+9871x^3+2541x^4+351x^5+21x^6 
   C60       370      10182+25557x+26072x^2+13648x^3+3769x^4+498x^5+23x^6 
   C60       371      9409+22012x+19969x^2+8839x^3+1990x^4+221x^5+11x^6 
   C60       372      9788+24116x+24495x^2+13467x^3+4455x^4+904x^5+99x^6+4x^7 
   C60       373      10094+24730x+24397x^2+12448x^3+3531x^4+560x^5+46x^6+1x^7 
   C60       374      9182+21068x+18499x^2+7687x^3+1520x^4+131x^5+5x^6 
   C60       375      10248+24896x+23628x^2+11062x^3+2670x^4+318x^5+15x^6 
   C60       376      9988+24116x+23057x^2+11128x^3+2861x^4+376x^5+20x^6 
   C60       377      10137+24836x+24339x^2+12143x^3+3222x^4+427x^5+22x^6 
   C60       378      10159+24551x+23336x^2+10985x^3+2664x^4+316x^5+14x^6 
   C60       379      9986+23944x+22540x^2+10338x^3+2299x^4+199x^5 
   C60       380      10292+25223x+24692x^2+12235x^3+3212x^4+423x^5+22x^6 
   C60       381      10281+25348x+24891x^2+12180x^3+3025x^4+342x^5+13x^6 
   C60       382      10181+24820x+23966x^2+11549x^3+2839x^4+316x^5+10x^6 
   C60       383      9690+22754x+20647x^2+8893x^3+1781x^4+132x^5 
   C60       384      10253+24527x+22552x^2+9760x^3+1920x^4+128x^5 
   C60       385      10147+24628x+23540x^2+11081x^3+2631x^4+291x^5+13x^6 
   C60       386      10223+25028x+24224x^2+11695x^3+2891x^4+331x^5+12x^6 
   C60       387      10665+26219x+25320x^2+12103x^3+2940x^4+324x^5+11x^6 
   C60       388      10562+25909x+25021x^2+11987x^3+2925x^4+326x^5+11x^6 
   C60       389      10803+26682x+25999x^2+12636x^3+3161x^4+366x^5+13x^6 
   C60       390      11087+28042x+28602x^2+14955x^3+4198x^4+593x^5+33x^6 
   C60       391      11778+29152x+27943x^2+13024x^3+3052x^4+335x^5+14x^6 
   C60       392      11011+27811x+28363x^2+14846x^3+4182x^4+595x^5+33x^6 
   C60       393      10866+27036x+26854x^2+13480x^3+3557x^4+451x^5+19x^6 
   C60       394      10701+26432x+25836x^2+12653x^3+3217x^4+387x^5+16x^6 
   C60       395      10572+25993x+25147x^2+12076x^3+2968x^4+339x^5+13x^6 
   C60       396      10746+26732x+26520x^2+13253x^3+3452x^4+423x^5+16x^6 
   C60       397      11688+29129x+28265x^2+13345x^3+3133x^4+335x^5+13x^6 
   C60       398      10624+26330x+25837x^2+12671x^3+3204x^4+383x^5+16x^6 
   C60       399      10158+23627x+20666x^2+8284x^3+1466x^4+84x^5 
   C60       400      9895+23341x+21391x^2+9532x^3+2139x^4+230x^5+9x^6 
   C60       401      10141+23933x+21560x^2+9112x^3+1757x^4+118x^5 
   C60       402      10114+23927x+21968x^2+9819x^3+2230x^4+248x^5+11x^6 
   C60       403      9925+23326x+21239x^2+9315x^3+1989x^4+178x^5+3x^6 
   C60       404      9979+23391x+20813x^2+8637x^3+1629x^4+107x^5 
   C60       405      10115+24330x+23033x^2+10836x^3+2657x^4+326x^5+17x^6 
   C60       406      9642+23226x+22465x^2+11147x^3+3001x^4+420x^5+24x^6 
   C60       407      9964+24603x+24731x^2+12926x^3+3688x^4+541x^5+32x^6 
   C60       408      9926+23976x+22965x^2+10927x^3+2623x^4+281x^5+9x^6 
   C60       409      9647+23314x+22563x^2+10950x^3+2681x^4+284x^5+9x^6 
   C60       410      9364+21899x+19943x^2+8924x^3+2059x^4+240x^5+12x^6 
   C60       411      9285+21585x+19498x^2+8535x^3+1832x^4+175x^5+7x^6 
   C60       412      9568+23052x+22311x^2+11068x^3+2968x^4+409x^5+23x^6 
   C60       413      9844+23720x+22731x^2+10984x^3+2783x^4+341x^5+15x^6 
   C60       414      10397+27016x+29595x^2+17674x^3+6081x^4+1124x^5+85x^6 
   C60       415      10143+24745x+24138x^2+12109x^3+3331x^4+480x^5+28x^6 
   C60       416      9309+21644x+19326x^2+8199x^3+1642x^4+129x^5+2x^6 
   C60       417      10004+24174x+23216x^2+11419x^3+3081x^4+440x^5+26x^6 
   C60       418      9612+22650x+20573x^2+8903x^3+1816x^4+144x^5+2x^6 
   C60       419      9874+24292x+24278x^2+12583x^3+3552x^4+510x^5+28x^6 
   C60       420      10080+25124x+25594x^2+13641x^3+4025x^4+628x^5+41x^6 
   C60       421      10402+25189x+23728x^2+10796x^3+2378x^4+215x^5+4x^6 
   C60       422      10351+26350x+27880x^2+15863x^3+5172x^4+914x^5+67x^6 
   C60       423      9835+23812x+22804x^2+10919x^3+2740x^4+349x^5+18x^6 
   C60       424      9794+23835x+23222x^2+11466x^3+2980x^4+384x^5+21x^6 
   C60       425      9508+21974x+19357x^2+8069x^3+1590x^4+121x^5 
   C60       426      9620+23373x+22828x^2+11318x^3+2898x^4+329x^5+8x^6 
   C60       427      9872+23878x+22779x^2+10695x^3+2456x^4+217x^5 
   C60       428      9726+23619x+23002x^2+11332x^3+2906x^4+354x^5+15x^6 
   C60       429      10100+24974x+24807x^2+12703x^3+3561x^4+517x^5+29x^6 
   C60       430      9933+23848x+22282x^2+10042x^3+2161x^4+176x^5 
   C60       431      10094+24722x+24118x^2+11803x^3+2978x^4+348x^5+12x^6 
   C60       432      9646+23241x+22350x^2+10887x^3+2791x^4+342x^5+14x^6 
   C60       433      9292+21365x+18699x^2+7577x^3+1360x^4+81x^5 
   C60       434      9838+22861x+20151x^2+8297x^3+1554x^4+98x^5 
   C60       435      9493+21975x+19376x^2+7956x^3+1447x^4+81x^5 
   C60       436      10403+24782x+22241x^2+9170x^3+1672x^4+99x^5 
   C60       437      9641+22350x+19629x^2+7936x^3+1385x^4+68x^5 
   C60       438      10192+24086x+21682x^2+9174x^3+1775x^4+116x^5 
   C60       439      10402+25144x+23807x^2+11298x^3+2842x^4+354x^5+15x^6 
   C60       440      9816+23070x+20962x^2+9193x^3+1950x^4+163x^5 
   C60       441      9765+23223x+21601x^2+9803x^3+2165x^4+193x^5+4x^6 
   C60       442      9874+23080x+20577x^2+8640x^3+1677x^4+117x^5 
   C60       443      10385+24773x+22255x^2+9174x^3+1678x^4+106x^5 
   C60       444      9563+22110x+19340x^2+7893x^3+1463x^4+91x^5 
   C60       445      9529+21830x+18692x^2+7378x^3+1324x^4+84x^5 
   C60       446      9985+23162x+20296x^2+8342x^3+1612x^4+126x^5+3x^6 
   C60       447      10070+23592x+21056x^2+8936x^3+1820x^4+151x^5+2x^6 
   C60       448      9398+21494x+18570x^2+7449x^3+1346x^4+83x^5 
   C60       449      10232+24981x+24372x^2+12189x^3+3288x^4+447x^5+23x^6 
   C60       450      9576+22440x+20562x^2+9362x^3+2209x^4+248x^5+9x^6 
   C60       451      10223+25832x+27134x^2+15337x^3+4921x^4+835x^5+57x^6 
   C60       452      9816+23908x+23630x^2+12297x^3+3606x^4+566x^5+37x^6 
   C60       453      9364+21552x+18959x^2+7957x^3+1591x^4+118x^5 
   C60       454      10024+23995x+22475x^2+10362x^3+2392x^4+236x^5+5x^6 
   C60       455      9546+22525x+20898x^2+9694x^3+2332x^4+257x^5+7x^6 
   C60       456      9057+20301x+16901x^2+6370x^3+1046x^4+56x^5 
   C60       457      9778+23122x+21268x^2+9584x^3+2178x^4+228x^5+8x^6 
   C60       458      9730+22266x+19113x^2+7510x^3+1303x^4+76x^5 
   C60       459      10477+25401x+24039x^2+11213x^3+2683x^4+313x^5+15x^6 
   C60       460      10145+24417x+23227x^2+11142x^3+2832x^4+351x^5+14x^6 
   C60       461      9972+23921x+22557x^2+10462x^3+2395x^4+221x^5+2x^6 
   C60       462      9843+23391x+21779x^2+10005x^3+2335x^4+250x^5+8x^6 
   C60       463      10099+24251x+22842x^2+10637x^3+2524x^4+280x^5+11x^6 
   C60       464      9909+23546x+21792x^2+9834x^3+2194x^4+213x^5+6x^6 
   C60       465      10355+25129x+24111x^2+11690x^3+3025x^4+395x^5+19x^6 
   C60       466      10326+24566x+22388x^2+9748x^3+2069x^4+196x^5+6x^6 
   C60       467      9860+22539x+19124x^2+7265x^3+1155x^4+53x^5 
   C60       468      9583+22789x+21476x^2+10186x^3+2520x^4+297x^5+12x^6 
   C60       469      9955+24431x+24288x^2+12541x^3+3538x^4+513x^5+30x^6 
   C60       470      10201+24772x+23822x^2+11420x^3+2784x^4+304x^5+9x^6 
   C60       471      10044+25099x+25886x^2+14188x^3+4340x^4+691x^5+44x^6 
   C60       472      9242+21188x+18507x^2+7634x^3+1480x^4+112x^5+1x^6 
   C60       473      9451+21801x+19345x^2+8272x^3+1722x^4+144x^5+1x^6 
   C60       474      9687+22928x+21323x^2+9853x^3+2322x^4+247x^5+8x^6 
   C60       475      10014+24065x+22886x^2+10966x^3+2749x^4+324x^5+12x^6 
   C60       476      9981+23260x+20581x^2+8560x^3+1658x^4+120x^5+1x^6 
   C60       477      9470+21931x+19366x^2+8074x^3+1574x^4+119x^5+2x^6 
   C60       478      10577+24939x+22533x^2+9814x^3+2085x^4+178x^5+2x^6 
   C60       479      10561+24934x+22302x^2+9388x^3+1860x^4+142x^5+1x^6 
   C60       480      8959+19781x+16279x^2+6177x^3+1070x^4+69x^5 
   C60       481      9103+20195x+16668x^2+6291x^3+1049x^4+56x^5 
   C60       482      9044+20226x+17133x^2+6964x^3+1431x^4+144x^5+6x^6 
   C60       483      9264+21336x+19300x^2+9025x^3+2420x^4+367x^5+24x^6 
   C60       484      9422+21852x+19855x^2+9079x^3+2200x^4+258x^5+10x^6 
   C60       485      9201+20944x+18403x^2+7976x^3+1792x^4+192x^5+7x^6 
   C60       486      9057+20225x+17125x^2+6940x^3+1382x^4+113x^5 
   C60       487      9438+21412x+18232x^2+7232x^3+1350x^4+105x^5+2x^6 
   C60       488      9396+21829x+19544x^2+8382x^3+1709x^4+132x^5 
   C60       489      10281+24429x+22020x^2+9311x^3+1831x^4+140x^5+3x^6 
   C60       490      10129+24252x+22636x^2+10361x^3+2375x^4+241x^5+7x^6 
   C60       491      10355+26317x+27671x^2+15427x^3+4760x^4+752x^5+46x^6 
   C60       492      10022+24419x+23906x^2+12112x^3+3360x^4+476x^5+25x^6 
   C60       493      10158+25528x+26424x^2+14489x^3+4419x^4+697x^5+43x^6 
   C60       494      10096+24328x+23041x^2+10920x^3+2721x^4+335x^5+15x^6 
   C60       495      9354+21537x+18934x^2+7817x^3+1471x^4+96x^5 
   C60       496      9578+22079x+19384x^2+8053x^3+1586x^4+124x^5+2x^6 
   C60       497      10556+25729x+24594x^2+11673x^3+2844x^4+322x^5+12x^6 
   C60       498      9697+22303x+19436x^2+8022x^3+1605x^4+142x^5+4x^6 
   C60       499      10079+24502x+23955x^2+12194x^3+3439x^4+501x^5+28x^6 
   C60       500      9880+23187x+20919x^2+9128x^3+1996x^4+202x^5+7x^6 
   C60       501      10535+25571x+24224x^2+11335x^3+2715x^4+304x^5+12x^6 
   C60       502      9698+22305x+19502x^2+8043x^3+1558x^4+118x^5+2x^6 
   C60       503      10191+24413x+22904x^2+10741x^3+2661x^4+332x^5+16x^6 
   C60       504      10367+24515x+21917x^2+9190x^3+1810x^4+145x^5+3x^6 
   C60       505      10106+23772x+21122x^2+8774x^3+1709x^4+135x^5+2x^6 
   C60       506      10342+24465x+21987x^2+9291x^3+1833x^4+141x^5+2x^6 
   C60       507      10904+26771x+25368x^2+11537x^3+2569x^4+261x^5+11x^6 
   C60       508      10485+25851x+25155x^2+12040x^3+2828x^4+268x^5+4x^6 
   C60       509      10241+24682x+23230x^2+10781x^3+2564x^4+295x^5+14x^6 
   C60       510      9010+20028x+16354x^2+5840x^3+820x^4+22x^5 
   C60       511      9368+21067x+17333x^2+6259x^3+912x^4+35x^5 
   C60       512      8872+19876x+16806x^2+6637x^3+1231x^4+97x^5+3x^6 
   C60       513      9465+21882x+19424x^2+8260x^3+1712x^4+157x^5+6x^6 
   C60       514      8927+20045x+17094x^2+6836x^3+1274x^4+94x^5+3x^6 
   C60       515      9013+20042x+16479x^2+6062x^3+946x^4+46x^5+1x^6 
   C60       516      9431+21623x+18715x^2+7437x^3+1278x^4+60x^5 
   C60       517      9370+22005x+20424x^2+9599x^3+2414x^4+290x^5+8x^6 
   C60       518      9178+20939x+18321x^2+7732x^3+1640x^4+161x^5+5x^6 
   C60       519      9437+22142x+20425x^2+9407x^3+2278x^4+273x^5+12x^6 
   C60       520      9195+21164x+18543x^2+7732x^3+1580x^4+150x^5+5x^6 
   C60       521      8717+19536x+16647x^2+6766x^3+1388x^4+154x^5+9x^6 
   C60       522      9453+23259x+23835x^2+13473x^3+4672x^4+1011x^5+125x^6+7x^7 
   C60       523      9290+22251x+21622x^2+11205x^3+3474x^4+668x^5+70x^6+3x^7 
   C60       524      9140+21165x+19051x^2+8389x^3+1865x^4+193x^5+6x^6 
   C60       525      8975+20549x+18194x^2+7886x^3+1756x^4+194x^5+8x^6 
   C60       526      8999+20842x+18502x^2+7710x^3+1483x^4+116x^5+3x^6 
   C60       527      9245+22415x+22301x^2+11894x^3+3676x^4+636x^5+48x^6 
   C60       528      9654+23249x+22255x^2+10792x^3+2782x^4+364x^5+20x^6 
   C60       529      9225+21558x+19686x^2+8890x^3+2069x^4+234x^5+9x^6 
   C60       530      9620+22830x+20964x^2+9238x^3+1937x^4+161x^5+3x^6 
   C60       531      9705+24555x+26341x^2+15798x^3+5744x^4+1231x^5+134x^6+5x^7 
   C60       532      9285+22130x+21026x^2+9999x^3+2407x^4+252x^5+7x^6 
   C60       533      9819+25207x+27742x^2+17286x^3+6643x^4+1544x^5+190x^6+9x^7 
   C60       534      9343+22293x+21263x^2+10575x^3+3026x^4+516x^5+49x^6+2x^7 
   C60       535      9377+22346x+21269x^2+10331x^3+2746x^4+405x^5+31x^6+1x^7 
   C60       536      9440+21996x+19872x^2+8779x^3+1996x^4+231x^5+11x^6 
   C60       537      9324+22142x+20737x^2+9708x^3+2354x^4+272x^5+11x^6 
   C60       538      9415+22149x+20116x^2+8798x^3+1900x^4+187x^5+7x^6 
   C60       539      9253+22475x+22018x^2+11007x^3+2915x^4+379x^5+19x^6 
   C60       540      9476+22105x+19577x^2+8031x^3+1463x^4+87x^5 
   C60       541      9042+20731x+18144x^2+7593x^3+1594x^4+163x^5+7x^6 
   C60       542      9137+21668x+20418x^2+9632x^3+2318x^4+246x^5+8x^6 
   C60       543      9493+22039x+19450x^2+8123x^3+1647x^4+150x^5+4x^6 
   C60       544      9271+22221x+21419x^2+10638x^3+2871x^4+394x^5+21x^6 
   C60       545      9495+22208x+19893x^2+8393x^3+1638x^4+119x^5+1x^6 
   C60       546      9343+22393x+21462x^2+10439x^3+2690x^4+344x^5+17x^6 
   C60       547      9128+21794x+20458x^2+9214x^3+1916x^4+138x^5 
   C60       548      9557+23836x+24728x^2+13817x^3+4445x^4+784x^5+58x^6 
   C60       549      9381+22481x+21260x^2+9869x^3+2247x^4+202x^5 
   C60       550      9230+21461x+19236x^2+8247x^3+1685x^4+131x^5 
   C60       551      9871+25838x+29039x^2+18102x^3+6600x^4+1322x^5+112x^6 
   C60       552      9942+24442x+24073x^2+12075x^3+3219x^4+431x^5+24x^6 
   C60       553      9356+22261x+21140x^2+10399x^3+2895x^4+448x^5+30x^6 
   C60       554      9917+25505x+27784x^2+16721x^3+5942x^4+1176x^5+98x^6 
   C60       555      10025+24607x+23968x^2+11731x^3+3039x^4+406x^5+23x^6 
   C60       556      10037+24769x+24361x^2+11953x^3+2996x^4+350x^5+14x^6 
   C60       557      10128+26883x+30763x^2+19526x^3+7213x^4+1452x^5+122x^6 
   C60       558      9855+25159x+26657x^2+14760x^3+4371x^4+614x^5+26x^6 
   C60       559      9171+21016x+18392x^2+7620x^3+1480x^4+108x^5 
   C60       560      9744+23781x+23283x^2+11629x^3+3103x^4+411x^5+20x^6 
   C60       561      9488+23000x+22267x^2+10850x^3+2744x^4+328x^5+13x^6 
   C60       562      9216+21536x+19458x^2+8383x^3+1683x^4+119x^5 
   C60       563      9275+21251x+18448x^2+7520x^3+1466x^4+123x^5+3x^6 
   C60       564      9991+24208x+23165x^2+11150x^3+2845x^4+369x^5+20x^6 
   C60       565      9219+21437x+19371x^2+8462x^3+1769x^4+136x^5 
   C60       566      9699+23364x+22279x^2+10552x^3+2517x^4+258x^5+6x^6 
   C60       567      10017+24532x+24015x^2+11918x^3+3098x^4+379x^5+15x^6 
   C60       568      9409+21225x+17819x^2+6805x^3+1160x^4+71x^5 
   C60       569      10561+26109x+25584x^2+12695x^3+3372x^4+455x^5+24x^6 
   C60       570      9559+23045x+22362x^2+11190x^3+3061x^4+440x^5+27x^6 
   C60       571      10745+26933x+26961x^2+13844x^3+3856x^4+545x^5+29x^6 
   C60       572      9204+20844x+17674x^2+6827x^3+1131x^4+56x^5 
   C60       573      9466+21920x+19497x^2+8377x^3+1779x^4+161x^5+2x^6 
   C60       574      9676+23053x+21575x^2+10018x^3+2366x^4+259x^5+10x^6 
   C60       575      9437+21946x+19633x^2+8461x^3+1774x^4+149x^5 
   C60       576      9421+21935x+19706x^2+8542x^3+1806x^4+153x^5 
   C60       577      9859+24468x+24929x^2+13405x^3+3993x^4+610x^5+36x^6 
   C60       578      9715+23495x+22662x^2+11099x^3+2907x^4+392x^5+23x^6 
   C60       579      9780+23895x+23547x^2+11901x^3+3237x^4+452x^5+27x^6 
   C60       580      10549+26033x+25519x^2+12666x^3+3352x^4+450x^5+24x^6 
   C60       581      9466+22882x+22363x^2+11191x^3+2946x^4+366x^5+15x^6 
   C60       582      9955+25082x+26152x^2+14296x^3+4229x^4+614x^5+31x^6 
   C60       583      9966+24370x+23853x^2+11854x^3+3129x^4+417x^5+23x^6 
   C60       584      10003+23258x+20467x^2+8474x^3+1674x^4+145x^5+6x^6 
   C60       585      9267+21013x+17896x^2+7040x^3+1276x^4+89x^5 
   C60       586      9397+21930x+19976x^2+9082x^3+2226x^4+293x^5+16x^6 
   C60       587      9223+21991x+20978x^2+10074x^3+2482x^4+279x^5+10x^6 
   C60       588      9294+21542x+19376x^2+8522x^3+1915x^4+219x^5+12x^6 
   C60       589      9597+22079x+19077x^2+7571x^3+1328x^4+76x^5 
   C60       590      9522+22134x+19531x^2+8111x^3+1612x^4+140x^5+3x^6 
   C60       591      9233+21415x+19322x^2+8482x^3+1855x^4+190x^5+8x^6 
   C60       592      9320+21216x+17984x^2+6914x^3+1174x^4+70x^5+1x^6 
   C60       593      9232+21278x+18857x^2+7996x^3+1609x^4+120x^5 
   C60       594      9909+24670x+25227x^2+13586x^3+4024x^4+604x^5+34x^6 
   C60       595      10320+25960x+26800x^2+14755x^3+4643x^4+803x^5+60x^6 
   C60       596      9240+21445x+19250x^2+8358x^3+1755x^4+143x^5 
   C60       597      8979+19944x+16215x^2+5676x^3+717x^4 
   C60       598      9418+22146x+20263x^2+8985x^3+1940x^4+172x^5+3x^6 
   C60       599      9404+21818x+19085x^2+7566x^3+1236x^4+44x^5 
   C60       600      9604+22521x+20405x^2+8816x^3+1791x^4+141x^5+3x^6 
   C60       601      9759+22757x+20232x^2+8465x^3+1657x^4+130x^5+4x^6 
   C60       602      9581+21932x+18589x^2+7026x^3+1112x^4+55x^5+1x^6 
   C60       603      9541+22149x+19649x^2+8325x^3+1702x^4+139x^5 
   C60       604      10117+24688x+23901x^2+11706x^3+3053x^4+407x^5+24x^6 
   C60       605      9446+21912x+19350x^2+7935x^3+1444x^4+84x^5 
   C60       606      10431+25178x+23640x^2+10857x^3+2516x^4+272x^5+10x^6 
   C60       607      10083+24474x+23468x^2+11241x^3+2798x^4+340x^5+16x^6 
   C60       608      9528+22383x+20526x^2+9210x^3+2059x^4+204x^5+6x^6 
   C60       609      9792+24194x+24401x^2+12773x^3+3598x^4+499x^5+25x^6 
   C60       610      10379+25394x+24620x^2+11972x^3+3026x^4+364x^5+15x^6 
   C60       611      9302+21236x+18595x^2+7786x^3+1566x^4+140x^5+6x^6 
   C60       612      9388+21482x+18795x^2+7765x^3+1470x^4+100x^5+2x^6 
   C60       613      9504+21865x+19370x^2+8297x^3+1748x^4+163x^5+6x^6 
   C60       614      9297+21224x+18637x^2+7888x^3+1610x^4+137x^5+5x^6 
   C60       615      9118+20800x+17986x^2+7230x^3+1316x^4+83x^5 
   C60       616      9827+24159x+24282x^2+13013x^3+4044x^4+727x^5+70x^6+3x^7 
   C60       617      9150+20767x+17888x^2+7345x^3+1493x^4+140x^5+4x^6 
   C60       618      9903+24633x+25206x^2+13798x^3+4375x^4+796x^5+75x^6+3x^7 
   C60       619      10223+24790x+23325x^2+10829x^3+2614x^4+318x^5+17x^6 
   C60       620      9230+21174x+18722x^2+8095x^3+1811x^4+202x^5+8x^6 
   C60       621      9154+20731x+17737x^2+7073x^3+1276x^4+77x^5 
   C60       622      9593+22866x+21585x^2+10323x^3+2633x^4+342x^5+19x^6 
   C60       623      9425+22732x+22004x^2+10801x^3+2764x^4+336x^5+15x^6 
   C60       624      9796+24400x+24963x^2+13318x^3+3843x^4+553x^5+30x^6 
   C60       625      10077+24400x+23267x^2+11063x^3+2747x^4+346x^5+20x^6 
   C60       626      9653+22816x+21089x^2+9766x^3+2437x^4+329x^5+20x^6 
   C60       627      9200+21560x+20044x^2+9459x^3+2374x^4+293x^5+13x^6 
   C60       628      9811+23837x+23226x^2+11561x^3+3071x^4+405x^5+20x^6 
   C60       629      9734+23155x+21742x^2+10317x^3+2628x^4+342x^5+17x^6 
   C60       630      9750+22209x+18756x^2+7126x^3+1154x^4+56x^5 
   C60       631      9418+21768x+19323x^2+8302x^3+1793x^4+175x^5+3x^6 
   C60       632      9171+21710x+20341x^2+9408x^3+2149x^4+205x^5+5x^6 
   C60       633      9513+23072x+22616x^2+11417x^3+3106x^4+435x^5+27x^6 
   C60       634      9577+22160x+19493x^2+8092x^3+1594x^4+135x^5+6x^6 
   C60       635      9574+22871x+21681x^2+10364x^3+2626x^4+341x^5+18x^6 
   C60       636      9242+21849x+20554x^2+9714x^3+2367x^4+273x^5+12x^6 
   C60       637      9092+20881x+18608x^2+8043x^3+1708x^4+160x^5+4x^6 
   C60       638      9634+22786x+21045x^2+9521x^3+2170x^4+233x^5+9x^6 
   C60       639      9638+22884x+21427x^2+10027x^3+2468x^4+313x^5+18x^6 
   C60       640      9418+22251x+20628x^2+9457x^3+2243x^4+269x^5+15x^6 
   C60       641      9565+23081x+22473x^2+11339x^3+3157x^4+476x^5+35x^6+1x^7 
   C60       642      9744+22458x+19242x^2+7427x^3+1215x^4+56x^5 
   C60       643      10037+24252x+23188x^2+11162x^3+2854x^4+375x^5+20x^6 
   C60       644      9659+23851x+24371x^2+13314x^3+4137x^4+713x^5+62x^6+2x^7 
   C60       645      9431+22026x+20065x^2+9064x^3+2132x^4+246x^5+11x^6 
   C60       646      9482+22319x+20579x^2+9408x^3+2242x^4+275x^5+15x^6 
   C60       647      9636+23152x+22416x^2+11332x^3+3242x^4+522x^5+41x^6+1x^7 
   C60       648      10158+25562x+26553x^2+14681x^3+4560x^4+743x^5+48x^6 
   C60       649      10452+25595x+24775x^2+12079x^3+3116x^4+407x^5+23x^6 
   C60       650      9703+23460x+22766x^2+11420x^3+3104x^4+409x^5+16x^6 
   C60       651      9714+23688x+23319x^2+12016x^3+3469x^4+538x^5+36x^6 
   C60       652      9904+24319x+24303x^2+12789x^3+3770x^4+587x^5+37x^6 
   C60       653      9236+20990x+17701x^2+6690x^3+1071x^4+54x^5+1x^6 
   C60       654      9578+23006x+21916x^2+10460x^3+2576x^4+296x^5+11x^6 
   C60       655      9089+20929x+18464x^2+7672x^3+1475x^4+112x^5+3x^6 
   C60       656      9268+21463x+19099x^2+7985x^3+1525x^4+102x^5 
   C60       657      9636+23317x+22531x^2+10926x^3+2729x^4+315x^5+11x^6 
   C60       658      9724+23638x+23205x^2+11791x^3+3298x^4+501x^5+38x^6+1x^7 
   C60       659      9330+21506x+19109x^2+8327x^3+1895x^4+220x^5+10x^6 
   C60       660      9763+24097x+24462x^2+13381x^3+4342x^4+857x^5+97x^6+5x^7 
   C60       661      9814+24314x+24871x^2+13660x^3+4374x^4+824x^5+86x^6+4x^7 
   C60       662      9133+21232x+19137x^2+8304x^3+1733x^4+147x^5+3x^6 
   C60       663      9293+21877x+20330x^2+9473x^3+2312x^4+280x^5+15x^6 
   C60       664      9360+21745x+19552x^2+8440x^3+1733x^4+137x^5+2x^6 
   C60       665      9423+22331x+20839x^2+9659x^3+2301x^4+262x^5+12x^6 
   C60       666      9732+23380x+22426x^2+11060x^3+3037x^4+471x^5+37x^6+1x^7 
   C60       667      10111+24734x+24339x^2+12484x^3+3616x^4+592x^5+52x^6+2x^7 
   C60       668      9846+23599x+22191x^2+10217x^3+2319x^4+219x^5+3x^6 
   C60       669      9677+22978x+21382x^2+9787x^3+2234x^4+216x^5+3x^6 
   C60       670      9461+22596x+21420x^2+10190x^3+2518x^4+300x^5+14x^6 
   C60       671      9445+22313x+20753x^2+9548x^3+2243x^4+256x^5+13x^6 
   C60       672      9580+23288x+22836x^2+11485x^3+3103x^4+427x^5+24x^6 
   C60       673      9700+23884x+23984x^2+12520x^3+3551x^4+511x^5+29x^6 
   C60       674      10065+24759x+24650x^2+12851x^3+3781x^4+619x^5+52x^6+2x^7 
   C60       675      9822+23665x+22557x^2+10854x^3+2802x^4+383x^5+24x^6 
   C60       676      9450+22781x+22260x^2+11489x^3+3415x^4+585x^5+53x^6+2x^7 
   C60       677      9553+22533x+20822x^2+9590x^3+2326x^4+282x^5+13x^6 
   C60       678      10113+24343x+23031x^2+10950x^3+2784x^4+364x^5+18x^6 
   C60       679      10246+24934x+24012x^2+11686x^3+3046x^4+407x^5+21x^6 
   C60       680      9908+23096x+20457x^2+8534x^3+1693x^4+145x^5+4x^6 
   C60       681      9063+20354x+17011x^2+6348x^3+992x^4+52x^5 
   C60       682      9410+21503x+18536x^2+7377x^3+1320x^4+89x^5+3x^6 
   C60       683      10014+23310x+20470x^2+8240x^3+1452x^4+86x^5+1x^6 
   C60       684      9845+23419x+21825x^2+10076x^3+2380x^4+260x^5+9x^6 
   C60       685      10236+24420x+22542x^2+10140x^3+2271x^4+218x^5+4x^6 
   C60       686      9653+22146x+19054x^2+7562x^3+1387x^4+102x^5+1x^6 
   C60       687      9404+21518x+18829x^2+7771x^3+1485x^4+104x^5 
   C60       688      10880+26126x+23853x^2+10271x^3+2096x^4+182x^5+6x^6 
   C60       689      9667+22885x+21249x^2+9844x^3+2380x^4+283x^5+13x^6 
   C60       690      9717+22727x+20223x^2+8479x^3+1651x^4+119x^5 
   C60       691      10072+23885x+21964x^2+9860x^3+2210x^4+220x^5+6x^6 
   C60       692      9656+22958x+21765x^2+10463x^3+2604x^4+281x^5+4x^6 
   C60       693      10071+23934x+22180x^2+10074x^3+2261x^4+203x^5 
   C60       694      9934+23200x+20714x^2+8802x^3+1774x^4+138x^5+1x^6 
   C60       695      10353+24780x+22932x^2+10243x^3+2210x^4+188x^5+1x^6 
   C60       696      10459+25350x+24265x^2+11646x^3+2948x^4+381x^5+21x^6 
   C60       697      9716+22966x+21547x^2+10193x^3+2536x^4+311x^5+14x^6 
   C60       698      10092+25283x+26334x^2+14566x^3+4437x^4+676x^5+36x^6 
   C60       699      9840+23213x+21559x^2+9995x^3+2408x^4+281x^5+12x^6 
   C60       700      9838+22755x+20277x^2+8789x^3+1884x^4+162x^5 
   C60       701      9496+21372x+17871x^2+6653x^3+996x^4+31x^5 
   C60       702      9833+23665x+22594x^2+10955x^3+2885x^4+415x^5+32x^6+1x^7 
   C60       703      9508+22920x+22304x^2+11326x^3+3175x^4+448x^5+21x^6 
   C60       704      9288+21527x+19090x^2+7989x^3+1529x^4+98x^5 
   C60       705      9784+23669x+22655x^2+10852x^3+2707x^4+333x^5+17x^6 
   C60       706      9513+22934x+21978x^2+10500x^3+2506x^4+238x^5 
   C60       707      11627+28764x+27454x^2+12642x^3+2856x^4+276x^5+6x^6 
   C60       708      10036+23713x+21698x^2+9686x^3+2201x^4+238x^5+9x^6 
   C60       709      10390+24540x+22005x^2+9248x^3+1820x^4+146x^5+4x^6 
   C60       710      10396+24868x+23160x^2+10533x^3+2396x^4+240x^5+6x^6 
   C60       711      10236+24110x+21782x^2+9458x^3+2036x^4+203x^5+8x^6 
   C60       712      10239+24226x+22130x^2+9698x^3+2051x^4+175x^5+2x^6 
   C60       713      9892+24104x+23915x^2+12555x^3+3779x^4+634x^5+46x^6 
   C60       714      10036+24576x+24606x^2+13168x^3+4132x^4+760x^5+71x^6+2x^7 
   C60       715      10322+25142x+24506x^2+12186x^3+3257x^4+448x^5+26x^6 
   C60       716      9988+24567x+24885x^2+13617x^3+4409x^4+842x^5+84x^6+3x^7 
   C60       717      9434+21859x+19696x^2+8688x^3+1937x^4+204x^5+9x^6 
   C60       718      9736+22840x+20844x^2+9306x^3+2089x^4+218x^5+10x^6 
   C60       719      9356+21662x+19642x^2+8968x^3+2243x^4+309x^5+20x^6 
   C60       720      10335+24737x+22934x^2+10360x^3+2343x^4+242x^5+9x^6 
   C60       721      10505+25563x+24357x^2+11264x^3+2516x^4+226x^5+4x^6 
   C60       722      9604+22642x+20851x^2+9325x^3+2016x^4+174x^5+2x^6 
   C60       723      10264+25921x+27205x^2+15383x^3+4993x^4+886x^5+68x^6 
   C60       724      10386+25586x+25371x^2+12928x^3+3515x^4+447x^5+13x^6 
   C60       725      9446+21851x+19508x^2+8460x^3+1843x^4+184x^5+6x^6 
   C60       726      10797+28392x+31625x^2+19203x^3+6684x^4+1247x^5+95x^6 
   C60       727      10522+26944x+28779x^2+16590x^3+5499x^4+1008x^5+86x^6+2x^7 
   C60       728      11070+27690x+27570x^2+13756x^3+3535x^4+424x^5+18x^6 
   C60       729      10401+26330x+27648x^2+15671x^3+5152x^4+953x^5+86x^6+3x^7 
   C60       730      10362+25724x+25844x^2+13291x^3+3614x^4+473x^5+21x^6 
   C60       731      9966+23967x+22869x^2+10925x^3+2693x^4+313x^5+13x^6 
   C60       732      10507+25430x+24071x^2+11182x^3+2589x^4+260x^5+6x^6 
   C60       733      10195+24872x+24418x^2+12492x^3+3611x^4+597x^5+54x^6+2x^7 
   C60       734      9927+23497x+21643x^2+9700x^3+2136x^4+195x^5+2x^6 
   C60       735      10330+25382x+24896x^2+12362x^3+3230x^4+412x^5+19x^6 
   C60       736      9932+24264x+24119x^2+12649x^3+3761x^4+613x^5+44x^6 
   C60       737      10300+24714x+23075x^2+10500x^3+2352x^4+219x^5+4x^6 
   C60       738      10538+25531x+24370x^2+11689x^3+2974x^4+381x^5+19x^6 
   C60       739      10700+26485x+26255x^2+13376x^3+3713x^4+531x^5+29x^6 
   C60       740      10014+24335x+23515x^2+11341x^3+2790x^4+313x^5+11x^6 
   C60       741      9780+23283x+21684x^2+9785x^3+2105x^4+166x^5 
   C60       742      11190+27509x+26551x^2+12854x^3+3305x^4+421x^5+18x^6 
   C60       743      10248+24638x+23278x^2+10923x^3+2666x^4+324x^5+16x^6 
   C60       744      10084+23933x+22029x^2+9764x^3+2092x^4+190x^5+6x^6 
   C60       745      9798+22578x+19758x^2+8079x^3+1533x^4+121x^5+6x^6 
   C60       746      10224+24509x+22981x^2+10587x^3+2476x^4+281x^5+15x^6 
   C60       747      10878+26209x+24452x^2+11105x^3+2519x^4+244x^5+4x^6 
   C60       748      10652+26185x+25482x^2+12463x^3+3198x^4+395x^5+16x^6 
   C60       749      10486+26160x+26447x^2+13843x^3+3943x^4+573x^5+33x^6 
   C60       750      10290+25403x+25278x^2+12965x^3+3596x^4+499x^5+25x^6 
   C60       751      9852+23255x+21266x^2+9467x^3+2127x^4+231x^5+11x^6 
   C60       752      9492+21744x+18869x^2+7612x^3+1382x^4+83x^5 
   C60       753      10806+26665x+25996x^2+12684x^3+3221x^4+389x^5+15x^6 
   C60       754      10342+24575x+22638x^2+10139x^3+2228x^4+196x^5 
   C60       755      11012+26498x+24540x^2+10956x^3+2436x^4+266x^5+16x^6 
   C60       756      10257+24516x+22923x^2+10612x^3+2561x^4+321x^5+20x^6 
   C60       757      9749+22336x+19290x^2+7658x^3+1334x^4+72x^5 
   C60       758      10452+24892x+22878x^2+10135x^3+2223x^4+231x^5+11x^6 
   C60       759      10141+25553x+26676x^2+14854x^3+4643x^4+756x^5+47x^6 
   C60       760      9712+23377x+22519x^2+11124x^3+2960x^4+392x^5+19x^6 
   C60       761      9477+22415x+20858x^2+9635x^3+2244x^4+215x^5 
   C60       762      9997+24292x+23517x^2+11380x^3+2801x^4+305x^5+8x^6 
   C60       763      9616+22769x+21170x^2+9750x^3+2296x^4+250x^5+8x^6 
   C60       764      9933+22830x+19605x^2+7631x^3+1269x^4+60x^5 
   C60       765      9239+21336x+19065x^2+8224x^3+1708x^4+140x^5+3x^6 
   C60       766      9931+24653x+25308x^2+13955x^3+4400x^4+744x^5+50x^6 
   C60       767      9999+24311x+23903x^2+12395x^3+3644x^4+570x^5+34x^6 
   C60       768      8933+19924x+16647x^2+6367x^3+1074x^4+61x^5 
   C60       769      9480+21762x+19212x^2+8170x^3+1691x^4+140x^5 
   C60       770      9842+24229x+24681x^2+13604x^3+4349x^4+762x^5+56x^6 
   C60       771      9877+23350x+21503x^2+9762x^3+2253x^4+240x^5+9x^6 
   C60       772      10195+24443x+22880x^2+10577x^3+2490x^4+268x^5+9x^6 
   C60       773      9660+22555x+20484x^2+9096x^3+2013x^4+191x^5+3x^6 
   C60       774      10102+24540x+23948x^2+12061x^3+3298x^4+455x^5+23x^6 
   C60       775      9834+23863x+23181x^2+11489x^3+3089x^4+439x^5+26x^6 
   C60       776      9755+22989x+21053x^2+9428x^3+2135x^4+227x^5+9x^6 
   C60       777      9407+21556x+18740x^2+7616x^3+1433x^4+103x^5 
   C60       778      9075+20131x+16460x^2+5927x^3+831x^4+15x^5 
   C60       779      9897+24548x+24835x^2+13028x^3+3719x^4+544x^5+31x^6 
   C60       780      9296+21282x+18524x^2+7465x^3+1297x^4+57x^5 
   C60       781      9462+22091x+19960x^2+8699x^3+1870x^4+184x^5+6x^6 
   C60       782      9689+23314x+22290x^2+10664x^3+2633x^4+310x^5+14x^6 
   C60       783      9546+22971x+22200x^2+10971x^3+2906x^4+385x^5+18x^6 
   C60       784      9606+22632x+20772x^2+9266x^3+2015x^4+172x^5 
   C60       785      9498+21880x+19131x^2+7723x^3+1381x^4+88x^5+2x^6 
   C60       786      9200+20885x+18011x^2+7301x^3+1366x^4+88x^5 
   C60       787      9915+23694x+22297x^2+10509x^3+2607x^4+326x^5+18x^6 
   C60       788      10092+24398x+23213x^2+10868x^3+2537x^4+256x^5+6x^6 
   C60       789      9760+23661x+23062x^2+11539x^3+3125x^4+431x^5+22x^6 
   C60       790      9215+20777x+17583x^2+6781x^3+1117x^4+51x^5 
   C60       791      9513+21912x+19309x^2+8109x^3+1656x^4+156x^5+6x^6 
   C60       792      9572+21878x+19161x^2+8218x^3+1855x^4+218x^5+12x^6 
   C60       793      9485+21269x+17764x^2+6739x^3+1121x^4+64x^5 
   C60       794      9857+23168x+20910x^2+8947x^3+1797x^4+145x^5+4x^6 
   C60       795      9666+22859x+21090x^2+9520x^3+2153x^4+220x^5+7x^6 
   C60       796      9829+23383x+21779x^2+9987x^3+2319x^4+247x^5+7x^6 
   C60       797      9746+23630x+22902x^2+11126x^3+2757x^4+306x^5+10x^6 
   C60       798      9171+20387x+16644x^2+5946x^3+819x^4+16x^5 
   C60       799      9462+22170x+20197x^2+8958x^3+1936x^4+163x^5 
   C60       800      10227+25457x+25509x^2+13009x^3+3508x^4+471x^5+26x^6 
   C60       801      9652+23236x+22232x^2+10582x^3+2500x^4+231x^5 
   C60       802      10221+24956x+24022x^2+11449x^3+2761x^4+303x^5+12x^6 
   C60       803      10248+27082x+30878x^2+19676x^3+7462x^4+1596x^5+148x^6 
   C60       804      9792+24308x+24716x^2+12963x^3+3516x^4+392x^5 
   C60       805      9232+21436x+19368x^2+8552x^3+1895x^4+182x^5 
   C60       806      9586+21508x+17453x^2+6028x^3+745x^4 
   C60       807      9090+20052x+16142x^2+5657x^3+780x^4+24x^5 
   C60       808      9954+23872x+22395x^2+10356x^3+2460x^4+293x^5+17x^6 
   C60       809      9394+21929x+19811x^2+8604x^3+1771x^4+133x^5 
   C60       810      10127+26121x+28463x^2+16911x^3+5797x^4+1078x^5+83x^6 
   C60       811      9998+23908x+22210x^2+10016x^3+2235x^4+225x^5+9x^6 
   C60       812      9594+22009x+19048x^2+7577x^3+1305x^4+64x^5 
   C60       813      9918+23587x+21901x^2+10009x^3+2317x^4+247x^5+9x^6 
   C60       814      10136+24249x+22864x^2+10916x^3+2840x^4+393x^5+22x^6 
   C60       815      10412+25968x+26469x^2+14288x^3+4367x^4+716x^5+47x^6 
   C60       816      10222+26524x+29267x^2+17749x^3+6252x^4+1198x^5+95x^6 
   C60       817      9376+21826x+19693x^2+8569x^3+1798x^4+147x^5 
   C60       818      10074+23798x+21570x^2+9333x^3+1953x^4+180x^5+7x^6 
   C60       819      10142+25143x+25574x^2+13801x^3+4221x^4+696x^5+47x^6 
   C60       820      9681+23143x+21992x^2+10503x^3+2617x^4+318x^5+15x^6 
   C60       821      9693+23081x+21748x^2+10219x^3+2449x^4+271x^5+12x^6 
   C60       822      9951+23843x+22600x^2+10842x^3+2816x^4+390x^5+23x^6 
   C60       823      10098+24054x+22429x^2+10417x^3+2547x^4+318x^5+17x^6 
   C60       824      9758+23320x+21770x^2+9859x^3+2145x^4+176x^5 
   C60       825      10217+24470x+23021x^2+10931x^3+2822x^4+388x^5+22x^6 
   C60       826      9740+22915x+21046x^2+9609x^3+2307x^4+272x^5+9x^6 
   C60       827      10350+25689x+25738x^2+13063x^3+3352x^4+342x^5 
   C60       828      10506+27264x+29972x^2+18197x^3+6542x^4+1320x^5+114x^6 
   C60       829      10590+25680x+24283x^2+11340x^3+2759x^4+345x^5+20x^6 
   C60       830      9855+23014x+20686x^2+8849x^3+1772x^4+131x^5 
   C60       831      10560+27129x+29239x^2+17133x^3+5788x^4+1062x^5+81x^6 
   C60       832      10282+25504x+25881x^2+13874x^3+4191x^4+682x^5+46x^6 
   C60       833      10300+25199x+24712x^2+12571x^3+3573x^4+545x^5+33x^6 
   C60       834      9939+23241x+21096x^2+9360x^3+2071x^4+199x^5+5x^6 
   C60       835      9911+23808x+22446x^2+10338x^3+2295x^4+189x^5 
   C60       836      10510+25905x+25476x^2+12878x^3+3587x^4+530x^5+32x^6 
   C60       837      9512+21615x+18420x^2+7283x^3+1355x^4+111x^5+3x^6 
   C60       838      9814+23386x+21977x^2+10282x^3+2474x^4+280x^5+11x^6 
   C60       839      9482+21144x+17348x^2+6181x^3+806x^4+4x^5 
   C60       840      10050+23469x+20951x^2+8792x^3+1676x^4+109x^5 
   C60       841      9946+22814x+19416x^2+7396x^3+1164x^4+45x^5 
   C60       842      9893+23340x+21326x^2+9375x^3+1961x^4+152x^5 
   C60       843      10263+24926x+24004x^2+11683x^3+3046x^4+415x^5+25x^6 
   C60       844      9731+22438x+19716x^2+8242x^3+1678x^4+153x^5+5x^6 
   C60       845      10622+25748x+24437x^2+11586x^3+2899x^4+362x^5+18x^6 
   C60       846      10167+24367x+22669x^2+10235x^3+2301x^4+242x^5+10x^6 
   C60       847      9935+23596x+21934x^2+10084x^3+2334x^4+222x^5 
   C60       848      10330+24865x+23353x^2+10750x^3+2477x^4+257x^5+9x^6 
   C60       849      9643+22770x+20871x^2+9184x^3+1900x^4+140x^5 
   C60       850      9903+23202x+21185x^2+9634x^3+2307x^4+270x^5+9x^6 
   C60       851      9569+22253x+20000x^2+8645x^3+1798x^4+146x^5 
   C60       852      10295+25920x+26551x^2+14001x^3+3936x^4+547x^5+30x^6 
   C60       853      9481+22213x+20201x^2+8834x^3+1844x^4+147x^5 
   C60       854      9911+24205x+23897x^2+12229x^3+3446x^4+513x^5+32x^6 
   C60       855      10019+24020x+22496x^2+10254x^3+2293x^4+219x^5+6x^6 
   C60       856      10448+26005x+25854x^2+12729x^3+3058x^4+279x^5 
   C60       857      10613+26598x+26722x^2+13572x^3+3618x^4+476x^5+25x^6 
   C60       858      10773+26818x+26352x^2+12710x^3+3025x^4+314x^5+13x^6 
   C60       859      10574+26316x+26463x^2+13676x^3+3799x^4+539x^5+32x^6 
   C60       860      10255+25735x+26513x^2+14346x^3+4257x^4+640x^5+36x^6 
   C60       861      10436+25385x+24252x^2+11337x^3+2594x^4+246x^5+6x^6 
   C60       862      9739+22801x+20641x^2+9087x^3+2008x^4+206x^5+8x^6 
   C60       863      10544+26381x+26625x^2+13724x^3+3746x^4+502x^5+26x^6 
   C60       864      9871+23371x+21433x^2+9396x^3+1941x^4+158x^5+4x^6 
   C60       865      10779+26595x+25884x^2+12604x^3+3198x^4+388x^5+16x^6 
   C60       866      10175+24892x+24247x^2+11895x^3+3064x^4+391x^5+19x^6 
   C60       867      10270+25047x+24149x^2+11598x^3+2872x^4+342x^5+14x^6 
   C60       868      9780+22996x+21061x^2+9350x^3+2019x^4+186x^5+6x^6 
   C60       869      9770+22967x+21012x^2+9406x^3+2113x^4+214x^5+6x^6 
   C60       870      9914+23908x+22786x^2+10764x^3+2583x^4+290x^5+12x^6 
   C60       871      9725+23017x+21400x^2+9885x^3+2361x^4+273x^5+12x^6 
   C60       872      9478+21911x+19490x^2+8178x^3+1559x^4+100x^5 
   C60       873      9745+23158x+21590x^2+9917x^3+2300x^4+244x^5+8x^6 
   C60       874      9933+23534x+21736x^2+9933x^3+2387x^4+297x^5+16x^6 
   C60       875      10502+25616x+24727x^2+12000x^3+3066x^4+390x^5+20x^6 
   C60       876      10291+25260x+24945x^2+12579x^3+3397x^4+472x^5+29x^6 
   C60       877      9604+22237x+19804x^2+8315x^3+1590x^4+103x^5 
   C60       878      10023+24337x+23522x^2+11328x^3+2736x^4+269x^5 
   C60       879      9506+22226x+20082x^2+8649x^3+1757x^4+142x^5+4x^6 
   C60       880      10057+24712x+24377x^2+12164x^3+3163x^4+391x^5+17x^6 
   C60       881      9899+23741x+22431x^2+10456x^3+2390x^4+212x^5 
   C60       882      10371+25786x+26208x^2+14212x^3+4431x^4+764x^5+57x^6 
   C60       883      10238+25403x+25726x^2+13767x^3+4134x^4+659x^5+42x^6 
   C60       884      9798+23019x+20800x^2+8922x^3+1784x^4+130x^5 
   C60       885      9654+22761x+20960x^2+9455x^3+2134x^4+221x^5+10x^6 
   C60       886      9980+24213x+23351x^2+11279x^3+2797x^4+324x^5+14x^6 
   C60       887      10001+25178x+26145x^2+14169x^3+4086x^4+544x^5+18x^6 
   C60       888      9876+23965x+23333x^2+11479x^3+2892x^4+316x^5+6x^6 
   C60       889      9898+24012x+23237x^2+11292x^3+2797x^4+300x^5+6x^6 
   C60       890      9323+21676x+19728x^2+8856x^3+1968x^4+171x^5 
   C60       891      10734+26493x+26023x^2+12971x^3+3425x^4+438x^5+18x^6 
   C60       892      9708+23281x+22317x^2+10775x^3+2683x^4+309x^5+11x^6 
   C60       893      10062+25773x+28093x^2+16927x^3+6029x^4+1212x^5+106x^6 
   C60       894      10481+27972x+32364x^2+20844x^3+7870x^4+1642x^5+146x^6 
   C60       895      9552+22785x+21680x^2+10273x^3+2411x^4+221x^5 
   C60       896      9907+24790x+25981x^2+14817x^3+4888x^4+884x^5+68x^6 
   C60       897      9841+24286x+24280x^2+12306x^3+3159x^4+328x^5 
   C60       898      8950+20190x+17285x^2+6868x^3+1200x^4+63x^5 
   C60       899      9956+24569x+24789x^2+13161x^3+3832x^4+545x^5+22x^6 
   C60       900      9648+22195x+19214x^2+7662x^3+1381x^4+98x^5+3x^6 
   C60       901      9466+21963x+19673x^2+8489x^3+1796x^4+164x^5+3x^6 
   C60       902      9772+23208x+21683x^2+10068x^3+2397x^4+266x^5+10x^6 
   C60       903      9716+23317x+22206x^2+10463x^3+2445x^4+245x^5+7x^6 
   C60       904      9744+23823x+23726x^2+12319x^3+3497x^4+502x^5+26x^6 
   C60       905      10050+24445x+23755x^2+11648x^3+2961x^4+353x^5+14x^6 
   C60       906      10044+25183x+26225x^2+14544x^3+4522x^4+737x^5+47x^6 
   C60       907      9641+22848x+21193x^2+9618x^3+2166x^4+211x^5+5x^6 
   C60       908      9848+23703x+22593x^2+10827x^3+2693x^4+310x^5+11x^6 
   C60       909      9757+22855x+20770x^2+9211x^3+2055x^4+208x^5+5x^6 
   C60       910      10112+24797x+24650x^2+12864x^3+3817x^4+630x^5+45x^6 
   C60       911      9663+22726x+20882x^2+9376x^3+2102x^4+215x^5+8x^6 
   C60       912      10210+25164x+25092x^2+12926x^3+3620x^4+520x^5+30x^6 
   C60       913      10506+25520x+24384x^2+11562x^3+2793x^4+308x^5+11x^6 
   C60       914      10065+24257x+23228x^2+11024x^3+2561x^4+224x^5 
   C60       915      10374+25525x+25215x^2+12713x^3+3423x^4+461x^5+24x^6 
   C60       916      10142+23813x+21565x^2+9399x^3+1979x^4+163x^5 
   C60       917      9585+21420x+17597x^2+6356x^3+907x^4+26x^5 
   C60       918      10319+25501x+25122x^2+12444x^3+3228x^4+419x^5+23x^6 
   C60       919      9711+23279x+22099x^2+10526x^3+2675x^4+363x^5+22x^6 
   C60       920      10544+26166x+25917x^2+12946x^3+3408x^4+450x^5+24x^6 
   C60       921      10487+26469x+27197x^2+14383x^3+4079x^4+586x^5+35x^6 
   C60       922      9862+23876x+22972x^2+10992x^3+2665x^4+291x^5+9x^6 
   C60       923      9859+23668x+22476x^2+10648x^3+2617x^4+309x^5+12x^6 
   C60       924      10117+24919x+24895x^2+12835x^3+3564x^4+497x^5+27x^6 
   C60       925      9876+23789x+22774x^2+10928x^3+2701x^4+315x^5+14x^6 
   C60       926      10084+25297x+26133x^2+14090x^3+4087x^4+579x^5+29x^6 
   C60       927      9881+24097x+23698x^2+11960x^3+3225x^4+427x^5+20x^6 
   C60       928      10038+24775x+24857x^2+12968x^3+3686x^4+531x^5+29x^6 
   C60       929      9961+25172x+26591x^2+15095x^3+4896x^4+871x^5+67x^6 
   C60       930      10059+25674x+27626x^2+16135x^3+5440x^4+1012x^5+81x^6 
   C60       931      10451+27736x+31647x^2+19915x^3+7289x^4+1467x^5+127x^6 
   C60       932      9654+23361x+22695x^2+11125x^3+2782x^4+299x^5+6x^6 
   C60       933      10217+25904x+27469x^2+15714x^3+5140x^4+913x^5+69x^6 
   C60       934      9598+23125x+22414x^2+11208x^3+3069x^4+443x^5+26x^6 
   C60       935      10162+24993x+24614x^2+12317x^3+3301x^4+458x^5+28x^6 
   C60       936      9714+23679x+23355x^2+11862x^3+3254x^4+444x^5+20x^6 
   C60       937      10417+26416x+27493x^2+14906x^3+4387x^4+652x^5+38x^6 
   C60       938      9594+22606x+20833x^2+9365x^3+2069x^4+195x^5+6x^6 
   C60       939      9831+22987x+20708x^2+8976x^3+1899x^4+173x^5+4x^6 
   C60       940      9975+24211x+23566x^2+11776x^3+3194x^4+448x^5+26x^6 
   C60       941      9604+22674x+20901x^2+9358x^3+2030x^4+173x^5+1x^6 
   C60       942      10112+25855x+27770x^2+16112x^3+5339x^4+955x^5+71x^6 
   C60       943      9890+24527x+25076x^2+13551x^3+4082x^4+643x^5+40x^6 
   C60       944      10062+25007x+25518x^2+13788x^3+4191x^4+683x^5+46x^6 
   C60       945      10006+24952x+25662x^2+13852x^3+4081x^4+601x^5+32x^6 
   C60       946      9939+23753x+22221x^2+10193x^3+2350x^4+251x^5+10x^6 
   C60       947      9702+23377x+22485x^2+11056x^3+2943x^4+407x^5+24x^6 
   C60       948      9602+22476x+20438x^2+9122x^3+2122x^4+260x^5+15x^6 
   C60       949      9470+22162x+20190x^2+8922x^3+1946x^4+185x^5+5x^6 
   C60       950      10081+24148x+22615x^2+10294x^3+2303x^4+226x^5+8x^6 
   C60       951      9780+23140x+21534x^2+10020x^3+2460x^4+308x^5+16x^6 
   C60       952      9535+22055x+19687x^2+8550x^3+1878x^4+193x^5+6x^6 
   C60       953      9810+23558x+22478x^2+10793x^3+2740x^4+355x^5+19x^6 
   C60       954      10135+25028x+25023x^2+12834x^3+3509x^4+473x^5+23x^6 
   C60       955      9459+21926x+19627x^2+8336x^3+1637x^4+117x^5+1x^6 
   C60       956      9871+23688x+22534x^2+10774x^3+2717x^4+344x^5+17x^6 
   C60       957      10175+24517x+23153x^2+10724x^3+2494x^4+263x^5+9x^6 
   C60       958      10253+24811x+23742x^2+11274x^3+2714x^4+301x^5+12x^6 
   C60       959      10182+24412x+23053x^2+10804x^3+2590x^4+298x^5+15x^6 
   C60       960      10100+24853x+25057x^2+13210x^3+3798x^4+553x^5+31x^6 
   C60       961      10370+25560x+25538x^2+13236x^3+3768x^4+568x^5+38x^6 
   C60       962      9693+22411x+20071x^2+8776x^3+1943x^4+204x^5+8x^6 
   C60       963      9852+23793x+23092x^2+11444x^3+3027x^4+401x^5+20x^6 
   C60       964      10213+24795x+23854x^2+11525x^3+2909x^4+364x^5+20x^6 
   C60       965      10324+25238x+24616x^2+12197x^3+3230x^4+437x^5+25x^6 
   C60       966      10101+24560x+24125x^2+12220x^3+3358x^4+470x^5+25x^6 
   C60       967      10607+27085x+28706x^2+16152x^3+5054x^4+828x^5+56x^6 
   C60       968      10366+25168x+24349x^2+11932x^3+3086x^4+386x^5+16x^6 
   C60       969      10108+24049x+22225x^2+10081x^3+2370x^4+286x^5+15x^6 
   C60       970      10016+24146x+23059x^2+11134x^3+2907x^4+409x^5+27x^6 
   C60       971      10038+24308x+23371x^2+11343x^3+2935x^4+396x^5+24x^6 
   C60       972      9718+22615x+20322x^2+8775x^3+1848x^4+172x^5+5x^6 
   C60       973      10391+25292x+24430x^2+11911x^3+3093x^4+415x^5+24x^6 
   C60       974      9606+22540x+20614x^2+9238x^3+2092x^4+223x^5+10x^6 
   C60       975      9944+23902x+22617x^2+10591x^3+2516x^4+273x^5+10x^6 
   C60       976      9707+22815x+20763x^2+9105x^3+1926x^4+158x^5 
   C60       977      9812+22835x+20205x^2+8401x^3+1642x^4+132x^5+3x^6 
   C60       978      9645+22371x+19897x^2+8497x^3+1757x^4+142x^5 
   C60       979      10321+25323x+24964x^2+12813x^3+3663x^4+555x^5+34x^6 
   C60       980      9646+22389x+19858x^2+8349x^3+1684x^4+146x^5+4x^6 
   C60       981      9467+22043x+19981x^2+8873x^3+1952x^4+177x^5+3x^6 
   C60       982      9925+24431x+24360x^2+12457x^3+3366x^4+423x^5+13x^6 
   C60       983      10244+25215x+24994x^2+12693x^3+3440x^4+456x^5+21x^6 
   C60       984      9939+23674x+22046x^2+10073x^3+2311x^4+240x^5+8x^6 
   C60       985      10330+25601x+25509x^2+13031x^3+3574x^4+488x^5+25x^6 
   C60       986      10129+24582x+23657x^2+11355x^3+2768x^4+298x^5+9x^6 
   C60       987      10778+26704x+26225x^2+12982x^3+3377x^4+424x^5+19x^6 
   C60       988      10086+25191x+26075x^2+14548x^3+4647x^4+797x^5+56x^6 
   C60       989      9956+23707x+22297x^2+10449x^3+2502x^4+271x^5+8x^6 
   C60       990      10144+25509x+26744x^2+15159x^3+4970x^4+897x^5+68x^6 
   C60       991      10404+27126x+30147x^2+18417x^3+6534x^4+1267x^5+103x^6 
   C60       992      9765+23111x+21478x^2+9783x^3+2169x^4+183x^5 
   C60       993      10598+27818x+31146x^2+19317x^3+7075x^4+1448x^5+127x^6 
   C60       994      10220+25144x+25001x^2+12716x^3+3354x^4+384x^5+7x^6 
   C60       995      9638+22481x+20328x^2+8943x^3+1947x^4+175x^5 
   C60       996      9395+21600x+19043x^2+8003x^3+1580x^4+113x^5 
   C60       997      10362+25606x+25722x^2+13639x^3+4066x^4+639x^5+40x^6 
   C60       998      9779+23323x+21892x^2+10112x^3+2314x^4+212x^5 
   C60       999      9798+23394x+22011x^2+10228x^3+2356x^4+222x^5+3x^6 
   C60      1000      10386+25157x+23952x^2+11362x^3+2798x^4+332x^5+14x^6 
   C60      1001      9950+24284x+24059x^2+12432x^3+3531x^4+515x^5+29x^6 
   C60      1002      9649+23146x+22029x^2+10466x^3+2549x^4+280x^5+7x^6 
   C60      1003      9936+24031x+23333x^2+11620x^3+3109x^4+414x^5+20x^6 
   C60      1004      9832+22999x+20723x^2+8972x^3+1856x^4+144x^5 
   C60      1005      9489+22483x+21246x^2+10248x^3+2700x^4+382x^5+23x^6 
   C60      1006      9940+23745x+22256x^2+10312x^3+2462x^4+292x^5+15x^6 
   C60      1007      9670+22799x+20961x^2+9416x^3+2119x^4+217x^5+7x^6 
   C60      1008      9244+20713x+17299x^2+6583x^3+1100x^4+61x^5 
   C60      1009      9728+22683x+20626x^2+9234x^3+2135x^4+253x^5+15x^6 
   C60      1010      10027+24167x+23300x^2+11431x^3+2995x^4+391x^5+17x^6 
   C60      1011      10165+24227x+22478x^2+10270x^3+2435x^4+293x^5+15x^6 
   C60      1012      10102+24662x+23976x^2+11756x^3+3046x^4+404x^5+24x^6 
   C60      1013      9627+22517x+20463x^2+9013x^3+1953x^4+187x^5+6x^6 
   C60      1014      9946+23985x+23120x^2+11348x^3+2992x^4+412x^5+26x^6 
   C60      1015      10415+25490x+24833x^2+12248x^3+3191x^4+404x^5+18x^6 
   C60      1016      10059+23938x+22390x^2+10463x^3+2595x^4+341x^5+21x^6 
   C60      1017      9763+22625x+20240x^2+8691x^3+1793x^4+156x^5+4x^6 
   C60      1018      9736+22804x+20822x^2+9323x^3+2096x^4+207x^5+4x^6 
   C60      1019      9915+23393x+21444x^2+9557x^3+2105x^4+199x^5+4x^6 
   C60      1020      10262+25016x+24371x^2+12122x^3+3253x^4+447x^5+23x^6 
   C60      1021      9836+23122x+21148x^2+9345x^3+1977x^4+158x^5 
   C60      1022      9913+24003x+23209x^2+11372x^3+2926x^4+366x^5+17x^6 
   C60      1023      9622+22186x+19547x^2+8177x^3+1620x^4+125x^5+2x^6 
   C60      1024      9503+22103x+19813x^2+8526x^3+1785x^4+154x^5+2x^6 
   C60      1025      10476+26238x+26635x^2+14164x^3+4173x^4+626x^5+34x^6 
   C60      1026      10319+25062x+24078x^2+11846x^3+3242x^4+482x^5+30x^6 
   C60      1027      9785+22880x+20605x^2+9081x^3+2070x^4+231x^5+9x^6 
   C60      1028      9522+21540x+18203x^2+7015x^3+1186x^4+64x^5 
   C60      1029      10065+23852x+21756x^2+9466x^3+1953x^4+165x^5+6x^6 
   C60      1030      9959+23854x+22438x^2+10346x^3+2319x^4+196x^5 
   C60      1031      9891+23722x+22476x^2+10544x^3+2458x^4+235x^5+4x^6 
   C60      1032      9941+24567x+24567x^2+12534x^3+3322x^4+390x^5+9x^6 
   C60      1033      10858+26550x+25442x^2+12146x^3+3016x^4+356x^5+13x^6 
   C60      1034      9647+22612x+20654x^2+9131x^3+1924x^4+149x^5 
   C60      1035      10520+27624x+31009x^2+19194x^3+6908x^4+1354x^5+110x^6 
   C60      1036      9862+23622x+22303x^2+10443x^3+2455x^4+234x^5 
   C60      1037      10044+23571x+21203x^2+9112x^3+1864x^4+146x^5 
   C60      1038      11096+27832x+27929x^2+14372x^3+3997x^4+567x^5+32x^6 
   C60      1039      10541+26033x+25849x^2+13316x^3+3778x^4+559x^5+34x^6 
   C60      1040      9998+23973x+22984x^2+11398x^3+3174x^4+493x^5+34x^6 
   C60      1041      10430+27493x+31248x^2+19772x^3+7324x^4+1489x^5+128x^6 
   C60      1042      9878+23656x+22697x^2+11172x^3+2992x^4+419x^5+24x^6 
   C60      1043      9974+24783x+25525x^2+14246x^3+4596x^4+804x^5+58x^6 
   C60      1044      10920+26726x+25505x^2+12025x^3+2928x^4+342x^5+13x^6 
   C60      1045      9751+23050x+21196x^2+9600x^3+2222x^4+238x^5+7x^6 
   C60      1046      10025+24277x+23362x^2+11472x^3+3037x^4+406x^5+20x^6 
   C60      1047      10690+26264x+25082x^2+11678x^3+2698x^4+272x^5+9x^6 
   C60      1048      10609+26233x+26032x^2+13295x^3+3686x^4+515x^5+26x^6 
   C60      1049      10540+26020x+25804x^2+13173x^3+3666x^4+531x^5+32x^6 
   C60      1050      9755+23720x+23538x^2+12279x^3+3569x^4+543x^5+33x^6 
   C60      1051      9802+23790x+23194x^2+11548x^3+3065x^4+407x^5+22x^6 
   C60      1052      9867+23588x+22428x^2+10828x^3+2793x^4+359x^5+17x^6 
   C60      1053      9615+22458x+20385x^2+9091x^3+2062x^4+219x^5+8x^6 
   C60      1054      9565+22217x+19671x^2+8194x^3+1594x^4+121x^5+2x^6 
   C60      1055      9869+23307x+21091x^2+8931x^3+1695x^4+107x^5+1x^6 
   C60      1056      10235+24513x+22789x^2+10287x^3+2263x^4+197x^5 
   C60      1057      9716+22669x+20390x^2+8891x^3+1929x^4+184x^5+3x^6 
   C60      1058      9670+22367x+20044x^2+8786x^3+1961x^4+204x^5+6x^6 
   C60      1059      9719+23284x+22453x^2+11079x^3+2882x^4+346x^5+11x^6 
   C60      1060      10422+25176x+23627x^2+10863x^3+2553x^4+299x^5+17x^6 
   C60      1061      9805+22604x+19747x^2+8028x^3+1471x^4+92x^5+1x^6 
   C60      1062      10089+24297x+23147x^2+11125x^3+2853x^4+372x^5+19x^6 
   C60      1063      10174+24568x+23167x^2+10644x^3+2411x^4+240x^5+9x^6 
   C60      1064      10286+24749x+23652x^2+11571x^3+3106x^4+440x^5+25x^6 
   C60      1065      9572+21743x+18650x^2+7511x^3+1436x^4+118x^5+4x^6 
   C60      1066      10585+25988x+25626x^2+13076x^3+3683x^4+544x^5+32x^6 
   C60      1067      9984+23073x+19961x^2+7862x^3+1320x^4+58x^5 
   C60      1068      9562+21895x+18970x^2+7617x^3+1366x^4+80x^5 
   C60      1069      9961+23838x+22620x^2+10882x^3+2826x^4+383x^5+21x^6 
   C60      1070      9266+20614x+16825x^2+6128x^3+946x^4+40x^5 
   C60      1071      9118+20142x+16211x^2+5740x^3+837x^4+32x^5 
   C60      1072      9828+22984x+20649x^2+8824x^3+1769x^4+130x^5 
   C60      1073      9602+22844x+21635x^2+10442x^3+2719x^4+366x^5+20x^6 
   C60      1074      10800+26780x+26529x^2+13378x^3+3582x^4+468x^5+21x^6 
   C60      1075      9922+22738x+19537x^2+7706x^3+1363x^4+85x^5 
   C60      1076      10380+25481x+25077x^2+12650x^3+3433x^4+462x^5+22x^6 
   C60      1077      9651+22027x+19100x^2+7862x^3+1564x^4+135x^5+4x^6 
   C60      1078      9370+20942x+17396x^2+6676x^3+1204x^4+96x^5+4x^6 
   C60      1079      9298+20568x+16745x^2+6100x^3+925x^4+32x^5 
   C60      1080      10982+27064x+26018x^2+12288x^3+2947x^4+326x^5+12x^6 
   C60      1081      10417+26635x+28784x^2+17011x^3+5820x^4+1081x^5+82x^6 
   C60      1082      9912+23435x+21714x^2+9916x^3+2293x^4+242x^5+8x^6 
   C60      1083      10438+24600x+21772x^2+8940x^3+1700x^4+128x^5+2x^6 
   C60      1084      9584+21894x+18914x^2+7654x^3+1432x^4+94x^5 
   C60      1085      10776+29405x+35363x^2+23974x^3+9556x^4+2092x^5+192x^6 
   C60      1086      10056+24809x+25272x^2+13703x^3+4179x^4+672x^5+43x^6 
   C60      1087      10130+25544x+27318x^2+16216x^3+5675x^4+1093x^5+87x^6 
   C60      1088      10297+25622x+26175x^2+14222x^3+4374x^4+722x^5+49x^6 
   C60      1089      9518+21939x+19628x^2+8586x^3+1852x^4+157x^5 
   C60      1090      10449+25361x+24313x^2+11692x^3+2943x^4+356x^5+15x^6 
   C60      1091      10052+24292x+23744x^2+12073x^3+3385x^4+496x^5+29x^6 
   C60      1092      9580+21969x+19250x^2+8060x^3+1622x^4+127x^5 
   C60      1093      9999+23403x+21300x^2+9606x^3+2253x^4+254x^5+9x^6 
   C60      1094      9909+23830x+22515x^2+10492x^3+2429x^4+232x^5+4x^6 
   C60      1095      10488+26906x+28995x^2+17080x^3+5831x^4+1079x^5+82x^6 
   C60      1096      10584+26946x+28622x^2+16607x^3+5639x^4+1056x^5+82x^6 
   C60      1097      10218+25804x+27126x^2+15498x^3+5174x^4+957x^5+74x^6 
   C60      1098      10734+25952x+24398x^2+11360x^3+2752x^4+321x^5+12x^6 
   C60      1099      9654+22138x+19327x^2+8046x^3+1630x^4+136x^5 
   C60      1100      10422+25048x+23684x^2+11120x^3+2598x^4+236x^5 
   C60      1101      10600+26308x+26536x^2+14106x^3+4234x^4+682x^5+44x^6 
   C60      1102      9654+22056x+19051x^2+7657x^3+1399x^4+90x^5 
   C60      1103      9587+21733x+18786x^2+7686x^3+1494x^4+120x^5+3x^6 
   C60      1104      9974+23464x+21506x^2+9602x^3+2090x^4+176x^5 
   C60      1105      10832+25744x+23729x^2+10746x^3+2447x^4+238x^5+4x^6 
   C60      1106      9600+23048x+22580x^2+11748x^3+3481x^4+578x^5+47x^6+1x^7 
   C60      1107      9352+21888x+20463x^2+9844x^3+2572x^4+348x^5+20x^6 
   C60      1108      9203+21185x+19143x^2+8597x^3+1954x^4+201x^5+8x^6 
   C60      1109      9700+23555x+23550x^2+12663x^3+3931x^4+691x^5+62x^6+2x^7 
   C60      1110      10151+25641x+26879x^2+14994x^3+4688x^4+779x^5+57x^6+1x^7 
   C60      1111      9496+22959x+22685x^2+11816x^3+3466x^4+553x^5+41x^6+1x^7 
   C60      1112      9747+24107x+24723x^2+13645x^3+4397x^4+829x^5+83x^6+3x^7 
   C60      1113      10370+27540x+32172x^2+21948x^3+9485x^4+2552x^5+394x^6+30x^7+1x^8 
   C60      1114      10356+27723x+32870x^2+22849x^3+10107x^4+2813x^5+457x^6+37x^7+1x^8 
   C60      1115      10345+27750x+32908x^2+22698x^3+9795x^4+2585x^5+376x^6+23x^7 
   C60      1116      9420+22869x+22819x^2+12202x^3+3802x^4+690x^5+65x^6+2x^7 
   C60      1117      9894+24781x+25780x^2+14360x^3+4532x^4+773x^5+58x^6 
   C60      1118      10002+26014x+29315x^2+18815x^3+7432x^4+1777x^5+232x^6+13x^7 
   C60      1119      9448+22830x+22409x^2+11323x^3+3036x^4+394x^5+18x^6 
   C60      1120      9183+21969x+21433x^2+11033x^3+3183x^4+481x^5+27x^6 
   C60      1121      9730+24177x+25265x^2+14728x^3+5265x^4+1150x^5+139x^6+7x^7 
   C60      1122      9415+22480x+21706x^2+11020x^3+3155x^4+480x^5+29x^6 
   C60      1123      10386+27496x+32422x^2+22900x^3+10523x^4+3036x^5+492x^6+36x^7+1x^8 
   C60      1124      10340+27144x+31434x^2+21564x^3+9614x^4+2730x^5+450x^6+36x^7+1x^8 
   C60      1125      9748+24340x+25932x^2+15840x^3+6147x^4+1485x^5+198x^6+11x^7 
   C60      1126      9192+21278x+19293x^2+8666x^3+1997x^4+216x^5+10x^6 
   C60      1127      9908+23379x+21561x^2+9806x^3+2261x^4+225x^5+3x^6 
   C60      1128      9745+22746x+20519x^2+8853x^3+1811x^4+138x^5 
   C60      1129      9528+21996x+19480x^2+8110x^3+1540x^4+100x^5 
   C60      1130      9627+22211x+19690x^2+8266x^3+1621x^4+116x^5 
   C60      1131      10660+26590x+27074x^2+14544x^3+4436x^4+748x^5+57x^6 
   C60      1132      10174+24458x+23401x^2+11321x^3+2903x^4+364x^5+16x^6 
   C60      1133      10290+24864x+23964x^2+11895x^3+3285x^4+486x^5+28x^6 
   C60      1134      8916+20077x+17325x^2+7154x^3+1429x^4+114x^5+1x^6 
   C60      1135      9204+21432x+19920x^2+9648x^3+2673x^4+410x^5+27x^6 
   C60      1136      9407+22488x+22051x^2+11672x^3+3688x^4+690x^5+65x^6+2x^7 
   C60      1137      9785+24085x+24872x^2+14350x^3+5157x^4+1159x^5+147x^6+8x^7 
   C60      1138      9878+24594x+25181x^2+13366x^3+3702x^4+445x^5+9x^6 
   C60      1139      9060+21312x+20133x^2+9850x^3+2702x^4+415x^5+29x^6 
   C60      1140      10086+26041x+29153x^2+18808x^3+7623x^4+1898x^5+255x^6+13x^7 
   C60      1141      9721+23570x+23209x^2+11959x^3+3415x^4+512x^5+32x^6 
   C60      1142      9665+23992x+24762x^2+13588x^3+4113x^4+623x^5+33x^6 
   C60      1143      9218+21870x+20816x^2+10027x^3+2499x^4+288x^5+10x^6 
   C60      1144      9670+24195x+25441x^2+14498x^3+4745x^4+859x^5+74x^6+2x^7 
   C60      1145      10417+27956x+32875x^2+21882x^3+8734x^4+2022x^5+239x^6+10x^7 
   C60      1146      10000+25193x+26680x^2+15423x^3+5226x^4+1011x^5+97x^6+3x^7 
   C60      1147      10471+28056x+33056x^2+22375x^3+9345x^4+2367x^5+329x^6+19x^7 
   C60      1148      9938+24766x+25752x^2+14515x^3+4764x^4+889x^5+84x^6+3x^7 
   C60      1149      9896+23894x+23253x^2+11852x^3+3454x^4+578x^5+49x^6+1x^7 
   C60      1150      10091+24898x+25150x^2+13538x^3+4220x^4+758x^5+70x^6+2x^7 
   C60      1151      9574+23365x+23496x^2+12753x^3+4090x^4+770x^5+75x^6+3x^7 
   C60      1152      9326+22105x+21022x^2+10283x^3+2737x^4+374x^5+20x^6 
   C60      1153      9898+23395x+21575x^2+9709x^3+2173x^4+214x^5+6x^6 
   C60      1154      10105+25618x+27370x^2+16123x^3+5700x^4+1206x^5+140x^6+7x^7 
   C60      1155      9725+23530x+23290x^2+12279x^3+3756x^4+659x^5+58x^6+2x^7 
   C60      1156      9451+22271x+20724x^2+9513x^3+2180x^4+217x^5+6x^6 
   C60      1157      9915+24418x+24661x^2+13142x^3+3923x^4+619x^5+39x^6 
   C60      1158      10021+24394x+23962x^2+12192x^3+3388x^4+481x^5+27x^6 
   C60      1159      10075+25466x+27107x^2+15986x^3+5731x^4+1256x^5+154x^6+8x^7 
   C60      1160      10181+25675x+27016x^2+15513x^3+5313x^4+1099x^5+130x^6+7x^7 
   C60      1161      9957+24857x+25623x^2+13847x^3+4065x^4+590x^5+30x^6 
   C60      1162      9631+23574x+23581x^2+12305x^3+3520x^4+515x^5+28x^6 
   C60      1163      9934+24009x+23267x^2+11565x^3+3101x^4+424x^5+24x^6 
   C60      1164      9375+22224x+20868x^2+9627x^3+2154x^4+184x^5 
   C60      1165      9175+21475x+19788x^2+8914x^3+1967x^4+186x^5+6x^6 
   C60      1166      9785+23718x+23212x^2+11678x^3+3169x^4+439x^5+26x^6 
   C60      1167      9910+24225x+24076x^2+12443x^3+3523x^4+516x^5+31x^6 
   C60      1168      10035+25018x+25865x^2+14398x^3+4653x^4+861x^5+83x^6+3x^7 
   C60      1169      10384+26060x+26824x^2+14500x^3+4331x^4+674x^5+44x^6 
   C60      1170      10164+25080x+25184x^2+13174x^3+3779x^4+560x^5+34x^6 
   C60      1171      9390+21875x+19999x^2+9040x^3+2107x^4+237x^5+9x^6 
   C60      1172      9670+23284x+22630x^2+11334x^3+3088x^4+434x^5+24x^6 
   C60      1173      10107+25391x+26642x^2+15231x^3+5124x^4+994x^5+97x^6+3x^7 
   C60      1174      10023+25185x+26517x^2+15330x^3+5264x^4+1043x^5+104x^6+4x^7 
   C60      1175      9661+23477x+23250x^2+12033x^3+3407x^4+480x^5+23x^6 
   C60      1176      10288+25738x+26639x^2+15011x^3+5073x^4+1032x^5+114x^6+5x^7 
   C60      1177      9884+23364x+21569x^2+9727x^3+2181x^4+214x^5+6x^6 
   C60      1178      10136+25234x+26040x^2+14672x^3+4984x^4+1029x^5+116x^6+5x^7 
   C60      1179      9657+23031x+21988x^2+10808x^3+2892x^4+394x^5+21x^6 
   C60      1180      9454+22174x+20631x^2+9758x^3+2460x^4+290x^5+6x^6 
   C60      1181      10324+26408x+28677x^2+17453x^3+6529x^4+1501x^5+191x^6+10x^7 
   C60      1182      9992+24182x+23508x^2+11774x^3+3199x^4+444x^5+25x^6 
   C60      1183      9587+22774x+21624x^2+10552x^3+2824x^4+400x^5+23x^6 
   C60      1184      9375+21788x+19866x^2+9102x^3+2214x^4+264x^5+11x^6 
   C60      1185      9275+21052x+18233x^2+7496x^3+1464x^4+110x^5 
   C60      1186      9592+22687x+21197x^2+9902x^3+2403x^4+280x^5+12x^6 
   C60      1187      9620+22639x+21029x^2+9837x^3+2427x^4+289x^5+12x^6 
   C60      1188      9062+20848x+18761x^2+8369x^3+1957x^4+230x^5+10x^6 
   C60      1189      9164+21430x+20047x^2+9636x^3+2574x^4+380x^5+25x^6 
   C60      1190      9072+20742x+18550x^2+8252x^3+1930x^4+224x^5+10x^6 
   C60      1191      9155+21104x+19281x^2+9096x^3+2441x^4+365x^5+24x^6 
   C60      1192      9232+21546x+20018x^2+9522x^3+2491x^4+341x^5+17x^6 
   C60      1193      8925+20062x+17313x^2+7202x^3+1520x^4+162x^5+9x^6 
   C60      1194      8907+19934x+16902x^2+6659x^3+1193x^4+75x^5 
   C60      1195      9996+23272x+20908x^2+9008x^3+1901x^4+180x^5+6x^6 
   C60      1196      10008+23376x+21160x^2+9192x^3+1942x^4+180x^5+6x^6 
   C60      1197      10376+24308x+22051x^2+9724x^3+2175x^4+228x^5+9x^6 
   C60      1198      10180+23548x+20970x^2+9036x^3+1975x^4+204x^5+8x^6 
   C60      1199      9974+23703x+22276x^2+10568x^3+2699x^4+357x^5+19x^6 
   C60      1200      10042+23622x+21696x^2+9760x^3+2215x^4+226x^5+6x^6 
   C60      1201      9402+21871x+19784x^2+8720x^3+1923x^4+192x^5+6x^6 
   C60      1202      9203+21238x+19161x^2+8531x^3+1954x^4+217x^5+10x^6 
   C60      1203      8982+20314x+17658x^2+7360x^3+1515x^4+142x^5+4x^6 
   C60      1204      9485+22110x+20183x^2+9077x^3+2062x^4+209x^5+6x^6 
   C60      1205      8912+19932x+16826x^2+6536x^3+1127x^4+64x^5 
   C60      1206      8881+19887x+17015x^2+6939x^3+1363x^4+104x^5 
   C60      1207      9066+20941x+19078x^2+8809x^3+2228x^4+300x^5+16x^6 
   C60      1208      10159+25844x+27438x^2+15522x^3+4888x^4+800x^5+53x^6 
   C60      1209      9146+21576x+20319x^2+9642x^3+2385x^4+282x^5+11x^6 
   C60      1210      9922+24501x+24931x^2+13539x^3+4238x^4+765x^5+74x^6+3x^7 
   C60      1211      9420+21722x+19418x^2+8530x^3+1922x^4+204x^5+7x^6 
   C60      1212      9623+23451x+23422x^2+12312x^3+3576x^4+530x^5+30x^6 
   C60      1213      9095+20939x+18774x^2+8185x^3+1755x^4+160x^5+4x^6 
   C60      1214      9776+24487x+25752x^2+14735x^3+4890x^4+903x^5+78x^6+2x^7 
   C60      1215      9694+23120x+21907x^2+10378x^3+2526x^4+284x^5+11x^6 
   C60      1216      10026+24976x+25886x^2+14580x^3+4878x^4+969x^5+102x^6+4x^7 
   C60      1217      9760+23303x+22118x^2+10522x^3+2594x^4+301x^5+12x^6 
   C60      1218      9814+24053x+24315x^2+13159x^3+4130x^4+752x^5+73x^6+3x^7 
   C60      1219      9135+21491x+20124x^2+9392x^3+2216x^4+230x^5+5x^6 
   C60      1220      9938+24889x+25882x^2+14365x^3+4484x^4+743x^5+51x^6 
   C60      1221      9864+24707x+25945x^2+14778x^3+4846x^4+877x^5+74x^6+2x^7 
   C60      1222      9179+21121x+18899x^2+8211x^3+1739x^4+148x^5+1x^6 
   C60      1223      9626+23523x+23802x^2+13031x^3+4133x^4+713x^5+50x^6 
   C60      1224      9582+22946x+21991x^2+10747x^3+2790x^4+354x^5+16x^6 
   C60      1225      9292+21347x+19010x^2+8308x^3+1836x^4+176x^5+3x^6 
   C60      1226      9408+22061x+20319x^2+9124x^3+1983x^4+167x^5 
   C60      1227      9554+22836x+22054x^2+11079x^3+3048x^4+424x^5+23x^6 
   C60      1228      9975+24490x+24551x^2+12916x^3+3782x^4+584x^5+37x^6 
   C60      1229      9444+21986x+19995x^2+8869x^3+1931x^4+177x^5+4x^6 
   C60      1230      9746+22820x+20744x^2+9170x^3+2005x^4+187x^5+3x^6 
   C60      1231      9265+21504x+19457x^2+8544x^3+1808x^4+144x^5 
   C60      1232      9806+23629x+22948x^2+11480x^3+3096x^4+417x^5+22x^6 
   C60      1233      9798+23655x+23072x^2+11653x^3+3212x^4+458x^5+28x^6 
   C60      1234      9497+22034x+19887x^2+8886x^3+2083x^4+244x^5+11x^6 
   C60      1235      9564+22546x+20901x^2+9668x^3+2332x^4+275x^5+12x^6 
   C60      1236      9810+23207x+21616x^2+10108x^3+2517x^4+322x^5+17x^6 
   C60      1237      10238+24531x+23205x^2+11134x^3+2893x^4+380x^5+18x^6 
   C60      1238      9593+22516x+20664x^2+9342x^3+2155x^4+234x^5+9x^6 
   C60      1239      9401+21349x+18431x^2+7513x^3+1445x^4+105x^5 
   C60      1240      10271+24801x+23817x^2+11775x^3+3231x^4+468x^5+27x^6 
   C60      1241      9715+22692x+20614x^2+9221x^3+2118x^4+230x^5+8x^6 
   C60      1242      9279+20901x+17791x^2+7039x^3+1268x^4+80x^5 
   C60      1243      9443+22080x+20226x^2+9193x^3+2162x^4+246x^5+11x^6 
   C60      1244      9654+23059x+22057x^2+10712x^3+2738x^4+340x^5+16x^6 
   C60      1245      9590+22717x+21381x^2+10091x^3+2446x^4+268x^5+8x^6 
   C60      1246      9166+20910x+18367x^2+7758x^3+1609x^4+148x^5+4x^6 
   C60      1247      10538+27400x+30988x^2+20328x^3+8551x^4+2316x^5+378x^6+32x^7+1x^8 
   C60      1248      9223+21140x+18796x^2+8174x^3+1802x^4+186x^5+8x^6 
   C60      1249      10179+25636x+26748x^2+14948x^3+4790x^4+850x^5+72x^6+2x^7 
   C60      1250      9195+21845x+21067x^2+10769x^3+3225x^4+584x^5+57x^6+2x^7 
   C60      1251      10610+28656x+34272x^2+23798x^3+10387x^4+2848x^5+462x^6+38x^7+1x^8 
   C60      1252      9632+23135x+22469x^2+11412x^3+3234x^4+486x^5+30x^6 
   C60      1253      9832+24677x+26220x^2+15706x^3+5838x^4+1339x^5+174x^6+10x^7 
   C60      1254      9472+22874x+22590x^2+11727x^3+3342x^4+476x^5+24x^6 
   C60      1255      9905+25072x+26960x^2+16139x^3+5839x^4+1273x^5+153x^6+8x^7 
   C60      1256      9362+22231x+21159x^2+10249x^3+2623x^4+329x^5+15x^6 
   C60      1257      9816+24178x+24364x^2+12841x^3+3693x^4+541x^5+33x^6 
   C60      1258      10132+25062x+25283x^2+13308x^3+3847x^4+576x^5+35x^6 
   C60      1259      10052+25329x+26823x^2+15601x^3+5453x^4+1157x^5+137x^6+7x^7 
   C60      1260      9414+22304x+21125x^2+10247x^3+2752x^4+417x^5+33x^6+1x^7 
   C60      1261      10356+26466x+28538x^2+16880x^3+5913x^4+1218x^5+135x^6+6x^7 
   C60      1262      10080+25623x+27646x^2+16673x^3+6172x^4+1406x^5+180x^6+10x^7 
   C60      1263      9718+23628x+23538x^2+12301x^3+3555x^4+535x^5+32x^6 
   C60      1264      10266+25642x+26499x^2+14825x^3+4901x^4+957x^5+100x^6+4x^7 
   C60      1265      10372+26292x+27840x^2+15999x^3+5385x^4+1054x^5+111x^6+5x^7 
   C60      1266      9982+24350x+24158x^2+12761x^3+3958x^4+735x^5+75x^6+3x^7 
   C60      1267      10018+24774x+25096x^2+13390x^3+3993x^4+636x^5+44x^6 
   C60      1268      9466+22439x+21027x^2+9723x^3+2222x^4+205x^5+2x^6 
   C60      1269      9614+23147x+22465x^2+11128x^3+2917x^4+375x^5+19x^6 
   C60      1270      9824+24024x+23924x^2+12323x^3+3407x^4+465x^5+24x^6 
   C60      1271      10105+25165x+26142x^2+14945x^3+5191x^4+1111x^5+134x^6+7x^7 
   C60      1272      9443+21786x+19539x^2+8625x^3+1950x^4+206x^5+6x^6 
   C60      1273      9768+23352x+22308x^2+10899x^3+2860x^4+372x^5+18x^6 
   C60      1274      9355+22091x+20627x^2+9565x^3+2271x^4+248x^5+9x^6 
   C60      1275      9047+21224x+19620x^2+8940x^3+2103x^4+260x^5+18x^6 
   C60      1276      9553+23124x+22619x^2+11390x^3+3143x^4+464x^5+31x^6 
   C60      1277      9195+21966x+21088x^2+10317x^3+2735x^4+392x^5+29x^6+1x^7 
   C60      1278      9328+21939x+20414x^2+9580x^3+2368x^4+280x^5+11x^6 
   C60      1279      10130+26718x+30434x^2+19560x^3+7791x^4+1972x^5+306x^6+26x^7+1x^8 
   C60      1280      10258+26752x+29800x^2+18568x^3+7121x^4+1740x^5+270x^6+24x^7+1x^8 
   C60      1281      9656+23964x+24584x^2+13460x^3+4273x^4+805x^5+86x^6+4x^7 
   C60      1282      9462+22590x+21504x^2+10319x^3+2579x^4+304x^5+13x^6 
   C60      1283      10254+27444x+32044x^2+21140x^3+8575x^4+2180x^5+336x^6+28x^7+1x^8 
   C60      1284      9495+23145x+23017x^2+11856x^3+3336x^4+499x^5+36x^6+1x^7 
   C60      1285      9615+23157x+22329x^2+10843x^3+2717x^4+317x^5+13x^6 
   C60      1286      9821+24380x+24988x^2+13676x^3+4315x^4+760x^5+60x^6 
   C60      1287      9430+22461x+21285x^2+10170x^3+2549x^4+301x^5+11x^6 
   C60      1288      9143+21270x+19381x^2+8603x^3+1868x^4+164x^5+1x^6 
   C60      1289      9476+23030x+22808x^2+11787x^3+3411x^4+557x^5+49x^6+2x^7 
   C60      1290      9909+24531x+24852x^2+13186x^3+3857x^4+582x^5+34x^6 
   C60      1291      9963+24133x+23436x^2+11451x^3+2873x^4+329x^5+11x^6 
   C60      1292      10281+25375x+25386x^2+13103x^3+3643x^4+505x^5+26x^6 
   C60      1293      10532+28366x+33658x^2+23002x^3+9768x^4+2540x^5+365x^6+22x^7 
   C60      1294      9478+22643x+21854x^2+11018x^3+3159x^4+520x^5+43x^6+1x^7 
   C60      1295      9685+23997x+24586x^2+13298x^3+4042x^4+684x^5+60x^6+2x^7 
   C60      1296      9972+25743x+28724x^2+18154x^3+7050x^4+1667x^5+218x^6+12x^7 
   C60      1297      9641+23606x+23824x^2+12556x^3+3590x^4+519x^5+30x^6 
   C60      1298      9833+24599x+25639x^2+14110x^3+4243x^4+640x^5+36x^6 
   C60      1299      9909+24863x+26284x^2+15404x^3+5508x^4+1212x^5+150x^6+8x^7 
   C60      1300      10130+25448x+26513x^2+14548x^3+4375x^4+670x^5+41x^6 
   C60      1301      9525+23067x+22756x^2+11792x^3+3439x^4+551x^5+42x^6+1x^7 
   C60      1302      10104+25141x+25754x^2+13896x^3+4134x^4+628x^5+37x^6 
   C60      1303      9525+22772x+21849x^2+10703x^3+2833x^4+392x^5+23x^6 
   C60      1304      10030+25917x+28816x^2+18003x^3+6818x^4+1531x^5+178x^6+7x^7 
   C60      1305      9964+24678x+25340x^2+13896x^3+4343x^4+747x^5+57x^6 
   C60      1306      9508+22754x+21914x^2+10883x^3+2981x^4+439x^5+28x^6 
   C60      1307      9620+23161x+22531x^2+11214x^3+2950x^4+371x^5+15x^6 
   C60      1308      9260+21828x+20454x^2+9628x^3+2348x^4+261x^5+7x^6 
   C60      1309      9728+23296x+22188x^2+10685x^3+2736x^4+348x^5+17x^6 
   C60      1310      9592+22676x+21032x^2+9546x^3+2143x^4+207x^5+6x^6 
   C60      1311      10108+24274x+23229x^2+11450x^3+3120x^4+454x^5+28x^6 
   C60      1312      9412+22437x+21545x^2+10628x^3+2817x^4+376x^5+20x^6 
   C60      1313      9169+21435x+19774x^2+9030x^3+2079x^4+210x^5+5x^6 
   C60      1314      9650+22797x+21221x^2+9897x^3+2430x^4+299x^5+15x^6 
   C60      1315      9471+22156x+20328x^2+9250x^3+2164x^4+241x^5+10x^6 
   C60      1316      9480+22647x+21811x^2+10913x^3+3053x^4+471x^5+36x^6+1x^7 
   C60      1317      9861+24090x+23992x^2+12472x^3+3549x^4+510x^5+28x^6 
   C60      1318      9721+23669x+23588x^2+12456x^3+3725x^4+598x^5+38x^6 
   C60      1319      9280+21651x+19888x^2+9058x^3+2090x^4+217x^5+8x^6 
   C60      1320      9384+22290x+21278x^2+10484x^3+2840x^4+405x^5+23x^6 
   C60      1321      9649+24007x+25021x^2+14171x^3+4678x^4+882x^5+85x^6+3x^7 
   C60      1322      9318+21622x+19701x^2+8999x^3+2183x^4+270x^5+13x^6 
   C60      1323      9381+22235x+21132x^2+10228x^3+2630x^4+333x^5+16x^6 
   C60      1324      9393+22245x+21052x^2+10063x^3+2493x^4+282x^5+9x^6 
   C60      1325      9674+24062x+25280x^2+14760x^3+5231x^4+1119x^5+130x^6+6x^7 
   C60      1326      9343+22284x+21470x^2+10602x^3+2773x^4+348x^5+15x^6 
   C60      1327      9884+24754x+25888x^2+14498x^3+4537x^4+728x^5+44x^6 
   C60      1328      9978+24545x+24848x^2+13626x^3+4474x^4+886x^5+94x^6+4x^7 
   C60      1329      9440+22134x+20432x^2+9472x^3+2346x^4+299x^5+15x^6 
   C60      1330      9848+23851x+23224x^2+11518x^3+3020x^4+383x^5+17x^6 
   C60      1331      10202+24949x+24519x^2+12324x^3+3313x^4+441x^5+22x^6 
   C60      1332      9881+24199x+24503x^2+13651x^3+4691x^4+1008x^5+121x^6+6x^7 
   C60      1333      10090+24384x+23574x^2+11676x^3+3121x^4+419x^5+21x^6 
   C60      1334      10443+27844x+32529x^2+21788x^3+9022x^4+2276x^5+315x^6+18x^7 
   C60      1335      9623+23022x+22319x^2+11420x^3+3378x^4+585x^5+54x^6+2x^7 
   C60      1336      9698+23307x+22377x^2+10826x^3+2727x^4+328x^5+14x^6 
   C60      1337      9619+22832x+21594x^2+10294x^3+2571x^4+310x^5+13x^6 
   C60      1338      9934+24662x+25050x^2+13244x^3+3796x^4+542x^5+28x^6 
   C60      1339      9273+20900x+17861x^2+7128x^3+1316x^4+96x^5+2x^6 
   C60      1340      10017+23581x+21863x^2+10139x^3+2455x^4+288x^5+11x^6 
   C60      1341      9489+21996x+20052x^2+9077x^3+2102x^4+224x^5+8x^6 
   C60      1342      9477+22130x+20478x^2+9410x^3+2164x^4+211x^5+5x^6 
   C60      1343      9516+22003x+19835x^2+8773x^3+1956x^4+196x^5+6x^6 
   C60      1344      10341+25254x+25136x^2+13250x^3+4024x^4+704x^5+63x^6+2x^7 
   C60      1345      9487+22176x+20437x^2+9282x^3+2109x^4+212x^5+7x^6 
   C60      1346      10166+24863x+24709x^2+12783x^3+3615x^4+517x^5+28x^6 
   C60      1347      9841+23465x+22295x^2+10717x^3+2705x^4+325x^5+13x^6 
   C60      1348      10113+24154x+23002x^2+11126x^3+2892x^4+395x^5+24x^6 
   C60      1349      10600+25561x+24510x^2+11888x^3+3010x^4+352x^5+11x^6 
   C60      1350      9982+23790x+22640x^2+11025x^3+2923x^4+405x^5+22x^6 
   C60      1351      10303+25830x+26761x^2+14656x^3+4401x^4+654x^5+35x^6 
   C60      1352      9747+22344x+19735x^2+8444x^3+1795x^4+164x^5+3x^6 
   C60      1353      10420+25680x+25930x^2+13914x^3+4294x^4+756x^5+67x^6+2x^7 
   C60      1354      10034+24176x+23316x^2+11539x^3+3119x^4+445x^5+27x^6 
   C60      1355      10284+25350x+25435x^2+13255x^3+3743x^4+524x^5+26x^6 
   C60      1356      9771+23187x+21931x^2+10522x^3+2696x^4+352x^5+19x^6 
   C60      1357      9775+23434x+22645x^2+11144x^3+2888x^4+360x^5+16x^6 
   C60      1358      9909+24061x+23964x^2+12460x^3+3526x^4+505x^5+28x^6 
   C60      1359      9818+23648x+23179x^2+11892x^3+3389x^4+507x^5+30x^6 
   C60      1360      10043+24082x+23097x^2+11179x^3+2808x^4+334x^5+14x^6 
   C60      1361      9305+21136x+18349x^2+7548x^3+1480x^4+121x^5+2x^6 
   C60      1362      10150+24240x+23091x^2+11134x^3+2806x^4+332x^5+11x^6 
   C60      1363      10468+25145x+24002x^2+11569x^3+2909x^4+341x^5+11x^6 
   C60      1364      9872+23188x+21397x^2+9802x^3+2318x^4+261x^5+9x^6 
   C60      1365      10061+24354x+24318x^2+13058x^3+4102x^4+736x^5+58x^6 
   C60      1366      10158+24444x+23874x^2+12253x^3+3529x^4+541x^5+32x^6 
   C60      1367      9410+21458x+19081x^2+8344x^3+1854x^4+196x^5+9x^6 
   C60      1368      10201+24276x+23062x^2+11280x^3+3002x^4+402x^5+19x^6 
   C60      1369      10177+24028x+22508x^2+10830x^3+2866x^4+390x^5+19x^6 
   C60      1370      9998+23525x+21957x^2+10507x^3+2774x^4+386x^5+20x^6 
   C60      1371      9465+21512x+18906x^2+8126x^3+1818x^4+214x^5+10x^6 
   C60      1372      9821+23084x+21150x^2+9462x^3+2115x^4+210x^5+6x^6 
   C60      1373      10325+26006x+26978x^2+14704x^3+4369x^4+638x^5+32x^6 
   C60      1374      12740+30340x+27196x^2+11544x^3+2436x^4+252x^5+12x^6 
   C60      1375      9537+21490x+18222x^2+7168x^3+1316x^4+104x^5+4x^6 
   C60      1376      9402+21345x+18424x^2+7506x^3+1437x^4+102x^5 
   C60      1377      9284+21063x+18215x^2+7443x^3+1424x^4+101x^5 
   C60      1378      9288+21212x+18572x^2+7782x^3+1579x^4+134x^5+4x^6 
   C60      1379      9297+21088x+18196x^2+7430x^3+1442x^4+116x^5+4x^6 
   C60      1380      10124+23766x+21405x^2+9162x^3+1839x^4+134x^5 
   C60      1381      10186+24082x+21822x^2+9386x^3+1892x^4+136x^5 
   C60      1382      10448+25176x+23621x^2+10796x^3+2403x^4+204x^5 
   C60      1383      10516+25772x+25195x^2+12694x^3+3555x^4+530x^5+32x^6 
   C60      1384      9352+21406x+18827x^2+7903x^3+1563x^4+111x^5 
   C60      1385      9525+21887x+19316x^2+8139x^3+1633x^4+130x^5+2x^6 
   C60      1386      9318+21361x+18808x^2+7911x^3+1601x^4+133x^5+1x^6 
   C60      1387      9988+23662x+21882x^2+9973x^3+2332x^4+262x^5+12x^6 
   C60      1388      9232+20836x+17777x^2+7060x^3+1280x^4+82x^5 
   C60      1389      9860+23847x+23244x^2+11716x^3+3231x^4+462x^5+27x^6 
   C60      1390      8903+19678x+16338x^2+6248x^3+1081x^4+68x^5 
   C60      1391      9204+21018x+18609x^2+8110x^3+1830x^4+193x^5+6x^6 
   C60      1392      9098+20554x+17819x^2+7402x^3+1504x^4+136x^5+4x^6 
   C60      1393      9030+21142x+19618x^2+9004x^3+2038x^4+190x^5+5x^6 
   C60      1394      8694+19378x+16516x^2+6709x^3+1303x^4+100x^5 
   C60      1395      9042+21353x+20272x^2+9866x^3+2579x^4+344x^5+20x^6 
   C60      1396      9362+22402x+21671x^2+10898x^3+2995x^4+412x^5+19x^6 
   C60      1397      8668+19009x+15625x^2+5929x^3+1015x^4+60x^5 
   C60      1398      9044+20833x+18842x^2+8512x^3+2010x^4+237x^5+12x^6 
   C60      1399      8583+19100x+16260x^2+6574x^3+1251x^4+89x^5 
   C60      1400      9147+21378x+19594x^2+8678x^3+1845x^4+162x^5+5x^6 
   C60      1401      9214+21992x+21006x^2+10008x^3+2428x^4+272x^5+11x^6 
   C60      1402      9016+20454x+17755x^2+7252x^3+1350x^4+85x^5 
   C60      1403      8824+19918x+17226x^2+7142x^3+1515x^4+174x^5+9x^6 
   C60      1404      9093+21016x+18658x^2+7722x^3+1416x^4+80x^5 
   C60      1405      9077+20710x+18190x^2+7586x^3+1498x^4+116x^5+1x^6 
   C60      1406      9046+20562x+17814x^2+7235x^3+1365x^4+95x^5 
   C60      1407      9114+20685x+17861x^2+7188x^3+1310x^4+83x^5 
   C60      1408      8970+20016x+16895x^2+6602x^3+1154x^4+68x^5 
   C60      1409      9414+22451x+21463x^2+10348x^3+2548x^4+269x^5+5x^6 
   C60      1410      9495+23065x+22959x^2+12004x^3+3506x^4+554x^5+37x^6 
   C60      1411      9588+22603x+21063x^2+9851x^3+2416x^4+288x^5+12x^6 
   C60      1412      9801+23617x+23077x^2+11790x^3+3392x^4+533x^5+35x^6 
   C60      1413      9514+23267x+23532x^2+12703x^3+3902x^4+649x^5+45x^6 
   C60      1414      9140+20994x+18752x^2+8198x^3+1837x^4+202x^5+9x^6 
   C60      1415      9542+22703x+21494x^2+10290x^3+2639x^4+352x^5+20x^6 
   C60      1416      9296+21609x+19645x^2+8747x^3+1955x^4+200x^5+7x^6 
   C60      1417      9415+21989x+20346x^2+9403x^3+2226x^4+236x^5+6x^6 
   C60      1418      9287+21905x+20717x^2+10024x^3+2611x^4+348x^5+20x^6 
   C60      1419      9378+22060x+20447x^2+9336x^3+2131x^4+213x^5+6x^6 
   C60      1420      9143+21130x+19119x^2+8572x^3+2017x^4+247x^5+13x^6 
   C60      1421      9239+21649x+20122x^2+9287x^3+2146x^4+209x^5+4x^6 
   C60      1422      9386+21690x+19399x^2+8427x^3+1828x^4+174x^5+4x^6 
   C60      1423      9793+23671x+23079x^2+11573x^3+3163x^4+457x^5+29x^6 
   C60      1424      9463+22207x+20591x^2+9409x^3+2117x^4+188x^5 
   C60      1425      9557+22355x+20464x^2+9271x^3+2163x^4+240x^5+9x^6 
   C60      1426      9246+21336x+19037x^2+8120x^3+1660x^4+143x^5+4x^6 
   C60      1427      9908+23518x+21786x^2+9788x^3+2117x^4+172x^5 
   C60      1428      9066+20378x+17242x^2+6630x^3+1093x^4+60x^5+2x^6 
   C60      1429      9089+20041x+16433x^2+6228x^3+1165x^4+121x^5+6x^6 
   C60      1430      9285+21571x+19613x^2+8703x^3+1867x^4+150x^5 
   C60      1431      9128+21253x+19536x^2+8928x^3+2096x^4+237x^5+11x^6 
   C60      1432      9313+21989x+20888x^2+10273x^3+2815x^4+434x^5+35x^6+1x^7 
   C60      1433      9008+20318x+17517x^2+7073x^3+1294x^4+85x^5+2x^6 
   C60      1434      9107+21120x+19163x^2+8438x^3+1778x^4+140x^5 
   C60      1435      9391+21667x+19354x^2+8495x^3+1947x^4+230x^5+12x^6 
   C60      1436      9246+21220x+18852x^2+8195x^3+1851x^4+218x^5+11x^6 
   C60      1437      9171+21672x+20482x^2+9678x^3+2310x^4+236x^5+5x^6 
   C60      1438      9682+24311x+25724x^2+14698x^3+4742x^4+810x^5+59x^6+1x^7 
   C60      1439      9425+22422x+21515x^2+10606x^3+2808x^4+368x^5+17x^6 
   C60      1440      9367+21838x+20292x^2+9666x^3+2490x^4+322x^5+15x^6 
   C60      1441      9097+21178x+19436x^2+8845x^3+2048x^4+218x^5+8x^6 
   C60      1442      9183+21543x+19993x^2+9160x^3+2084x^4+201x^5+5x^6 
   C60      1443      9392+21639x+19289x^2+8305x^3+1741x^4+153x^5+4x^6 
   C60      1444      9228+21178x+18945x^2+8393x^3+1954x^4+236x^5+11x^6 
   C60      1445      9258+21358x+19303x^2+8671x^3+2040x^4+243x^5+11x^6 
   C60      1446      9034+20547x+17980x^2+7475x^3+1460x^4+107x^5+1x^6 
   C60      1447      9324+21361x+18702x^2+7762x^3+1567x^4+146x^5+6x^6 
   C60      1448      9316+21252x+18452x^2+7517x^3+1441x^4+116x^5+3x^6 
   C60      1449      9077+20422x+17491x^2+7098x^3+1396x^4+124x^5+4x^6 
   C60      1450      9386+22266x+21236x^2+10513x^3+2917x^4+445x^5+29x^6 
   C60      1451      9646+22837x+21419x^2+10091x^3+2425x^4+244x^5+3x^6 
   C60      1452      9418+22402x+21122x^2+9838x^3+2268x^4+213x^5+3x^6 
   C60      1453      9235+21285x+19098x^2+8422x^3+1899x^4+208x^5+9x^6 
   C60      1454      9202+21009x+18429x^2+7737x^3+1550x^4+118x^5 
   C60      1455      9632+23391x+23038x^2+11761x^3+3297x^4+487x^5+30x^6 
   C60      1456      9332+22113x+20797x^2+9687x^3+2235x^4+205x^5 
   C60      1457      9086+20788x+18408x^2+7881x^3+1637x^4+134x^5 
   C60      1458      8903+20360x+18219x^2+8024x^3+1745x^4+148x^5 
   C60      1459      9081+20977x+19116x^2+8770x^3+2093x^4+222x^5+4x^6 
   C60      1460      8962+20340x+17649x^2+7189x^3+1325x^4+78x^5 
   C60      1461      8631+18521x+14354x^2+4697x^3+532x^4 
   C60      1462      9098+21301x+19719x^2+9058x^3+2074x^4+189x^5 
   C60      1463      9308+22468x+22017x^2+11085x^3+2907x^4+332x^5+7x^6 
   C60      1464      8972+20311x+17712x^2+7479x^3+1575x^4+154x^5+5x^6 
   C60      1465      9194+21153x+18983x^2+8364x^3+1826x^4+158x^5 
   C60      1466      8990+20662x+18545x^2+8142x^3+1743x^4+143x^5 
   C60      1467      8750+19722x+17192x^2+7300x^3+1559x^4+154x^5+4x^6 
   C60      1468      9022+20645x+18318x^2+7887x^3+1647x^4+132x^5 
   C60      1469      8736+19190x+15566x^2+5532x^3+737x^4+6x^5 
   C60      1470      9492+23379x+23602x^2+12258x^3+3310x^4+394x^5+10x^6 
   C60      1471      9320+22132x+21178x^2+10366x^3+2652x^4+311x^5+11x^6 
   C60      1472      9382+22112x+20711x^2+9674x^3+2246x^4+205x^5+2x^6 
   C60      1473      9102+21156x+19401x^2+8922x^3+2139x^4+248x^5+11x^6 
   C60      1474      9180+20855x+18193x^2+7584x^3+1503x^4+115x^5 
   C60      1475      9340+21813x+19935x^2+8926x^3+1985x^4+186x^5+3x^6 
   C60      1476      9620+22896x+21631x^2+10265x^3+2525x^4+289x^5+11x^6 
   C60      1477      8562+18252x+14082x^2+4680x^3+603x^4+19x^5 
   C60      1478      9331+21725x+19976x^2+9267x^3+2261x^4+263x^5+10x^6 
   C60      1479      9536+22355x+20561x^2+9345x^3+2112x^4+189x^5 
   C60      1480      9270+21340x+19295x^2+8665x^3+1948x^4+174x^5 
   C60      1481      9153+19982x+16127x^2+5870x^3+930x^4+48x^5 
   C60      1482      9452+22315x+21057x^2+10135x^3+2623x^4+346x^5+17x^6 
   C60      1483      9456+21972x+20052x^2+9006x^3+2009x^4+182x^5+1x^6 
   C60      1484      9732+23248x+22501x^2+11384x^3+3233x^4+503x^5+34x^6 
   C60      1485      9274+21144x+18497x^2+7681x^3+1496x^4+108x^5 
   C60      1486      9635+22605x+21068x^2+9970x^3+2522x^4+320x^5+15x^6 
   C60      1487      9317+21043x+18139x^2+7463x^3+1507x^4+137x^5+3x^6 
   C60      1488      9177+20110x+16143x^2+5708x^3+844x^4+42x^5 
   C60      1489      9625+21967x+19079x^2+7757x^3+1427x^4+85x^5 
   C60      1490      9159+19948x+15881x^2+5470x^3+710x^4+10x^5 
   C60      1491      9218+20578x+17299x^2+6638x^3+1085x^4+52x^5+2x^6 
   C60      1492      9567+21688x+18678x^2+7506x^3+1356x^4+84x^5+3x^6 
   C60      1493      9364+21550x+19546x^2+8929x^3+2184x^4+278x^5+15x^6 
   C60      1494      9346+21932x+20727x^2+10125x^3+2719x^4+387x^5+24x^6 
   C60      1495      9658+23742x+23987x^2+12728x^3+3652x^4+499x^5+20x^6 
   C60      1496      10142+25580x+27200x^2+16180x^3+5875x^4+1252x^5+123x^6 
   C60      1497      9661+23687x+24081x^2+13240x^3+4176x^4+696x^5+44x^6 
   C60      1498      9886+24188x+24200x^2+12837x^3+3823x^4+590x^5+34x^6 
   C60      1499      9886+24311x+24437x^2+13001x^3+3923x^4+632x^5+40x^6 
   C60      1500      9838+24346x+24853x^2+13573x^3+4247x^4+722x^5+52x^6 
   C60      1501      9258+21665x+19918x^2+8994x^3+2001x^4+174x^5 
   C60      1502      9320+22296x+21326x^2+10263x^3+2586x^4+328x^5+18x^6 
   C60      1503      9500+23248x+23333x^2+12357x^3+3693x^4+603x^5+43x^6 
   C60      1504      9422+22589x+21732x^2+10639x^3+2760x^4+343x^5+13x^6 
   C60      1505      9418+22290x+20809x^2+9547x^3+2142x^4+189x^5+3x^6 
   C60      1506      9138+20879x+18278x^2+7603x^3+1514x^4+120x^5 
   C60      1507      9258+21480x+19221x^2+8109x^3+1547x^4+95x^5 
   C60      1508      9474+22483x+21201x^2+10146x^3+2628x^4+358x^5+21x^6 
   C60      1509      9214+21634x+20120x^2+9370x^3+2254x^4+248x^5+8x^6 
   C60      1510      9193+21026x+18572x^2+7832x^3+1521x^4+94x^5 
   C60      1511      9307+21500x+19535x^2+9025x^3+2287x^4+306x^5+17x^6 
   C60      1512      9333+21836x+20364x^2+9943x^3+2820x^4+458x^5+32x^6 
   C60      1513      9547+22845x+22012x^2+10961x^3+3016x^4+448x^5+30x^6 
   C60      1514      9909+25369x+27719x^2+16800x^3+6015x^4+1196x^5+100x^6 
   C60      1515      9723+23951x+24377x^2+13109x^3+3880x^4+582x^5+34x^6 
   C60      1516      9090+20688x+18120x^2+7604x^3+1539x^4+125x^5 
   C60      1517      9323+21998x+20694x^2+9873x^3+2507x^4+321x^5+17x^6 
   C60      1518      9034+20516x+18026x^2+7778x^3+1755x^4+204x^5+9x^6 
   C60      1519      9216+21830x+20738x^2+10001x^3+2512x^4+290x^5+10x^6 
   C60      1520      9680+24250x+25383x^2+14143x^3+4335x^4+653x^5+32x^6 
   C60      1521      10130+26738x+30506x^2+19168x^3+6882x^4+1290x^5+92x^6 
   C60      1522      9348+22583x+22266x^2+11422x^3+3172x^4+430x^5+19x^6 
   C60      1523      9672+24116x+25088x^2+13855x^3+4197x^4+626x^5+31x^6 
   C60      1524      9371+22644x+22256x^2+11120x^3+2827x^4+304x^5+6x^6 
   C60      1525      9313+22467x+22021x^2+11199x^3+3103x^4+437x^5+23x^6 
   C60      1526      9706+23425x+22814x^2+11446x^3+3104x^4+427x^5+24x^6 
   C60      1527      10156+25196x+25570x^2+13448x^3+3753x^4+487x^5+18x^6 
   C60      1528      10136+25601x+26817x^2+14810x^3+4467x^4+662x^5+31x^6 
   C60      1529      9578+22524x+20921x^2+9663x^3+2256x^4+219x^5 
   C60      1530      9836+24361x+24922x^2+13378x^3+3866x^4+519x^5+15x^6 
   C60      1531      9607+22948x+21973x^2+10573x^3+2556x^4+245x^5 
   C60      1532      9832+23844x+23134x^2+11288x^3+2834x^4+327x^5+12x^6 
   C60      1533      9273+21590x+19683x^2+8757x^3+1903x^4+163x^5 
   C60      1534      9986+24315x+23698x^2+11708x^3+3042x^4+381x^5+18x^6 
   C60      1535      9281+20915x+17968x^2+7251x^3+1345x^4+89x^5 
   C60      1536      9339+21153x+18266x^2+7338x^3+1295x^4+67x^5 
   C60      1537      9171+20915x+18453x^2+7850x^3+1620x^4+134x^5 
   C60      1538      9566+22324x+20227x^2+8818x^3+1833x^4+149x^5+3x^6 
   C60      1539      9619+22517x+20696x^2+9496x^3+2289x^4+275x^5+13x^6 
   C60      1540      9380+21646x+19452x^2+8554x^3+1853x^4+158x^5 
   C60      1541      9271+21535x+19740x^2+9007x^3+2090x^4+212x^5+5x^6 
   C60      1542      9783+23315x+22380x^2+11170x^3+3072x^4+438x^5+27x^6 
   C60      1543      9928+25862x+29244x^2+18687x^3+7191x^4+1576x^5+152x^6 
   C60      1544      10358+26610x+28496x^2+16120x^3+4945x^4+729x^5+33x^6 
   C60      1545      10576+27851x+31553x^2+19977x^3+7539x^4+1615x^5+154x^6 
   C60      1546      10005+25627x+28026x^2+17091x^3+6298x^4+1360x^5+134x^6 
   C60      1547      10300+26362x+28501x^2+17050x^3+6130x^4+1282x^5+122x^6 
   C60      1548      9731+23904x+23949x^2+12402x^3+3425x^4+449x^5+16x^6 
   C60      1549      9898+24814x+26179x^2+15050x^3+5009x^4+913x^5+71x^6 
   C60      1550      9457+22584x+21797x^2+10887x^3+2971x^4+417x^5+22x^6 
   C60      1551      9684+23672x+23707x^2+12515x^3+3710x^4+590x^5+39x^6 
   C60      1552      9366+22489x+22000x^2+11268x^3+3201x^4+473x^5+26x^6 
   C60      1553      9460+23015x+23050x^2+12152x^3+3556x^4+549x^5+35x^6 
   C60      1554      9558+23235x+22868x^2+11509x^3+3058x^4+389x^5+16x^6 
   C60      1555      9526+22609x+21293x^2+10088x^3+2495x^4+287x^5+9x^6 
   C60      1556      10012+25371x+27340x^2+16395x^3+5940x^4+1258x^5+121x^6 
   C60      1557      9652+23721x+24303x^2+13427x^3+4287x^4+762x^5+59x^6 
   C60      1558      9651+23307x+22722x^2+11250x^3+2840x^4+292x^5 
   C60      1559      9354+22130x+20957x^2+10189x^3+2741x^4+400x^5+23x^6 
   C60      1560      9718+23440x+22688x^2+11112x^3+2811x^4+316x^5+7x^6 
   C60      1561      10162+25306x+26191x^2+14851x^3+5016x^4+972x^5+84x^6 
   C60      1562      9798+23776x+23444x^2+12184x^3+3552x^4+540x^5+30x^6 
   C60      1563      9656+23151x+22431x^2+11372x^3+3266x^4+521x^5+36x^6 
   C60      1564      9527+23255x+23170x^2+11942x^3+3279x^4+425x^5+16x^6 
   C60      1565      9587+23080x+22452x^2+11202x^3+2964x^4+372x^5+14x^6 
   C60      1566      9964+25335x+27516x^2+16756x^3+6171x^4+1307x^5+122x^6 
   C60      1567      10102+26507x+30184x^2+19285x^3+7323x^4+1560x^5+144x^6 
   C60      1568      9372+22354x+21610x^2+10789x^3+2905x^4+391x^5+20x^6 
   C60      1569      9916+25210x+27444x^2+16894x^3+6363x^4+1425x^5+163x^6+6x^7 
   C60      1570      9513+22705x+21641x^2+10347x^3+2508x^4+248x^5 
   C60      1571      8980+20402x+17773x^2+7264x^3+1330x^4+73x^5 
   C60      1572      9655+23921x+24757x^2+13908x^3+4554x^4+829x^5+64x^6 
   C60      1573      9521+23405x+23830x^2+12825x^3+3796x^4+559x^5+27x^6 
   C60      1574      9245+21352x+19069x^2+8145x^3+1649x^4+125x^5 
   C60      1575      9340+21738x+19896x^2+9112x^3+2206x^4+272x^5+13x^6 
   C60      1576      9070+20294x+17088x^2+6615x^3+1126x^4+59x^5 
   C60      1577      9415+22531x+21620x^2+10427x^3+2531x^4+245x^5 
   C60      1578      9888+25053x+26689x^2+15393x^3+5076x^4+895x^5+63x^6 
   C60      1579      9461+22133x+20193x^2+8847x^3+1806x^4+127x^5 
   C60      1580      10052+24353x+23655x^2+11602x^3+2913x^4+307x^5 
   C60      1581      9764+23078x+21119x^2+8990x^3+1589x^4+46x^5 
   C60      1582      9456+22107x+20455x^2+9455x^3+2236x^4+226x^5 
   C60      1583      9933+24469x+24985x^2+13820x^3+4480x^4+830x^5+78x^6+3x^7 
   C60      1584      9300+21828x+20465x^2+9692x^3+2389x^4+272x^5+8x^6 
   C60      1585      9416+21873x+19924x^2+8923x^3+1977x^4+177x^5+2x^6 
   C60      1586      9270+21539x+19526x^2+8531x^3+1756x^4+128x^5 
   C60      1587      9629+23947x+24850x^2+13849x^3+4417x^4+775x^5+59x^6 
   C60      1588      9347+22139x+20789x^2+9587x^3+2133x^4+175x^5 
   C60      1589      9468+23234x+23712x^2+13001x^3+4069x^4+685x^5+47x^6 
   C60      1590      9738+24435x+26005x^2+15351x^3+5411x^4+1082x^5+95x^6 
   C60      1591      9243+21985x+21105x^2+10430x^3+2776x^4+370x^5+19x^6 
   C60      1592      9240+21644x+20054x^2+9276x^3+2199x^4+216x^5 
   C60      1593      9477+22459x+21098x^2+9963x^3+2436x^4+251x^5 
   C60      1594      9594+22791x+21558x^2+10310x^3+2580x^4+310x^5+14x^6 
   C60      1595      9209+21241x+18944x^2+7995x^3+1543x^4+105x^5 
   C60      1596      9266+21899x+20733x^2+9823x^3+2314x^4+214x^5+2x^6 
   C60      1597      9494+23088x+23074x^2+11942x^3+3258x^4+412x^5+18x^6 
   C60      1598      9518+22887x+22325x^2+11319x^3+3121x^4+434x^5+23x^6 
   C60      1599      9009+20770x+18789x^2+8462x^3+1998x^4+233x^5+9x^6 
   C60      1600      9498+23380x+24080x^2+13451x^3+4303x^4+735x^5+50x^6 
   C60      1601      9097+20313x+17066x^2+6622x^3+1176x^4+85x^5+2x^6 
   C60      1602      9811+23308x+22014x^2+10670x^3+2849x^4+406x^5+24x^6 
   C60      1603      9847+24887x+26637x^2+15477x^3+5116x^4+895x^5+62x^6 
   C60      1604      9172+21293x+19568x^2+8830x^3+1909x^4+147x^5 
   C60      1605      9684+23272x+22620x^2+11345x^3+3051x^4+402x^5+21x^6 
   C60      1606      9392+22097x+20619x^2+9525x^3+2174x^4+205x^5+6x^6 
   C60      1607      9724+23328x+22413x^2+10959x^3+2817x^4+351x^5+18x^6 
   C60      1608      9596+23581x+24126x^2+13138x^3+3947x^4+583x^5+26x^6 
   C60      1609      9648+23151x+22675x^2+11601x^3+3242x^4+460x^5+26x^6 
   C60      1610      10098+26415x+30045x^2+19087x^3+7098x^4+1446x^5+123x^6 
   C60      1611      9566+23363x+23785x^2+13185x^3+4257x^4+761x^5+58x^6 
   C60      1612      9301+21786x+20179x^2+9430x^3+2342x^4+296x^5+16x^6 
   C60      1613      9724+23785x+24194x^2+13125x^3+3954x^4+602x^5+34x^6 
   C60      1614      9775+24530x+26270x^2+15570x^3+5448x^4+1076x^5+95x^6 
   C60      1615      9426+22071x+20326x^2+9208x^3+2068x^4+188x^5 
   C60      1616      9039+20318x+17566x^2+7306x^3+1482x^4+122x^5 
   C60      1617      9026+20808x+19112x^2+9116x^3+2480x^4+388x^5+30x^6 
   C60      1618      9784+24852x+27201x^2+16748x^3+6110x^4+1222x^5+100x^6 
   C60      1619      9378+21730x+19808x^2+9054x^3+2160x^4+247x^5+11x^6 
   C60      1620      9536+22776x+22111x^2+11152x^3+3053x^4+420x^5+22x^6 
   C60      1621      10460+25528x+24750x^2+12200x^3+3254x^4+444x^5+24x^6 
   C60      1622      9338+21609x+19480x^2+8683x^3+2006x^4+226x^5+9x^6 
   C60      1623      9528+22482x+20940x^2+9674x^3+2266x^4+245x^5+10x^6 
   C60      1624      9208+22102x+21682x^2+11112x^3+3099x^4+436x^5+24x^6 
   C60      1625      9471+22345x+20935x^2+9916x^3+2487x^4+309x^5+14x^6 
   C60      1626      9688+23381x+22660x^2+11252x^3+3036x^4+428x^5+25x^6 
   C60      1627      9676+23166x+22290x^2+11063x^3+3005x^4+423x^5+23x^6 
   C60      1628      9720+23420x+22574x^2+11128x^3+3001x^4+430x^5+26x^6 
   C60      1629      9560+23068x+22845x^2+12268x^3+3925x^4+712x^5+56x^6 
   C60      1630      9626+23257x+22938x^2+12071x^3+3664x^4+614x^5+43x^6 
   C60      1631      9730+23923x+24311x^2+13190x^3+4080x^4+682x^5+46x^6 
   C60      1632      9286+21594x+19542x^2+8523x^3+1776x^4+148x^5+4x^6 
   C60      1633      9197+21212x+19102x^2+8335x^3+1749x^4+140x^5 
   C60      1634      9486+22837x+22192x^2+10914x^3+2723x^4+275x^5 
   C60      1635      9347+22301x+21345x^2+10211x^3+2430x^4+232x^5+2x^6 
   C60      1636      9917+25034x+26504x^2+15035x^3+4773x^4+787x^5+51x^6 
   C60      1637      9149+21196x+19284x^2+8695x^3+2040x^4+238x^5+10x^6 
   C60      1638      9295+21609x+19745x^2+8725x^3+1804x^4+130x^5 
   C60      1639      9504+22348x+20780x^2+9532x^3+2154x^4+194x^5 
   C60      1640      9374+22836x+22862x^2+11723x^3+3080x^4+347x^5+8x^6 
   C60      1641      9356+22669x+22669x^2+12049x^3+3631x^4+599x^5+43x^6 
   C60      1642      9312+22388x+21803x^2+10754x^3+2727x^4+316x^5+13x^6 
   C60      1643      9268+21859x+20712x^2+10072x^3+2652x^4+360x^5+20x^6 
   C60      1644      9174+21049x+18702x^2+7921x^3+1557x^4+108x^5 
   C60      1645      9332+21717x+19690x^2+8555x^3+1730x^4+122x^5 
   C60      1646      9207+21495x+19782x^2+8943x^3+1990x^4+182x^5+3x^6 
   C60      1647      9034+20848x+18785x^2+8282x^3+1835x^4+184x^5+5x^6 
   C60      1648      9139+20877x+18587x^2+8227x^3+1938x^4+238x^5+12x^6 
   C60      1649      9534+22566x+21173x^2+9928x^3+2350x^4+232x^5+6x^6 
   C60      1650      9107+21027x+18984x^2+8513x^3+2027x^4+256x^5+14x^6 
   C60      1651      9450+22384x+21016x^2+9894x^3+2424x^4+281x^5+11x^6 
   C60      1652      9384+22054x+20434x^2+9620x^3+2493x^4+350x^5+22x^6 
   C60      1653      9397+21432x+18630x^2+7562x^3+1420x^4+112x^5+4x^6 
   C60      1654      9201+20738x+17983x^2+7410x^3+1433x^4+103x^5 
   C60      1655      9308+20947x+17863x^2+7057x^3+1257x^4+81x^5 
   C60      1656      9285+21703x+20304x^2+9530x^3+2256x^4+227x^5+5x^6 
   C60      1657      9486+21867x+19700x^2+8674x^3+1864x^4+154x^5 
   C60      1658      9329+21651x+19803x^2+9091x^3+2203x^4+267x^5+13x^6 
   C60      1659      9204+20618x+17567x^2+6953x^3+1208x^4+61x^5 
   C60      1660      9504+22065x+20328x^2+9439x^3+2297x^4+276x^5+14x^6 
   C60      1661      9432+22152x+20755x^2+9672x^3+2236x^4+213x^5+5x^6 
   C60      1662      9750+24394x+25962x^2+15117x^3+5102x^4+964x^5+87x^6+2x^7 
   C60      1663      9441+22292x+21420x^2+10921x^3+3230x^4+548x^5+42x^6 
   C60      1664      9732+23761x+24172x^2+13326x^3+4333x^4+827x^5+82x^6+3x^7 
   C60      1665      9273+21768x+20483x^2+9820x^3+2505x^4+318x^5+16x^6 
   C60      1666      9402+22125x+20698x^2+9702x^3+2358x^4+278x^5+14x^6 
   C60      1667      9991+23725x+22218x^2+10260x^3+2342x^4+217x^5+4x^6 
   C60      1668      9744+23374x+22697x^2+11412x^3+3128x^4+435x^5+21x^6 
   C60      1669      9334+21649x+19612x^2+8695x^3+1930x^4+193x^5+6x^6 
   C60      1670      9424+21750x+19296x^2+8250x^3+1764x^4+182x^5+9x^6 
   C60      1671      9525+22930x+22421x^2+11332x^3+3102x^4+426x^5+21x^6 
   C60      1672      9357+22006x+20433x^2+9450x^3+2262x^4+260x^5+11x^6 
   C60      1673      9629+22794x+21496x^2+10300x^3+2649x^4+350x^5+19x^6 
   C60      1674      9674+22287x+19808x^2+8479x^3+1776x^4+162x^5+4x^6 
   C60      1675      9140+20657x+18078x^2+7729x^3+1680x^4+176x^5+8x^6 
   C60      1676      10075+24957x+25518x^2+13867x^3+4273x^4+726x^5+60x^6+2x^7 
   C60      1677      8976+19609x+15876x^2+5690x^3+806x^4+24x^5 
   C60      1678      9263+20787x+17706x^2+6976x^3+1186x^4+52x^5 
   C60      1679      9395+21929x+20390x^2+9513x^3+2280x^4+254x^5+11x^6 
   C60      1680      9370+21269x+18397x^2+7339x^3+1245x^4+49x^5 
   C60      1681      9264+20744x+17424x^2+6730x^3+1182x^4+84x^5+2x^6 
   C60      1682      9320+21712x+19981x^2+9062x^3+2033x^4+194x^5+6x^6 
   C60      1683      9434+21988x+20048x^2+8769x^3+1751x^4+108x^5 
   C60      1684      9353+21143x+18186x^2+7290x^3+1320x^4+81x^5 
   C60      1685      9132+20135x+16647x^2+6317x^3+1085x^4+72x^5 
   C60      1686      9300+20882x+17689x^2+6960x^3+1262x^4+90x^5+1x^6 
   C60      1687      9621+22614x+21398x^2+10636x^3+3005x^4+458x^5+29x^6 
   C60      1688      9240+20653x+17474x^2+6830x^3+1165x^4+59x^5 
   C60      1689      9294+21066x+18263x^2+7392x^3+1321x^4+70x^5 
   C60      1690      9364+22050x+20486x^2+9437x^3+2193x^4+224x^5+6x^6 
   C60      1691      9588+22582x+20836x^2+9614x^3+2360x^4+300x^5+17x^6 
   C60      1692      9329+21760x+19746x^2+8788x^3+2043x^4+256x^5+16x^6 
   C60      1693      9059+20794x+18727x^2+8365x^3+1926x^4+212x^5+8x^6 
   C60      1694      9354+22400x+21980x^2+11546x^3+3568x^4+662x^5+69x^6+3x^7 
   C60      1695      9831+23485x+22299x^2+10652x^3+2670x^4+330x^5+15x^6 
   C60      1696      10242+24788x+24068x^2+12026x^3+3306x^4+490x^5+33x^6 
   C60      1697      9645+22947x+21735x^2+10286x^3+2444x^4+238x^5+2x^6 
   C60      1698      9692+22793x+21361x^2+10257x^3+2724x^4+396x^5+25x^6 
   C60      1699      9400+22444x+21858x^2+11052x^3+3021x^4+419x^5+24x^6 
   C60      1700      9163+20998x+18811x^2+8280x^3+1836x^4+187x^5+7x^6 
   C60      1701      9372+22476x+22188x^2+11536x^3+3320x^4+500x^5+31x^6 
   C60      1702      9649+23311x+22997x^2+11809x^3+3271x^4+441x^5+21x^6 
   C60      1703      9435+21485x+18796x^2+7778x^3+1466x^4+89x^5 
   C60      1704      9438+21907x+20088x^2+9175x^3+2130x^4+227x^5+10x^6 
   C60      1705      9522+23009x+23016x^2+12253x^3+3680x^4+593x^5+39x^6 
   C60      1706      9644+22985x+22152x^2+10984x^3+2934x^4+396x^5+20x^6 
   C60      1707      9852+23206x+21560x^2+9893x^3+2253x^4+205x^5 
   C60      1708      9460+21977x+19978x^2+8876x^3+1968x^4+202x^5+9x^6 
   C60      1709      9151+20901x+18822x^2+8464x^3+1987x^4+226x^5+8x^6 
   C60      1710      9113+21053x+19587x^2+9405x^3+2467x^4+335x^5+18x^6 
   C60      1711      9352+21657x+19950x^2+9269x^3+2231x^4+249x^5+9x^6 
   C60      1712      9722+23984x+25022x^2+14618x^3+5280x^4+1170x^5+138x^6+6x^7 
   C60      1713      9745+24409x+26461x^2+16395x^3+6341x^4+1501x^5+185x^6+7x^7 
   C60      1714      9923+25269x+27980x^2+17718x^3+6985x^4+1696x^5+226x^6+12x^7 
   C60      1715      9617+22825x+21814x^2+10692x^3+2815x^4+376x^5+21x^6 
   C60      1716      9530+22580x+21573x^2+10644x^3+2901x^4+432x^5+30x^6 
   C60      1717      9552+23668x+24774x^2+14416x^3+5116x^4+1106x^5+130x^6+6x^7 
   C60      1718      9355+22563x+22447x^2+11777x^3+3411x^4+506x^5+29x^6 
   C60      1719      9438+22716x+22363x^2+11460x^3+3172x^4+430x^5+20x^6 
   C60      1720      9298+21664x+20025x^2+9286x^3+2209x^4+234x^5+7x^6 
   C60      1721      9901+24755x+26224x^2+15543x^3+5704x^4+1318x^5+176x^6+10x^7 
   C60      1722      9265+20794x+17646x^2+6964x^3+1269x^4+96x^5+4x^6 
   C60      1723      9461+21838x+19693x^2+8722x^3+1938x^4+190x^5+5x^6 
   C60      1724      10176+24306x+23160x^2+11352x^3+3053x^4+422x^5+21x^6 
   C60      1725      9685+22480x+20420x^2+9172x^3+2108x^4+234x^5+13x^6 
   C60      1726      9551+22086x+19933x^2+8800x^3+1924x^4+180x^5+5x^6 
   C60      1727      9804+23606x+23267x^2+12112x^3+3578x^4+603x^5+55x^6+2x^7 
   C60      1728      9962+24390x+24842x^2+13670x^3+4371x^4+805x^5+78x^6+3x^7 
   C60      1729      9571+22220x+20341x^2+9366x^3+2279x^4+270x^5+9x^6 
   C60      1730      10416+24814x+23171x^2+10695x^3+2489x^4+241x^5 
   C60      1731      9643+22292x+19875x^2+8414x^3+1653x^4+126x^5+4x^6 
   C60      1732      9283+20804x+17623x^2+6920x^3+1227x^4+79x^5 
   C60      1733      9861+23578x+22529x^2+10870x^3+2716x^4+316x^5+13x^6 
   C60      1734      9533+22051x+19784x^2+8577x^3+1801x^4+157x^5+4x^6 
   C60      1735      10482+25464x+24897x^2+12695x^3+3638x^4+561x^5+34x^6 
   C60      1736      9208+20944x+18426x^2+7703x^3+1454x^4+82x^5 
   C60      1737      9240+20966x+18363x^2+7639x^3+1443x^4+84x^5 
   C60      1738      9889+23126x+21147x^2+9548x^3+2187x^4+230x^5+10x^6 
   C60      1739      9373+21642x+19707x^2+9072x^3+2234x^4+278x^5+15x^6 
   C60      1740      9469+21604x+18942x^2+7932x^3+1563x^4+108x^5 
   C60      1741      10964+26845x+26433x^2+13552x^3+3834x^4+542x^5+24x^6 
   C60      1742      10391+25568x+25869x^2+14032x^3+4395x^4+776x^5+67x^6+2x^7 
   C60      1743      9459+21748x+19509x^2+8688x^3+2054x^4+256x^5+13x^6 
   C60      1744      9750+22454x+19903x^2+8445x^3+1727x^4+143x^5 
   C60      1745      9180+20461x+17306x^2+6868x^3+1283x^4+99x^5 
   C60      1746      9097+20608x+18007x^2+7468x^3+1439x^4+102x^5 
   C60      1747      9245+20951x+18293x^2+7661x^3+1569x^4+141x^5 
   C60      1748      9125+21189x+19706x^2+9260x^3+2242x^4+246x^5+8x^6 
   C60      1749      9161+20602x+17897x^2+7525x^3+1565x^4+138x^5 
   C60      1750      9717+23098x+22374x^2+11799x^3+3848x^4+781x^5+82x^6+3x^7 
   C60      1751      9614+23392x+23621x^2+12823x^3+3997x^4+681x^5+48x^6 
   C60      1752      9812+24304x+25275x^2+14234x^3+4602x^4+809x^5+60x^6 
   C60      1753      10148+24695x+24578x^2+12988x^3+3912x^4+636x^5+41x^6 
   C60      1754      9796+23942x+23890x^2+12398x^3+3502x^4+499x^5+25x^6 
   C60      1755      9542+22846x+22018x^2+10748x^3+2743x^4+340x^5+17x^6 
   C60      1756      10125+25740x+28595x^2+18574x^3+7761x^4+2040x^5+290x^6+15x^7 
   C60      1757      10523+28391x+34685x^2+25204x^3+11698x^4+3384x^5+543x^6+35x^7 
   C60      1758      10123+25144x+26605x^2+16122x^3+6261x^4+1552x^5+215x^6+12x^7 
   C60      1759      9505+22784x+22284x^2+11369x^3+3195x^4+476x^5+33x^6+1x^7 
   C60      1760      9804+24428x+25854x^2+15157x^3+5355x^4+1148x^5+139x^6+7x^7 
   C60      1761      10633+28044x+32786x^2+22776x^3+10298x^4+2977x^5+490x^6+34x^7 
   C60      1762      9305+21177x+18810x^2+8146x^3+1747x^4+167x^5+5x^6 
   C60      1763      9631+22422x+20833x^2+9845x^3+2509x^4+339x^5+20x^6 
   C60      1764      9674+22798x+21853x^2+11156x^3+3347x^4+588x^5+47x^6 
   C60      1765      9443+21805x+20008x^2+9311x^3+2325x^4+299x^5+15x^6 
   C60      1766      9596+23088x+22929x^2+12068x^3+3529x^4+532x^5+31x^6 
   C60      1767      9900+23162x+21127x^2+9361x^3+2009x^4+171x^5+3x^6 
   C60      1768      10144+23827x+21882x^2+9939x^3+2281x^4+218x^5 
   C60      1769      10192+25063x+25370x^2+13659x^3+4162x^4+681x^5+46x^6 
   C60      1770      12089+30916x+31322x^2+15950x^3+4252x^4+540x^5+22x^6 
   C60      1771      9436+22468x+21572x^2+10596x^3+2750x^4+332x^5+10x^6 
   C60      1772      10623+27530x+30512x^2+18936x^3+7102x^4+1540x^5+149x^6 
   C60      1773      10015+24930x+26006x^2+14715x^3+4809x^4+862x^5+66x^6 
   C60      1774      9722+24046x+24881x^2+13857x^3+4399x^4+758x^5+58x^6+1x^7 
   C60      1775      9679+22848x+21451x^2+10019x^3+2324x^4+213x^5+1x^6 
   C60      1776      9853+23246x+21706x^2+10066x^3+2333x^4+218x^5 
   C60      1777      10314+24708x+23654x^2+11508x^3+2922x^4+326x^5+4x^6 
   C60      1778      10282+24904x+24360x^2+12266x^3+3272x^4+396x^5+8x^6 
   C60      1779      9963+23782x+22983x^2+11548x^3+3164x^4+419x^5+13x^6 
   C60      1780      9951+24721x+25778x^2+14493x^3+4590x^4+746x^5+44x^6+1x^7 
   C60      1781      10522+25498x+24612x^2+11948x^3+2992x^4+346x^5+16x^6 
   C60      1782      11052+27576x+27818x^2+14440x^3+3975x^4+528x^5+32x^6 
   C60      1783      11698+29732x+30990x^2+17400x^3+5788x^4+1128x^5+106x^6 
   C60      1784      12688+32984x+35960x^2+22200x^3+8581x^4+1956x^5+203x^6 
   C60      1785      9527+22264x+20639x^2+9458x^3+2136x^4+198x^5+5x^6 
   C60      1786      9634+24029x+25547x^2+14924x^3+5101x^4+993x^5+98x^6+4x^7 
   C60      1787      9819+23256x+22305x^2+11180x^3+3170x^4+506x^5+38x^6 
   C60      1788      9319+20888x+17775x^2+6928x^3+1119x^4+30x^5 
   C60      1789      10027+26060x+29737x^2+19202x^3+7416x^4+1636x^5+174x^6+6x^7 
   C60      1790      9445+22554x+22099x^2+11314x^3+3135x^4+424x^5+19x^6 
   C60      1791      9715+23476x+23403x^2+12336x^3+3634x^4+576x^5+43x^6+1x^7 
   C60      1792      9309+21528x+19850x^2+9216x^3+2214x^4+242x^5+6x^6 
   C60      1793      9706+22728x+20902x^2+9288x^3+1926x^4+144x^5+6x^6 
   C60      1794      9183+20070x+16195x^2+5710x^3+755x^4 
   C60      1795      9297+21424x+19478x^2+8728x^3+1932x^4+172x^5+2x^6 
   C60      1796      8832+19620x+16660x^2+6456x^3+970x^4 
   C60      1797      9689+23626x+24182x^2+13431x^3+4328x^4+786x^5+69x^6+2x^7 
   C60      1798      9437+22016x+20706x^2+9962x^3+2560x^4+336x^5+20x^6 
   C60      1799      9452+22796x+22655x^2+11680x^3+3170x^4+390x^5+12x^6 
   C60      1800      9522+23348x+24233x^2+13693x^3+4450x^4+792x^5+65x^6+2x^7 
   C60      1801      9393+22312x+21708x^2+11118x^3+3224x^4+540x^5+52x^6+2x^7 
   C60      1802      9903+24539x+26064x^2+15741x^3+5991x^4+1444x^5+194x^6+10x^7 
   C60      1803      10250+27876x+34986x^2+26486x^3+12910x^4+3920x^5+660x^6+48x^7+1x^8 
   C60      1804      10536+28968x+36733x^2+28079x^3+13838x^4+4276x^5+741x^6+56x^7+1x^8 
   C60      1805      10476+27504x+32480x^2+23084x^3+10792x^4+3220x^5+540x^6+40x^7+1x^8 
   C60      1806      10445+27402x+32133x^2+22286x^3+9919x^4+2780x^5+437x^6+28x^7 
   C60      1807      10328+27460x+32674x^2+22640x^3+9777x^4+2574x^5+371x^6+22x^7 
   C60      1808      10476+27544x+32172x^2+22068x^3+9704x^4+2724x^5+448x^6+36x^7+1x^8 
   C60      1809      11230+33092x+46156x^2+38968x^3+20972x^4+6996x^5+1308x^6+106x^7+1x^8 
   C60      1810      10760+28644x+34190x^2+24136x^3+10904x^4+3112x^5+512x^6+40x^7+1x^8 
   C60      1811      9622+23666x+24518x^2+13742x^3+4399x^4+770x^5+65x^6+2x^7 
   C60      1812      12500+41580x+67650x^2+66900x^3+42000x^4+16352x^5+3620x^6+360x^7+5x^8 
 
   C62         1      12642+31786x+32191x^2+17422x^3+5464x^4+961x^5+86x^6+3x^7 
   C62         2      24420+70200x+80007x^2+46218x^3+14310x^4+2340x^5+207x^6+9x^7 
   C62         3      16023+43295x+46232x^2+24561x^3+6744x^4+881x^5+40x^6 
   C62         4      16671+46011x+50447x^2+27976x^3+8244x^4+1222x^5+73x^6 
   C62         5      15493+41414x+43638x^2+22923x^3+6217x^4+801x^5+36x^6 
   C62         6      14419+36566x+35443x^2+16314x^3+3591x^4+326x^5+7x^6 
   C62         7      15511+40005x+39690x^2+18990x^3+4485x^4+467x^5+13x^6 
   C62         8      15533+40266x+40392x^2+19758x^3+4876x^4+564x^5+24x^6 
   C62         9      17661+48120x+51930x^2+28419x^3+8376x^4+1287x^5+85x^6 
   C62        10      15906+41961x+43642x^2+22738x^3+6195x^4+826x^5+42x^6 
   C62        11      18451+54421x+66631x^2+43914x^3+16656x^4+3546x^5+373x^6+14x^7 
   C62        12      15897+42994x+46327x^2+25446x^3+7519x^4+1149x^5+79x^6+2x^7 
   C62        13      17631+49345x+55647x^2+32431x^3+10378x^4+1780x^5+143x^6+3x^7 
   C62        14      17685+50881x+60079x^2+37547x^3+13249x^4+2602x^5+264x^6+12x^7 
   C62        15      14568+38498x+40674x^2+22388x^3+7001x^4+1252x^5+116x^6+4x^7 
   C62        16      13302+33467x+32450x^2+15376x^3+3748x^4+450x^5+23x^6 
   C62        17      14492+37447x+37290x^2+17940x^3+4225x^4+409x^5+1x^6 
   C62        18      16682+44985x+48491x^2+27132x^3+8574x^4+1537x^5+142x^6+5x^7 
   C62        19      14852+37883x+37711x^2+18575x^3+4709x^4+573x^5+27x^6 
   C62        20      14536+37410x+37961x^2+19243x^3+5044x^4+634x^5+31x^6 
   C62        21      15646+41118x+42677x^2+22556x^3+6571x^4+1058x^5+82x^6+2x^7 
   C62        22      14404+36872x+36958x^2+18262x^3+4530x^4+495x^5+16x^6 
   C62        23      15571+41220x+43240x^2+23017x^3+6621x^4+1005x^5+71x^6+2x^7 
   C62        24      14323+36940x+37659x^2+19308x^3+5170x^4+663x^5+32x^6 
   C62        25      15064+39103x+39855x^2+20402x^3+5564x^4+790x^5+47x^6 
   C62        26      14709+38343x+40015x^2+21723x^3+6655x^4+1141x^5+98x^6+3x^7 
   C62        27      14870+38689x+39842x^2+20776x^3+5772x^4+801x^5+42x^6 
   C62        28      14283+36189x+35157x^2+16304x^3+3595x^4+313x^5+3x^6 
   C62        29      14165+35958x+35645x^2+17566x^3+4535x^4+597x^5+35x^6 
   C62        30      14779+39031x+41815x^2+23823x^3+7908x^4+1541x^5+162x^6+7x^7 
   C62        31      15846+42219x+44730x^2+24257x^3+7201x^4+1144x^5+84x^6+2x^7 
   C62        32      15838+43724x+50297x^2+31766x^3+11969x^4+2632x^5+293x^6+11x^7 
   C62        33      15209+40921x+44820x^2+26155x^3+8871x^4+1728x^5+167x^6+5x^7 
   C62        34      14390+36839x+36972x^2+18586x^3+4907x^4+630x^5+30x^6 
   C62        35      16316+45744x+53667x^2+34793x^3+13551x^4+3095x^5+360x^6+14x^7 
   C62        36      15899+44674x+53003x^2+35085x^3+14063x^4+3350x^5+426x^6+22x^7 
   C62        37      14575+37348x+37449x^2+18707x^3+4827x^4+586x^5+24x^6 
   C62        38      14541+37311x+37166x^2+18229x^3+4602x^4+566x^5+31x^6+1x^7 
   C62        39      15097+39599x+40957x^2+21334x^3+5904x^4+823x^5+45x^6 
   C62        40      16770+45843x+50089x^2+28095x^3+8594x^4+1392x^5+104x^6+2x^7 
   C62        41      14664+37293x+36712x^2+17975x^3+4766x^4+693x^5+43x^6 
   C62        42      13740+34156x+32787x^2+15411x^3+3700x^4+423x^5+18x^6 
   C62        43      15073+40387x+43811x^2+25050x^3+8305x^4+1643x^5+180x^6+8x^7 
   C62        44      14311+37188x+38562x^2+20433x^3+5833x^4+849x^5+50x^6 
   C62        45      14669+37676x+38039x^2+19244x^3+5157x^4+710x^5+41x^6 
   C62        46      14943+38840x+39864x^2+20611x^3+5654x^4+781x^5+43x^6 
   C62        47      16573+44510x+47632x^2+25897x^3+7495x^4+1091x^5+66x^6+1x^7 
   C62        48      14942+38627x+39614x^2+20653x^3+5802x^4+842x^5+50x^6 
   C62        49      15849+43349x+48121x^2+28136x^3+9378x^4+1785x^5+179x^6+7x^7 
   C62        50      17482+50150x+59210x^2+37077x^3+13124x^4+2576x^5+252x^6+9x^7 
   C62        51      17323+48141x+54319x^2+32239x^3+10870x^4+2087x^5+213x^6+9x^7 
   C62        52      13202+33387x+32983x^2+16272x^3+4225x^4+542x^5+27x^6 
   C62        53      14603+38883x+41786x^2+23479x^3+7371x^4+1244x^5+98x^6+3x^7 
   C62        54      13178+32692x+31478x^2+14871x^3+3608x^4+435x^5+22x^6 
   C62        55      13038+32802x+32559x^2+16238x^3+4282x^4+567x^5+30x^6 
   C62        56      12851+32046x+31311x^2+15248x^3+3936x^4+547x^5+43x^6+2x^7 
   C62        57      13373+34080x+34322x^2+17328x^3+4550x^4+573x^5+27x^6 
   C62        58      13366+33067x+31475x^2+14439x^3+3242x^4+315x^5+9x^6 
   C62        59      13410+33594x+32862x^2+15973x^3+4092x^4+562x^5+45x^6+2x^7 
   C62        60      13522+34245x+34224x^2+17296x^3+4667x^4+639x^5+36x^6 
   C62        61      13475+33491x+32183x^2+15133x^3+3630x^4+419x^5+19x^6 
   C62        62      15984+43196x+47261x^2+27230x^3+9005x^4+1732x^5+183x^6+9x^7 
   C62        63      14428+36927x+37328x^2+19027x^3+5177x^4+727x^5+44x^6 
   C62        64      14653+38365x+40263x^2+21963x^3+6808x^4+1235x^5+124x^6+5x^7 
   C62        65      14181+37669x+41237x^2+24419x^3+8600x^4+1816x^5+206x^6+9x^7 
   C62        66      14303+36755x+37389x^2+19270x^3+5372x^4+798x^5+53x^6 
   C62        67      16251+44206x+48737x^2+28162x^3+9184x^4+1678x^5+157x^6+5x^7 
   C62        68      14976+40420x+45080x^2+27147x^3+9634x^4+2027x^5+233x^6+11x^7 
   C62        69      15170+40950x+45715x^2+27553x^3+9760x^4+2041x^5+233x^6+11x^7 
   C62        70      14621+39245x+43794x^2+26811x^3+9924x^4+2235x^5+277x^6+14x^7 
   C62        71      14021+36757x+39456x^2+22723x^3+7733x^4+1582x^5+177x^6+8x^7 
   C62        72      14935+39571x+42469x^2+23997x^3+7741x^4+1415x^5+130x^6+4x^7 
   C62        73      13880+36047x+37964x^2+20920x^3+6463x^4+1106x^5+94x^6+3x^7 
   C62        74      14091+35997x+36268x^2+18399x^3+4979x^4+702x^5+46x^6+1x^7 
   C62        75      13627+34837x+35522x^2+18459x^3+5151x^4+733x^5+41x^6 
   C62        76      14465+38798x+43149x^2+26101x^3+9388x^4+2023x^5+245x^6+13x^7 
   C62        77      13613+35168x+36803x^2+20074x^3+6071x^4+1000x^5+83x^6+3x^7 
   C62        78      13329+33530x+33494x^2+17007x^3+4634x^4+637x^5+33x^6 
   C62        79      14385+38488x+42176x^2+24756x^3+8446x^4+1648x^5+158x^6+4x^7 
   C62        80      14723+39364x+42979x^2+25030x^3+8510x^4+1707x^5+185x^6+8x^7 
   C62        81      14232+38223x+42708x^2+26013x^3+9401x^4+2011x^5+230x^6+10x^7 
   C62        82      14814+39922x+44236x^2+26220x^3+8953x^4+1731x^5+169x^6+6x^7 
   C62        83      14591+37729x+38475x^2+19773x^3+5420x^4+766x^5+46x^6 
   C62        84      13782+35400x+35936x^2+18347x^3+4911x^4+640x^5+32x^6 
   C62        85      13655+34428x+34082x^2+16787x^3+4259x^4+515x^5+25x^6 
   C62        86      13150+32977x+32587x^2+16052x^3+4049x^4+462x^5+15x^6 
   C62        87      13988+36022x+37163x^2+19759x^3+5755x^4+876x^5+56x^6 
   C62        88      14025+36018x+36206x^2+17972x^3+4514x^4+510x^5+16x^6 
   C62        89      14538+37545x+38161x^2+19475x^3+5291x^4+746x^5+46x^6 
   C62        90      14268+37214x+38536x^2+20143x^3+5523x^4+740x^5+39x^6 
   C62        91      18913+51163x+54641x^2+29360x^3+8320x^4+1176x^5+68x^6 
   C62        92      16605+43080x+44004x^2+22754x^3+6376x^4+946x^5+61x^6 
   C62        93      16254+41841x+41930x^2+20782x^3+5333x^4+664x^5+30x^6 
   C62        94      16014+41104x+41162x^2+20572x^3+5449x^4+733x^5+39x^6 
   C62        95      15290+38845x+38298x^2+18528x^3+4546x^4+506x^5+16x^6 
   C62        96      15925+43594x+49077x^2+29205x^3+9709x^4+1740x^5+147x^6+4x^7 
   C62        97      15299+41814x+47646x^2+29321x^3+10398x^4+2060x^5+197x^6+6x^7 
   C62        98      14975+39984x+43770x^2+25240x^3+8078x^4+1368x^5+103x^6+2x^7 
   C62        99      16632+46628x+54397x^2+33966x^3+11960x^4+2270x^5+200x^6+6x^7 
   C62       100      14953+39063x+40783x^2+21710x^3+6217x^4+920x^5+60x^6+1x^7 
   C62       101      14154+36212x+36813x^2+18760x^3+4873x^4+564x^5+20x^6 
   C62       102      14730+37522x+37316x^2+18088x^3+4273x^4+414x^5+9x^6 
   C62       103      14438+37384x+38641x^2+20105x^3+5382x^4+670x^5+29x^6 
   C62       104      14532+38415x+40893x^2+22271x^3+6419x^4+893x^5+45x^6 
   C62       105      14972+38754x+39406x^2+19819x^3+5059x^4+589x^5+22x^6 
   C62       106      14495+37177x+37364x^2+18524x^3+4658x^4+535x^5+19x^6 
   C62       107      15568+42013x+46321x^2+27079x^3+9049x^4+1703x^5+160x^6+5x^7 
   C62       108      14210+36191x+36306x^2+18095x^3+4634x^4+566x^5+26x^6 
   C62       109      17907+53256x+66995x^2+45703x^3+17883x^4+3888x^5+415x^6+16x^7 
   C62       110      15861+44877x+52855x^2+32991x^3+11454x^4+2112x^5+176x^6+4x^7 
   C62       111      15475+43212x+50090x^2+30774x^3+10590x^4+1992x^5+187x^6+7x^7 
   C62       112      17664+52769x+67011x^2+46277x^3+18292x^4+3978x^5+417x^6+15x^7 
   C62       113      14285+37386x+39652x^2+21827x^3+6561x^4+1011x^5+61x^6 
   C62       114      14758+39106x+41935x^2+23092x^3+6797x^4+996x^5+56x^6 
   C62       115      13878+35292x+34821x^2+16403x^3+3608x^4+295x^5+3x^6 
   C62       116      13911+35807x+36928x^2+19454x^3+5529x^4+820x^5+54x^6 
   C62       117      14400+38269x+41999x^2+24859x^3+8639x^4+1767x^5+197x^6+9x^7 
   C62       118      15590+42059x+46153x^2+26389x^3+8342x^4+1420x^5+118x^6+4x^7 
   C62       119      15379+42955x+50977x^2+33631x^3+13360x^4+3156x^5+398x^6+20x^7 
   C62       120      14903+40363x+45186x^2+27326x^3+9710x^4+2024x^5+226x^6+10x^7 
   C62       121      13625+35105x+36272x^2+19020x^3+5244x^4+696x^5+32x^6 
   C62       122      15677+44744x+54633x^2+37096x^3+14986x^4+3490x^5+405x^6+15x^7 
   C62       123      15510+44488x+55013x^2+38114x^3+15795x^4+3811x^5+480x^6+24x^7 
   C62       124      14080+36589x+38183x^2+20262x^3+5633x^4+737x^5+32x^6 
   C62       125      14283+36992x+37793x^2+19179x^3+4963x^4+598x^5+25x^6 
   C62       126      15074+40571x+44196x^2+24799x^3+7516x^4+1165x^5+72x^6 
   C62       127      15100+42311x+50331x^2+33013x^3+12743x^4+2807x^5+309x^6+12x^7 
   C62       128      15265+41718x+46946x^2+27970x^3+9381x^4+1720x^5+149x^6+4x^7 
   C62       129      14337+37596x+39462x^2+20952x^3+5819x^4+783x^5+41x^6 
   C62       130      15116+40670x+44207x^2+24811x^3+7561x^4+1178x^5+73x^6 
   C62       131      14140+36553x+37723x^2+19871x^3+5585x^4+768x^5+37x^6 
   C62       132      13511+33926x+33398x^2+16352x^3+4186x^4+537x^5+28x^6 
   C62       133      16685+46766x+53950x^2+32830x^3+11132x^4+2023x^5+171x^6+5x^7 
   C62       134      15169+39974x+41838x^2+21801x^3+5796x^4+716x^5+31x^6 
   C62       135      13744+34813x+34701x^2+16971x^3+4104x^4+413x^5+6x^6 
   C62       136      13889+34922x+34107x^2+16032x^3+3616x^4+327x^5+6x^6 
   C62       137      14334+37547x+39913x^2+22098x^3+6755x^4+1076x^5+68x^6 
   C62       138      14698+39756x+44777x^2+27347x^3+9831x^4+2068x^5+232x^6+11x^7 
   C62       139      15396+40827x+43097x^2+22985x^3+6489x^4+929x^5+58x^6+1x^7 
   C62       140      15296+40259x+42024x^2+22029x^3+6067x^4+853x^5+55x^6+1x^7 
   C62       141      14512+37130x+37437x^2+18849x^3+5000x^4+681x^5+37x^6 
   C62       142      14953+38852x+40260x^2+21230x^3+6024x^4+887x^5+54x^6 
   C62       143      14215+36493x+36928x^2+18699x^3+4983x^4+675x^5+38x^6 
   C62       144      16676+45665x+50508x^2+28903x^3+9093x^4+1524x^5+115x^6+2x^7 
   C62       145      15176+40323x+42960x^2+23253x^3+6636x^4+920x^5+46x^6 
   C62       146      15044+40095x+43088x^2+23775x^3+7084x^4+1091x^5+71x^6 
   C62       147      15313+40398x+42727x^2+23164x^3+6831x^4+1058x^5+69x^6 
   C62       148      15622+41111x+42619x^2+22000x^3+5903x^4+784x^5+43x^6 
   C62       149      17200+48740x+57050x^2+35457x^3+12453x^4+2417x^5+235x^6+9x^7 
   C62       150      15440+40686x+42667x^2+22532x^3+6236x^4+841x^5+41x^6 
   C62       151      15042+40172x+43147x^2+23663x^3+6871x^4+965x^5+47x^6 
   C62       152      15562+41489x+44544x^2+24459x^3+7227x^4+1108x^5+78x^6+2x^7 
   C62       153      15720+41920x+44989x^2+24680x^3+7273x^4+1106x^5+77x^6+2x^7 
   C62       154      15067+40620x+44281x^2+24744x^3+7295x^4+1022x^5+47x^6 
   C62       155      15359+40074x+41651x^2+21984x^3+6245x^4+925x^5+61x^6+1x^7 
   C62       156      14337+36088x+35422x^2+17043x^3+4147x^4+463x^5+15x^6 
   C62       157      15261+39516x+40219x^2+20189x^3+5067x^4+531x^5+7x^6 
   C62       158      15677+41675x+44687x^2+24782x^3+7575x^4+1237x^5+90x^6+1x^7
[truncated: 2,088,411 more chars]
